# Supplementary material for: Chromosome-level genome assemblies from two sandalwood species provide insights into the evolution of the Santalales
Source: Commun Biol. 2023 Jun 1;6:587. doi: 10.1038/s42003-023-04980-2 (PMC10235099; doi:10.1038/s42003-023-04980-2)
Supplement: Supplementary file 3 — Supplementary Data 1-8 [file 42003_2023_4980_MOESM3_ESM.xlsx]

## Sheet: Supplementary Data 1
Supplementary Data 1: Statistics of all gene families
Orthogroup	S. album	A. trichopoda	A. sinensis	A .thaliana	D. carota	H. annuus	K. fedtschenkoi	L. albus	M. oleifera	N. nucifera	N. sinensis	R. simsii	S. lycopersicum	T. aralioides	V. vinifera	S. yasi	Total
OG0000000	42	30	68	1	111	142	1	8	1133	31	38	58	91	3	3	51	1811
OG0000001	0	0	0	0	0	0	0	875	0	0	0	0	0	0	0	0	875
OG0000002	0	0	0	0	0	0	0	872	0	0	0	0	0	0	0	0	872
OG0000003	4	32	28	6	55	62	41	6	11	29	95	24	49	50	50	5	547
OG0000004	16	1	28	32	67	60	14	22	41	20	37	20	34	55	63	22	532
OG0000005	34	12	13	11	44	14	13	12	28	14	32	97	15	26	143	15	523
OG0000006	5	14	24	1	52	110	3	11	93	86	16	32	65	2	0	3	517
OG0000007	2	437	0	0	0	4	0	8	3	0	1	0	0	2	0	2	459
OG0000008	0	1	0	0	2	442	0	0	0	0	1	0	0	0	0	0	446
OG0000009	1	6	0	0	15	0	0	362	6	7	0	1	2	0	0	0	400
OG0000010	1	3	1	0	2	369	0	1	1	1	1	0	8	4	1	2	395
OG0000011	0	0	0	0	0	0	0	0	0	0	0	0	0	0	0	374	374
OG0000012	0	2	0	0	0	0	0	367	0	0	0	0	0	0	1	1	371
OG0000013	0	0	0	0	0	367	0	0	0	0	0	0	0	0	0	0	367
OG0000014	7	4	13	21	35	55	7	2	5	39	29	49	8	23	24	4	325
OG0000015	0	320	0	0	0	0	0	0	0	0	1	0	0	2	0	1	324
OG0000016	0	3	4	1	45	16	1	51	10	33	24	25	105	1	0	0	319
OG0000017	1	0	0	0	0	313	0	0	0	0	0	0	0	0	0	0	314
OG0000018	0	0	0	3	23	47	2	33	99	16	57	12	15	2	0	0	309
OG0000019	4	0	6	21	22	47	37	44	6	32	4	15	21	8	34	5	306
OG0000020	0	290	0	0	0	0	0	0	0	0	0	0	0	1	0	0	291
OG0000021	16	10	13	31	24	27	33	14	8	23	6	1	6	23	26	18	279
OG0000022	10	12	5	9	52	30	16	7	14	1	20	25	24	11	23	14	273
OG0000023	0	0	0	0	0	271	0	0	0	0	0	0	0	0	0	0	271
OG0000024	6	61	15	25	1	4	1	0	27	3	36	6	7	36	33	6	267
OG0000025	8	1	4	5	23	61	10	5	1	16	31	63	4	11	16	5	264
OG0000026	0	0	0	0	0	262	0	0	0	0	0	0	0	0	0	0	262
OG0000027	16	2	22	18	19	28	7	16	29	9	18	20	15	10	18	11	258
OG0000028	4	14	14	15	18	24	7	5	21	7	36	1	6	31	52	3	258
OG0000029	10	18	15	1	23	20	11	9	14	17	29	6	25	12	39	8	257
OG0000030	11	14	11	15	16	17	16	20	11	7	23	21	13	23	27	9	254
OG0000031	5	9	8	9	27	26	23	5	12	9	31	4	23	21	31	9	252
OG0000032	0	0	0	0	0	251	0	0	0	0	0	0	0	1	0	0	252
OG0000033	8	10	9	8	23	28	14	16	11	14	16	19	20	23	26	6	251
OG0000034	0	0	0	0	0	250	0	0	0	0	0	0	0	0	0	0	250
OG0000035	13	28	9	6	35	31	14	6	11	3	24	1	13	16	18	14	242
OG0000036	6	30	10	35	12	6	5	11	8	34	33	2	9	17	16	5	239
OG0000037	1	1	29	18	39	25	1	0	11	2	14	10	33	15	26	14	239
OG0000038	20	1	27	2	23	28	5	8	22	17	0	0	5	23	34	22	237
OG0000039	0	0	0	0	0	0	0	235	0	0	0	0	0	0	0	0	235
OG0000040	0	2	0	0	0	227	0	1	1	2	0	0	1	0	0	0	234
OG0000041	7	0	20	2	14	24	19	1	9	6	25	31	15	14	40	5	232
OG0000042	4	1	1	4	19	35	5	12	12	29	7	4	25	9	59	4	230
OG0000043	11	8	18	13	40	19	12	14	14	12	8	9	26	6	11	9	230
OG0000044	0	229	0	1	0	0	0	0	0	0	0	0	0	0	0	0	230
OG0000045	6	2	19	13	24	25	27	17	8	23	10	5	14	6	24	6	229
OG0000046	3	43	44	0	24	16	6	15	4	6	4	8	26	10	15	4	228
OG0000047	12	39	14	3	11	12	12	9	15	14	11	13	10	19	22	12	228
OG0000048	0	1	14	0	0	0	0	4	4	1	0	0	198	3	1	2	228
OG0000049	0	0	0	0	0	0	0	227	0	0	0	0	0	0	0	0	227
OG0000050	0	0	0	0	0	222	0	0	0	0	0	0	0	0	0	0	222
OG0000051	5	7	5	9	18	42	6	11	9	22	10	14	6	20	30	4	218
OG0000052	11	7	15	23	18	20	20	0	10	16	15	13	12	6	13	15	214
OG0000053	0	0	0	0	0	0	0	211	0	0	0	0	0	0	0	1	212
OG0000054	11	6	22	18	9	28	12	9	19	4	17	4	9	8	24	11	211
OG0000055	11	0	10	27	38	31	28	4	7	9	5	9	5	2	9	12	207
OG0000056	7	28	7	12	11	22	7	11	10	10	10	16	14	13	19	8	205
OG0000057	0	0	19	0	0	3	0	9	0	12	69	33	8	6	46	0	205
OG0000058	0	0	0	0	0	0	0	1	0	0	0	0	0	0	0	202	203
OG0000059	0	0	0	0	0	201	0	0	0	0	0	0	0	0	0	0	201
OG0000060	0	2	1	0	8	184	1	2	0	2	0	0	0	0	0	0	200
OG0000061	0	0	12	10	43	75	42	4	4	0	0	3	3	3	0	1	200
OG0000062	3	10	6	18	27	16	14	0	5	7	16	30	15	13	17	2	199
OG0000063	0	0	0	0	0	0	0	198	0	0	0	0	0	0	0	0	198
OG0000064	0	0	3	0	46	34	0	2	20	4	1	35	19	33	0	0	197
OG0000065	1	0	0	0	0	160	0	32	0	0	0	0	1	1	0	0	195
OG0000066	10	2	1	0	13	15	0	0	3	10	44	4	12	25	36	19	194
OG0000067	4	3	2	0	20	11	5	3	4	8	60	20	9	22	19	4	194
OG0000068	3	48	0	1	1	0	14	2	2	23	40	2	3	33	20	2	194
OG0000069	0	193	0	0	0	0	0	0	0	0	0	0	0	0	0	0	193
OG0000070	0	0	0	0	0	189	0	0	0	0	0	0	0	0	0	0	189
OG0000071	0	0	0	0	0	0	0	188	1	0	0	0	0	0	0	0	189
OG0000072	7	5	7	12	16	29	9	13	10	14	8	12	12	16	9	8	187
OG0000073	10	0	6	15	16	26	8	2	18	5	6	9	10	6	33	17	187
OG0000074	0	11	0	1	3	21	0	33	12	6	51	32	1	7	8	1	187
OG0000075	7	8	11	9	16	17	10	12	9	12	17	7	12	21	11	7	186
OG0000076	9	17	9	20	6	9	19	20	6	8	14	8	10	7	15	9	186
OG0000077	0	186	0	0	0	0	0	0	0	0	0	0	0	0	0	0	186
OG0000078	0	0	0	0	0	182	0	0	0	0	0	0	0	0	0	0	182
OG0000079	5	4	17	5	8	25	2	3	17	3	23	17	10	10	26	5	180
OG0000080	5	6	21	13	18	22	11	8	6	12	9	14	1	19	11	4	180
OG0000081	0	0	0	1	0	0	0	172	0	0	0	4	2	0	0	0	179
OG0000082	13	7	10	9	12	17	7	17	8	8	12	11	10	14	10	13	178
OG0000083	4	0	5	16	17	20	5	9	12	6	19	2	23	16	21	3	178
OG0000084	0	0	0	0	0	178	0	0	0	0	0	0	0	0	0	0	178
OG0000085	8	0	7	36	22	16	21	6	15	7	3	1	10	5	15	4	176
OG0000086	1	1	1	0	1	5	0	165	0	0	0	0	0	1	0	0	175
OG0000087	0	0	0	0	0	175	0	0	0	0	0	0	0	0	0	0	175
OG0000088	0	0	0	0	0	0	0	0	174	0	0	0	0	0	0	0	174
OG0000089	10	13	3	6	16	21	13	5	3	4	15	12	7	7	25	13	173
OG0000090	3	4	8	11	25	36	8	9	2	11	4	3	22	20	4	3	173
OG0000091	0	0	0	1	1	1	0	165	0	0	0	2	1	0	0	0	171
OG0000092	4	1	9	0	9	8	17	2	95	2	1	11	5	0	0	4	168
OG0000093	9	14	2	8	13	31	3	5	5	11	11	5	11	9	20	8	165
OG0000094	0	164	0	0	0	0	0	0	0	0	0	0	0	0	0	0	164
OG0000095	6	1	9	14	13	12	20	6	4	10	15	5	6	11	26	4	162
OG0000096	0	0	0	0	0	162	0	0	0	0	0	0	0	0	0	0	162
OG0000097	0	0	0	0	0	0	0	159	0	1	0	2	0	0	0	0	162
OG0000098	10	6	12	12	16	14	14	6	5	6	13	10	8	13	8	7	160
OG0000099	0	0	0	0	0	159	0	0	0	0	0	0	0	0	0	0	159
OG0000100	0	0	6	1	17	26	1	1	1	5	5	76	7	6	2	1	155
OG0000101	0	0	0	0	0	155	0	0	0	0	0	0	0	0	0	0	155
OG0000102	8	5	10	11	10	13	14	13	7	8	9	9	9	12	8	8	154
OG0000103	14	4	2	10	6	11	5	10	9	3	19	2	15	10	21	13	154
OG0000104	152	0	0	0	0	0	0	0	0	0	0	0	0	0	0	1	153
OG0000105	5	5	7	6	9	12	4	4	12	3	23	10	6	10	17	20	153
OG0000106	11	0	5	12	7	13	20	12	11	0	5	10	25	6	14	2	153
OG0000107	3	27	4	1	17	5	6	2	2	4	9	20	6	40	4	3	153
OG0000108	4	1	0	1	0	2	2	12	23	0	36	37	2	23	2	8	153
OG0000109	0	0	0	0	0	153	0	0	0	0	0	0	0	0	0	0	153
OG0000110	5	9	0	44	14	6	14	3	7	3	13	5	3	4	18	4	152
OG0000111	3	2	10	15	11	18	5	6	10	9	14	8	13	15	10	3	152
OG0000112	4	16	7	6	15	42	0	5	7	21	4	10	7	4	1	3	152
OG0000113	4	0	23	1	2	3	1	3	2	6	8	27	17	46	5	3	151
OG0000114	3	5	15	8	9	26	17	7	7	2	11	10	8	14	5	3	150
OG0000115	11	5	10	10	7	12	10	17	4	6	12	7	11	9	6	12	149
OG0000116	1	6	3	1	10	14	0	8	18	70	0	0	18	0	0	0	149
OG0000117	0	3	1	0	0	0	0	140	0	0	1	0	0	1	0	0	146
OG0000118	0	0	0	0	0	144	0	0	0	1	0	0	0	0	0	0	145
OG0000119	0	0	0	2	1	132	0	4	0	0	0	1	4	0	0	0	144
OG0000120	4	8	4	0	4	10	1	7	56	6	26	9	0	4	4	0	143
OG0000121	0	5	5	2	15	33	5	2	3	14	24	7	3	6	19	0	143
OG0000122	0	0	0	0	0	143	0	0	0	0	0	0	0	0	0	0	143
OG0000123	9	9	9	6	1	7	3	8	21	12	1	8	10	11	20	7	142
OG0000124	8	5	7	9	8	9	9	14	6	7	12	8	12	11	9	8	142
OG0000125	0	0	0	3	0	139	0	0	0	0	0	0	0	0	0	0	142
OG0000126	13	0	1	20	27	1	2	1	2	0	2	18	39	3	0	12	141
OG0000127	3	2	0	0	0	3	0	0	116	0	1	2	2	4	0	7	140
OG0000128	2	4	7	4	7	17	3	6	5	16	21	17	8	8	12	2	139
OG0000129	3	7	3	1	8	30	1	5	32	25	1	7	9	1	1	5	139
OG0000130	3	4	3	12	7	4	17	44	0	3	13	1	1	2	21	3	138
OG0000131	6	1	8	8	13	25	12	9	3	10	6	7	7	10	7	6	138
OG0000132	7	9	14	1	5	13	0	2	12	8	13	19	4	12	12	6	137
OG0000133	0	0	0	0	0	137	0	0	0	0	0	0	0	0	0	0	137
OG0000134	4	1	4	3	6	16	14	10	11	18	2	8	6	11	14	8	136
OG0000135	7	8	11	8	3	12	10	13	2	8	15	5	6	14	8	6	136
OG0000136	4	5	6	11	12	10	13	6	3	16	12	4	9	10	13	2	136
OG0000137	2	15	13	9	6	2	5	0	2	12	18	0	6	17	27	2	136
OG0000138	1	10	4	3	0	2	1	35	17	22	8	2	10	14	3	4	136
OG0000139	0	0	0	0	0	136	0	0	0	0	0	0	0	0	0	0	136
OG0000140	7	2	8	7	15	20	13	15	1	4	9	4	13	6	4	7	135
OG0000141	0	0	0	0	0	134	0	0	0	0	0	0	0	0	0	0	134
OG0000142	5	2	6	8	9	25	5	12	5	7	9	14	7	7	8	4	133
OG0000143	0	0	0	0	133	0	0	0	0	0	0	0	0	0	0	0	133
OG0000144	0	0	0	0	0	133	0	0	0	0	0	0	0	0	0	0	133
OG0000145	7	7	7	4	1	4	2	9	8	10	11	21	4	16	14	7	132
OG0000146	8	8	6	10	10	28	10	8	3	7	2	4	9	7	5	7	132
OG0000147	6	7	5	2	13	20	3	2	9	3	10	23	5	7	11	6	132
OG0000148	7	11	6	2	11	9	0	1	6	9	13	14	8	18	10	7	132
OG0000149	2	0	6	4	9	5	3	8	3	9	18	23	28	5	9	0	132
OG0000150	0	0	0	0	0	0	0	132	0	0	0	0	0	0	0	0	132
OG0000151	8	4	7	9	10	14	7	12	4	7	10	8	7	9	7	8	131
OG0000152	5	16	10	12	6	16	11	10	4	5	7	2	7	8	8	4	131
OG0000153	0	0	7	0	12	0	2	1	2	4	5	43	26	21	0	8	131
OG0000154	0	0	0	0	0	131	0	0	0	0	0	0	0	0	0	0	131
OG0000155	5	2	16	7	7	8	3	6	10	4	18	3	9	16	12	4	130
OG0000156	3	0	10	8	13	12	8	7	7	7	9	17	10	3	14	2	130
OG0000157	6	4	9	8	11	11	9	14	4	5	9	11	9	8	5	6	129
OG0000158	6	6	7	8	11	9	11	12	4	9	8	7	9	10	6	6	129
OG0000159	3	6	4	5	14	10	2	3	6	7	21	16	9	8	13	2	129
OG0000160	5	5	7	6	7	17	9	7	6	15	7	6	6	7	14	5	129
OG0000161	7	5	12	6	8	26	8	8	5	6	4	2	9	11	5	6	128
OG0000162	1	4	10	0	5	20	2	4	3	11	11	32	2	4	18	1	128
OG0000163	2	0	0	0	1	1	1	6	31	12	20	13	6	19	14	2	128
OG0000164	0	6	13	7	1	3	10	11	8	6	26	13	4	5	15	0	128
OG0000165	0	0	0	0	0	128	0	0	0	0	0	0	0	0	0	0	128
OG0000166	3	0	18	10	1	4	0	0	0	5	19	29	24	5	6	3	127
OG0000167	4	8	11	7	13	20	8	2	5	2	13	14	5	7	5	3	127
OG0000168	5	12	2	1	3	16	1	6	4	8	5	24	0	5	30	5	127
OG0000169	2	1	6	12	4	2	35	12	6	10	1	3	2	23	6	2	127
OG0000170	0	0	5	7	20	9	1	2	6	4	18	12	2	14	27	0	127
OG0000171	0	0	0	0	0	0	0	126	0	0	1	0	0	0	0	0	127
OG0000172	9	4	8	10	8	8	10	13	5	7	8	6	8	8	6	8	126
OG0000173	3	2	7	2	4	6	4	1	3	3	13	15	2	9	49	3	126
OG0000174	9	0	3	0	1	40	0	3	27	8	2	12	1	9	2	9	126
OG0000175	0	0	0	0	0	124	0	1	0	0	0	0	1	0	0	0	126
OG0000176	7	2	11	12	11	18	13	7	4	11	1	2	10	4	9	3	125
OG0000177	0	0	0	0	0	124	0	0	0	0	0	0	0	0	0	0	124
OG0000178	8	5	5	8	10	13	8	10	2	8	5	6	12	10	7	6	123
OG0000179	4	6	2	9	12	14	5	4	6	5	6	14	9	11	12	4	123
OG0000180	4	1	3	12	8	10	9	9	3	5	7	22	7	12	7	4	123
OG0000181	1	13	13	1	21	21	1	6	1	4	4	4	2	15	15	1	123
OG0000182	4	4	7	9	13	12	16	6	1	4	13	1	8	9	10	5	122
OG0000183	10	10	3	8	6	14	12	11	6	8	4	6	4	5	7	8	122
OG0000184	0	6	23	0	12	56	0	1	4	7	0	0	11	2	0	0	122
OG0000185	0	0	0	0	0	122	0	0	0	0	0	0	0	0	0	0	122
OG0000186	3	2	4	19	22	8	6	2	5	1	11	10	10	5	11	2	121
OG0000187	0	0	1	0	0	116	0	0	0	1	0	0	1	2	0	0	121
OG0000188	0	0	0	0	0	121	0	0	0	0	0	0	0	0	0	0	121
OG0000189	0	0	0	0	0	121	0	0	0	0	0	0	0	0	0	0	121
OG0000190	0	0	0	0	0	0	0	121	0	0	0	0	0	0	0	0	121
OG0000191	0	120	0	0	0	0	0	0	0	0	0	0	0	0	0	0	120
OG0000192	0	3	0	0	0	0	0	0	117	0	0	0	0	0	0	0	120
OG0000193	4	2	4	3	30	7	7	11	4	5	12	5	2	8	11	4	119
OG0000194	0	0	0	0	0	0	0	119	0	0	0	0	0	0	0	0	119
OG0000195	1	0	0	0	0	113	1	0	0	2	0	0	1	0	0	0	118
OG0000196	7	5	6	12	5	12	10	9	6	8	6	7	7	7	4	7	118
OG0000197	26	2	3	0	11	2	3	1	1	3	1	3	3	14	0	44	117
OG0000198	5	3	2	3	7	9	7	2	11	5	17	14	8	10	10	4	117
OG0000199	7	2	9	6	11	11	6	13	5	4	9	7	7	8	5	7	117
OG0000200	1	1	16	10	0	5	0	0	2	16	18	14	2	8	23	0	116
OG0000201	4	6	4	8	12	15	8	6	1	17	4	5	14	2	5	4	115
OG0000202	9	0	0	0	0	14	5	2	19	8	9	6	4	13	18	8	115
OG0000203	0	115	0	0	0	0	0	0	0	0	0	0	0	0	0	0	115
OG0000204	0	0	0	115	0	0	0	0	0	0	0	0	0	0	0	0	115
OG0000205	0	0	0	0	0	115	0	0	0	0	0	0	0	0	0	0	115
OG0000206	7	1	2	3	8	4	4	3	4	8	17	5	2	34	7	5	114
OG0000207	5	4	1	14	18	16	11	2	6	1	8	7	6	7	4	4	114
OG0000208	14	0	9	0	22	4	1	2	3	1	12	0	17	8	6	15	114
OG0000209	0	6	3	0	3	4	3	44	0	1	3	47	0	0	0	0	114
OG0000210	7	3	3	6	9	13	11	9	4	6	7	7	4	11	6	7	113
OG0000211	7	6	6	7	8	8	8	10	4	7	9	5	6	9	5	8	113
OG0000212	5	6	10	7	8	8	9	6	3	9	7	9	8	4	10	4	113
OG0000213	1	2	6	9	11	11	6	18	5	4	7	7	7	7	9	3	113
OG0000214	6	0	3	12	8	9	8	3	5	3	9	11	16	4	11	5	113
OG0000215	18	3	0	2	3	0	15	3	0	0	6	5	34	3	0	20	112
OG0000216	6	4	7	3	9	11	7	11	1	6	13	6	7	10	5	6	112
OG0000217	4	1	7	5	7	12	3	7	16	2	7	13	7	6	11	4	112
OG0000218	4	0	6	14	2	14	8	7	19	0	6	7	6	5	10	4	112
OG0000219	2	0	4	5	7	5	3	8	13	3	14	13	10	19	4	2	112
OG0000220	5	2	7	6	10	10	8	6	7	6	7	13	8	6	6	4	111
OG0000221	0	0	0	0	0	111	0	0	0	0	0	0	0	0	0	0	111
OG0000222	0	0	0	0	0	111	0	0	0	0	0	0	0	0	0	0	111
OG0000223	6	4	0	1	6	7	3	0	0	0	6	60	3	0	0	14	110
OG0000224	9	3	7	6	9	10	10	14	2	4	6	5	8	5	6	6	110
OG0000225	4	2	9	9	7	13	8	10	3	6	9	5	5	8	7	5	110
OG0000226	0	0	0	0	0	110	0	0	0	0	0	0	0	0	0	0	110
OG0000227	0	0	0	0	0	110	0	0	0	0	0	0	0	0	0	0	110
OG0000228	5	0	5	6	6	1	10	1	1	4	27	6	8	14	12	3	109
OG0000229	1	0	2	2	1	8	1	1	3	6	2	41	6	15	19	1	109
OG0000230	6	0	9	7	10	16	5	11	6	4	8	3	5	8	5	6	109
OG0000231	8	1	10	4	7	16	5	8	4	2	9	10	12	3	5	5	109
OG0000232	4	4	4	7	7	11	9	9	3	8	11	5	6	11	6	4	109
OG0000233	0	0	0	0	0	109	0	0	0	0	0	0	0	0	0	0	109
OG0000234	0	0	0	0	0	106	0	0	3	0	0	0	0	0	0	0	109
OG0000235	5	2	6	8	8	10	7	9	3	5	10	7	8	10	5	5	108
OG0000236	0	2	0	0	1	97	0	0	1	2	1	0	4	0	0	0	108
OG0000237	0	0	2	0	11	19	10	10	6	3	32	14	0	1	0	0	108
OG0000238	5	18	1	0	0	0	7	60	9	0	1	1	0	2	3	0	107
OG0000239	6	4	5	8	7	19	6	6	5	4	7	7	6	8	4	5	107
OG0000240	7	3	7	7	7	6	10	14	2	4	6	7	6	9	5	7	107
OG0000241	6	1	2	11	3	2	24	8	5	5	3	6	5	10	11	5	107
OG0000242	3	0	7	10	8	10	8	4	4	5	8	10	5	5	17	3	107
OG0000243	1	2	18	3	6	11	11	6	8	3	1	7	8	10	10	2	107
OG0000244	0	1	2	0	20	6	0	1	1	14	15	23	2	13	9	0	107
OG0000245	0	2	3	2	7	4	4	4	5	8	18	14	3	14	19	0	107
OG0000246	0	1	0	0	1	70	1	0	4	27	0	0	3	0	0	0	107
OG0000247	0	1	0	0	0	0	0	106	0	0	0	0	0	0	0	0	107
OG0000248	0	0	1	0	14	31	1	1	19	9	0	1	30	0	0	0	107
OG0000249	0	0	0	0	0	106	0	0	0	0	0	0	0	1	0	0	107
OG0000250	0	0	0	0	0	0	0	107	0	0	0	0	0	0	0	0	107
OG0000251	0	0	0	0	0	0	0	105	0	1	0	0	0	0	1	0	107
OG0000252	0	0	0	0	0	0	0	0	2	0	0	2	102	0	0	0	106
OG0000253	5	3	2	2	23	9	4	6	3	6	6	8	3	10	13	1	104
OG0000254	2	3	3	21	9	28	0	3	5	3	6	0	8	5	7	1	104
OG0000255	0	2	0	0	0	0	0	0	96	1	0	3	1	0	1	0	104
OG0000256	0	0	0	0	0	104	0	0	0	0	0	0	0	0	0	0	104
OG0000257	0	0	0	0	0	104	0	0	0	0	0	0	0	0	0	0	104
OG0000258	5	3	6	6	10	8	6	10	3	10	4	6	9	5	7	5	103
OG0000259	8	6	1	1	15	7	4	1	13	3	13	12	2	9	5	3	103
OG0000260	6	3	6	11	8	3	11	12	6	4	6	4	6	6	5	6	103
OG0000261	4	3	6	8	8	10	4	10	3	7	10	4	7	7	8	4	103
OG0000262	5	4	1	0	0	1	0	3	5	0	5	0	1	10	63	5	103
OG0000263	2	0	1	0	9	0	0	0	0	2	6	67	0	16	0	0	103
OG0000264	0	0	0	0	0	103	0	0	0	0	0	0	0	0	0	0	103
OG0000265	0	0	0	0	0	103	0	0	0	0	0	0	0	0	0	0	103
OG0000266	6	3	5	7	9	10	6	8	5	7	8	5	6	7	4	6	102
OG0000267	6	3	8	8	9	10	6	11	3	4	6	5	8	6	4	5	102
OG0000268	3	4	4	5	11	11	10	9	3	6	5	5	8	8	6	4	102
OG0000269	0	1	2	0	21	1	0	0	2	0	14	10	2	6	43	0	102
OG0000270	0	0	0	0	0	102	0	0	0	0	0	0	0	0	0	0	102
OG0000271	0	0	0	0	0	0	0	0	102	0	0	0	0	0	0	0	102
OG0000272	2	4	5	9	10	10	11	4	4	3	4	2	12	4	15	2	101
OG0000273	10	2	6	2	11	14	8	3	5	1	4	10	2	5	11	7	101
OG0000274	4	5	6	5	8	9	6	10	6	6	7	4	6	9	6	4	101
OG0000275	3	2	3	7	6	12	6	6	7	9	4	8	8	5	13	2	101
OG0000276	1	13	4	0	16	14	4	0	3	1	12	5	6	9	13	0	101
OG0000277	4	1	5	4	8	9	13	8	3	1	11	9	10	5	6	4	101
OG0000278	2	1	0	12	2	2	2	2	1	3	32	11	0	8	20	3	101
OG0000279	0	3	0	1	6	41	0	15	6	6	2	0	20	0	0	1	101
OG0000280	0	0	2	0	2	88	0	1	0	0	0	8	0	0	0	0	101
OG0000281	5	4	6	9	9	9	8	9	3	4	8	5	7	6	5	3	100
OG0000282	9	2	4	6	5	26	4	1	8	2	8	8	5	2	2	8	100
OG0000283	9	0	0	0	14	10	0	0	4	4	23	24	3	0	3	5	99
OG0000284	0	0	1	0	12	11	6	0	2	3	8	38	0	14	4	0	99
OG0000285	9	2	11	8	5	6	6	11	2	1	4	16	2	2	3	10	98
OG0000286	3	1	3	4	8	6	6	19	14	5	7	3	9	5	3	2	98
OG0000287	5	3	6	6	8	8	4	12	4	4	5	8	7	9	4	5	98
OG0000288	4	3	7	5	3	11	7	8	6	8	6	4	5	11	5	5	98
OG0000289	6	5	7	4	4	6	4	10	5	5	5	7	5	13	6	6	98
OG0000290	3	2	6	3	7	10	3	9	7	3	10	9	9	9	5	3	98
OG0000291	1	0	3	6	19	26	4	2	16	2	0	0	11	5	3	0	98
OG0000292	0	0	0	0	0	98	0	0	0	0	0	0	0	0	0	0	98
OG0000293	0	0	0	0	0	98	0	0	0	0	0	0	0	0	0	0	98
OG0000294	0	0	0	0	0	0	0	96	0	0	0	0	0	0	0	2	98
OG0000295	3	1	3	0	1	19	2	9	8	4	9	6	7	3	20	2	97
OG0000296	8	7	3	3	7	4	4	1	14	5	3	12	10	7	4	5	97
OG0000297	2	3	4	6	7	9	6	13	2	7	9	6	6	9	6	2	97
OG0000298	5	0	1	0	1	0	11	20	2	30	5	9	0	5	2	6	97
OG0000299	2	2	6	6	8	11	8	9	4	6	10	7	7	4	5	2	97
OG0000300	2	1	4	8	7	26	9	1	4	3	2	0	11	9	8	2	97
OG0000301	0	1	1	0	0	85	1	0	2	6	0	0	0	0	0	1	97
OG0000302	7	2	5	6	5	10	3	7	6	8	7	7	3	9	4	7	96
OG0000303	2	1	0	0	0	0	0	1	24	17	0	21	21	7	2	0	96
OG0000304	5	2	7	5	7	6	6	11	3	6	12	7	4	6	5	4	96
OG0000305	1	9	3	0	17	12	0	4	1	4	7	6	19	10	2	1	96
OG0000306	0	4	0	0	4	0	0	0	0	0	0	0	88	0	0	0	96
OG0000307	0	0	0	0	0	96	0	0	0	0	0	0	0	0	0	0	96
OG0000308	3	0	0	0	0	0	0	0	88	0	0	0	0	0	0	4	95
OG0000309	5	4	6	6	7	6	6	10	6	4	6	6	8	5	5	5	95
OG0000310	5	7	4	3	8	5	4	8	5	8	8	6	5	9	5	5	95
OG0000311	3	1	7	2	15	27	1	2	1	4	9	2	8	4	7	2	95
OG0000312	4	2	3	9	5	8	2	5	3	3	13	16	3	6	9	4	95
OG0000313	0	0	0	0	0	94	0	0	0	0	0	0	1	0	0	0	95
OG0000314	5	0	7	6	5	9	5	9	9	6	6	5	5	6	7	4	94
OG0000315	4	1	5	4	6	5	6	18	13	5	3	7	1	5	7	4	94
OG0000316	3	1	10	2	7	5	13	5	2	0	15	15	3	5	5	3	94
OG0000317	4	2	4	23	6	10	11	8	3	4	0	3	7	1	4	4	94
OG0000318	1	4	6	9	6	25	6	4	1	6	5	5	11	2	2	1	94
OG0000319	3	1	4	4	2	11	3	2	3	5	12	7	8	6	19	4	94
OG0000320	0	1	0	0	0	74	0	0	6	0	3	1	0	9	0	0	94
OG0000321	0	0	0	0	0	0	0	0	68	19	0	1	0	6	0	0	94
OG0000322	2	0	10	2	2	2	1	7	17	8	10	22	2	1	3	4	93
OG0000323	6	3	5	4	6	9	8	7	2	7	8	6	5	7	5	5	93
OG0000324	5	2	3	0	15	8	2	1	4	3	15	1	7	9	12	6	93
OG0000325	4	3	8	8	7	5	9	9	3	4	7	6	6	4	6	4	93
OG0000326	0	93	0	0	0	0	0	0	0	0	0	0	0	0	0	0	93
OG0000327	0	67	0	0	3	10	0	0	0	0	0	12	0	1	0	0	93
OG0000328	0	0	0	0	0	92	0	0	0	1	0	0	0	0	0	0	93
OG0000329	3	3	5	6	8	15	3	11	2	4	5	7	5	5	7	3	92
OG0000330	1	0	2	10	9	18	0	4	0	0	12	10	1	20	4	1	92
OG0000331	6	4	4	5	6	4	6	11	5	5	7	5	5	6	9	4	92
OG0000332	0	0	2	0	1	2	2	0	1	8	1	1	0	71	3	0	92
OG0000333	0	0	0	0	0	92	0	0	0	0	0	0	0	0	0	0	92
OG0000334	6	3	5	7	11	7	10	6	3	3	5	4	5	6	5	5	91
OG0000335	4	2	6	7	6	11	6	8	3	5	7	2	6	10	5	3	91
OG0000336	3	1	4	4	6	17	4	3	1	5	11	11	5	3	10	3	91
OG0000337	3	2	6	7	2	10	4	2	2	8	7	10	9	11	5	3	91
OG0000338	1	3	2	5	9	12	7	5	0	2	12	4	17	5	6	1	91
OG0000339	1	8	2	12	6	21	2	2	1	2	15	1	5	10	2	1	91
OG0000340	6	4	4	7	6	7	8	10	1	5	4	2	7	7	5	7	90
OG0000341	3	3	5	5	6	11	4	9	3	6	7	7	5	7	7	2	90
OG0000342	5	1	6	5	6	10	9	7	3	4	7	4	7	7	3	5	89
OG0000343	4	2	3	3	7	12	5	4	4	9	6	5	5	12	4	4	89
OG0000344	16	6	2	2	1	8	5	1	6	3	10	3	5	4	5	12	89
OG0000345	1	7	2	1	9	15	5	1	1	0	9	4	3	8	23	0	89
OG0000346	2	4	5	3	11	16	4	3	4	2	5	10	8	3	7	2	89
OG0000347	0	0	1	0	0	0	0	3	46	14	19	1	0	3	2	0	89
OG0000348	0	0	0	0	0	89	0	0	0	0	0	0	0	0	0	0	89
OG0000349	5	2	3	6	5	11	8	7	3	4	8	4	6	6	5	5	88
OG0000350	6	5	5	4	8	6	7	9	4	3	6	4	3	7	4	7	88
OG0000351	4	2	5	7	6	11	7	5	3	4	7	8	6	5	5	3	88
OG0000352	4	4	4	6	7	6	5	6	2	8	7	5	6	10	4	4	88
OG0000353	2	0	0	78	0	1	0	0	0	0	0	0	4	0	0	3	88
OG0000354	8	2	6	4	4	14	4	3	5	11	6	7	4	6	3	1	88
OG0000355	1	3	4	5	10	11	6	4	5	6	8	0	8	6	9	2	88
OG0000356	0	88	0	0	0	0	0	0	0	0	0	0	0	0	0	0	88
OG0000357	10	6	3	1	9	1	12	2	6	9	4	4	5	5	3	7	87
OG0000358	5	2	4	7	7	9	6	5	3	4	7	7	8	4	4	5	87
OG0000359	4	3	2	2	3	10	5	4	8	10	5	8	6	6	7	4	87
OG0000360	4	0	15	6	1	1	1	0	4	1	21	11	0	17	1	4	87
OG0000361	4	0	2	4	8	14	5	11	5	7	6	3	4	2	9	3	87
OG0000362	5	1	5	4	9	10	8	10	4	2	5	8	6	3	3	4	87
OG0000363	3	1	6	4	3	17	4	3	8	6	5	9	5	6	5	2	87
OG0000364	4	2	5	7	4	5	9	9	9	4	1	4	3	4	14	3	87
OG0000365	1	3	15	0	6	9	3	1	2	4	10	14	4	5	9	1	87
OG0000366	3	4	9	4	6	6	4	10	3	7	5	3	5	11	4	2	86
OG0000367	1	3	1	0	0	20	2	0	8	3	8	15	8	3	12	2	86
OG0000368	8	6	3	7	5	21	3	2	6	0	7	1	6	2	6	3	86
OG0000369	5	1	2	0	12	2	0	0	2	1	8	15	17	10	5	6	86
OG0000370	7	1	3	3	8	5	2	10	5	4	7	13	4	2	3	9	86
OG0000371	5	4	3	6	5	8	4	6	5	8	10	5	5	6	3	3	86
OG0000372	3	2	5	6	6	3	5	6	4	6	8	8	8	7	6	3	86
OG0000373	2	0	11	9	2	4	0	2	1	12	4	3	19	1	15	1	86
OG0000374	5	0	6	12	6	5	6	4	3	4	4	12	7	6	2	3	85
OG0000375	4	5	7	0	5	2	4	2	2	15	10	8	2	8	7	4	85
OG0000376	5	3	6	4	7	11	4	5	4	4	6	2	6	7	5	6	85
OG0000377	7	0	10	1	17	8	2	3	3	10	8	2	1	0	5	8	85
OG0000378	4	13	3	2	3	5	3	6	12	4	2	8	2	7	4	7	85
OG0000379	1	4	6	8	7	7	8	7	5	5	6	8	7	1	2	3	85
OG0000380	0	0	0	0	0	0	0	0	0	0	85	0	0	0	0	0	85
OG0000381	0	0	0	0	0	0	0	0	0	0	0	85	0	0	0	0	85
OG0000382	5	4	3	4	5	6	6	7	6	4	10	4	4	5	5	6	84
OG0000383	3	4	4	11	2	3	4	8	7	7	6	7	2	9	3	4	84
OG0000384	4	6	3	1	6	10	6	4	3	6	5	4	5	7	12	2	84
OG0000385	6	2	3	4	10	7	6	10	3	4	5	5	4	5	5	5	84
OG0000386	1	2	0	0	0	0	0	0	50	7	22	0	0	1	1	0	84
OG0000387	3	2	4	7	7	15	5	5	3	4	9	6	4	4	4	2	84
OG0000388	0	0	0	0	66	0	0	0	0	0	11	7	0	0	0	0	84
OG0000389	0	0	0	0	0	84	0	0	0	0	0	0	0	0	0	0	84
OG0000390	0	0	0	0	0	84	0	0	0	0	0	0	0	0	0	0	84
OG0000391	0	0	0	0	0	1	0	0	80	0	1	1	0	0	1	0	84
OG0000392	0	0	0	0	0	0	0	6	0	1	0	1	71	2	3	0	84
OG0000393	7	1	6	2	2	1	3	6	2	8	15	3	3	10	8	6	83
OG0000394	3	1	7	3	6	2	14	7	5	2	6	4	1	10	9	3	83
OG0000395	4	3	4	5	7	11	7	7	4	4	5	2	9	3	5	3	83
OG0000396	1	1	9	1	11	13	10	4	2	2	2	12	2	5	7	1	83
OG0000397	9	0	10	0	8	3	2	5	6	0	11	6	8	1	3	11	83
OG0000398	0	0	0	1	0	2	80	0	0	0	0	0	0	0	0	0	83
OG0000399	0	0	0	0	0	83	0	0	0	0	0	0	0	0	0	0	83
OG0000400	0	0	0	0	0	0	0	0	1	0	0	82	0	0	0	0	83
OG0000401	5	3	4	8	6	7	4	8	3	3	6	7	8	2	3	5	82
OG0000402	3	3	2	3	6	11	2	5	0	2	0	0	4	1	40	0	82
OG0000403	5	2	4	7	4	7	7	8	3	4	5	6	6	5	5	4	82
OG0000404	4	1	3	4	2	4	8	3	2	2	5	7	5	14	15	3	82
OG0000405	5	1	5	1	6	3	4	2	9	4	6	9	15	2	5	5	82
OG0000406	2	2	6	3	9	28	6	4	2	3	3	2	4	2	4	2	82
OG0000407	2	3	11	6	3	3	7	6	5	5	6	8	3	8	4	2	82
OG0000408	0	0	0	0	0	82	0	0	0	0	0	0	0	0	0	0	82
OG0000409	6	4	4	7	4	6	2	5	4	1	3	2	5	4	20	4	81
OG0000410	5	2	5	4	5	6	6	7	2	4	9	4	5	5	8	4	81
OG0000411	3	5	2	5	13	10	5	2	3	3	5	0	8	10	5	2	81
OG0000412	2	1	4	8	15	13	5	2	3	3	5	3	6	4	5	2	81
OG0000413	2	1	1	9	10	12	8	2	3	7	5	3	4	6	6	2	81
OG0000414	2	3	6	8	7	11	6	6	3	8	3	2	5	3	6	2	81
OG0000415	0	0	1	0	6	40	0	7	7	5	3	4	7	1	0	0	81
OG0000416	0	0	0	0	0	81	0	0	0	0	0	0	0	0	0	0	81
OG0000417	0	0	0	0	0	81	0	0	0	0	0	0	0	0	0	0	81
OG0000418	0	0	0	0	0	81	0	0	0	0	0	0	0	0	0	0	81
OG0000419	0	0	0	0	0	81	0	0	0	0	0	0	0	0	0	0	81
OG0000420	0	0	0	0	0	0	0	81	0	0	0	0	0	0	0	0	81
OG0000421	6	1	4	5	5	10	4	8	3	3	6	5	5	5	5	5	80
OG0000422	3	4	3	7	5	4	5	6	3	8	7	6	5	7	5	2	80
OG0000423	4	2	7	5	5	8	8	6	3	5	5	4	6	3	4	5	80
OG0000424	5	1	2	5	8	9	3	9	2	5	7	3	6	7	3	5	80
OG0000425	3	4	4	4	5	10	8	8	3	4	7	4	5	4	2	5	80
OG0000426	2	4	3	5	7	17	2	11	1	6	7	2	5	2	4	2	80
OG0000427	3	2	5	2	6	11	5	6	3	4	7	7	6	5	5	3	80
OG0000428	0	0	0	0	0	0	0	80	0	0	0	0	0	0	0	0	80
OG0000429	4	1	4	5	6	6	2	7	1	5	8	6	5	9	4	6	79
OG0000430	6	2	5	5	7	7	5	10	3	3	5	1	6	5	4	5	79
OG0000431	4	2	3	7	8	8	7	8	5	3	3	4	7	3	4	3	79
OG0000432	4	4	6	8	4	13	6	9	0	2	1	2	11	1	3	5	79
OG0000433	5	0	4	3	6	10	8	10	4	2	7	3	4	5	3	5	79
OG0000434	4	2	4	6	6	7	10	6	0	3	5	4	7	8	3	4	79
OG0000435	3	1	2	2	8	10	4	7	6	1	6	3	20	2	2	2	79
OG0000436	4	1	5	12	5	10	8	1	7	1	1	0	5	2	12	5	79
OG0000437	5	3	3	3	5	5	4	3	10	6	7	4	4	8	5	4	79
OG0000438	3	3	5	2	8	8	6	3	9	5	6	4	5	6	4	2	79
OG0000439	5	0	3	0	9	5	3	1	1	3	0	35	3	6	1	4	79
OG0000440	4	0	10	12	11	4	0	4	4	1	3	14	2	5	2	3	79
OG0000441	2	2	4	2	9	13	7	1	11	4	4	3	6	3	6	2	79
OG0000442	3	1	5	5	8	6	8	7	4	3	6	5	5	6	3	4	79
OG0000443	1	0	0	0	0	41	0	3	2	3	15	11	2	0	0	1	79
OG0000444	0	79	0	0	0	0	0	0	0	0	0	0	0	0	0	0	79
OG0000445	0	0	0	0	1	1	0	0	76	1	0	0	0	0	0	0	79
OG0000446	0	0	0	0	0	79	0	0	0	0	0	0	0	0	0	0	79
OG0000447	2	18	1	1	0	2	6	27	11	0	1	2	0	1	6	0	78
OG0000448	2	2	4	3	6	5	4	11	3	4	9	9	4	7	3	2	78
OG0000449	6	1	4	3	8	7	6	7	5	4	3	4	7	3	4	6	78
OG0000450	2	3	5	3	8	8	6	14	1	4	6	3	3	6	5	1	78
OG0000451	6	3	1	6	2	12	2	3	3	7	6	7	4	7	4	5	78
OG0000452	5	3	3	4	7	12	4	6	1	4	6	3	6	6	4	4	78
OG0000453	3	2	5	1	10	10	3	2	3	3	4	9	5	6	9	3	78
OG0000454	2	3	6	2	6	10	5	3	7	8	6	6	3	4	5	2	78
OG0000455	3	3	4	7	3	5	6	5	11	8	4	5	4	4	3	3	78
OG0000456	3	1	3	3	6	10	5	4	2	6	8	8	9	4	3	3	78
OG0000457	1	0	1	2	3	5	2	1	5	5	11	15	1	12	13	1	78
OG0000458	1	4	3	3	8	6	3	2	1	1	17	3	2	6	18	0	78
OG0000459	0	0	78	0	0	0	0	0	0	0	0	0	0	0	0	0	78
OG0000460	0	0	0	0	75	0	3	0	0	0	0	0	0	0	0	0	78
OG0000461	0	0	0	0	0	78	0	0	0	0	0	0	0	0	0	0	78
OG0000462	0	0	0	0	0	78	0	0	0	0	0	0	0	0	0	0	78
OG0000463	3	2	2	1	4	11	2	6	3	4	8	6	7	10	5	3	77
OG0000464	7	1	5	5	4	10	4	7	1	3	4	7	4	4	4	7	77
OG0000465	5	2	3	5	4	9	4	10	1	5	8	3	4	4	4	6	77
OG0000466	4	2	6	3	5	11	6	6	2	4	7	3	4	7	3	4	77
OG0000467	5	2	3	2	9	7	5	7	4	2	8	4	6	4	4	5	77
OG0000468	5	6	5	2	4	8	3	2	4	5	5	2	4	6	11	5	77
OG0000469	3	2	3	4	4	8	9	19	3	1	3	4	5	4	2	3	77
OG0000470	5	2	4	5	4	6	6	10	3	3	7	4	5	7	3	3	77
OG0000471	3	1	5	8	11	6	2	3	1	5	3	8	6	3	9	3	77
OG0000472	4	2	5	4	5	7	4	11	3	4	5	4	7	5	4	3	77
OG0000473	2	1	1	9	12	24	7	3	2	3	2	1	7	0	1	2	77
OG0000474	2	2	3	6	5	8	10	7	5	4	5	4	6	4	4	2	77
OG0000475	0	77	0	0	0	0	0	0	0	0	0	0	0	0	0	0	77
OG0000476	0	0	0	0	77	0	0	0	0	0	0	0	0	0	0	0	77
OG0000477	0	0	0	0	0	77	0	0	0	0	0	0	0	0	0	0	77
OG0000478	0	0	0	0	0	77	0	0	0	0	0	0	0	0	0	0	77
OG0000479	0	0	0	0	0	0	0	76	0	0	0	1	0	0	0	0	77
OG0000480	4	2	6	4	5	7	8	10	2	3	5	3	3	5	4	5	76
OG0000481	6	1	9	0	5	4	2	0	8	6	2	24	1	2	1	5	76
OG0000482	4	0	1	0	4	15	5	3	1	0	6	11	1	18	2	5	76
OG0000483	6	1	4	4	5	9	5	11	3	2	6	5	6	3	2	4	76
OG0000484	3	2	3	4	10	5	5	6	2	3	5	9	5	6	5	3	76
OG0000485	5	2	4	4	5	14	5	3	2	4	4	5	5	6	3	5	76
OG0000486	5	2	2	3	4	5	5	9	5	5	4	4	5	10	3	5	76
OG0000487	3	3	2	10	9	17	1	0	0	4	4	1	10	4	5	3	76
OG0000488	0	76	0	0	0	0	0	0	0	0	0	0	0	0	0	0	76
OG0000489	0	0	3	1	3	0	19	0	0	4	10	0	0	7	29	0	76
OG0000490	0	0	0	0	0	76	0	0	0	0	0	0	0	0	0	0	76
OG0000491	3	4	4	5	7	11	5	4	2	4	6	3	5	5	3	4	75
OG0000492	26	0	0	0	0	0	24	0	0	1	0	0	0	11	0	13	75
OG0000493	2	2	4	2	5	17	7	4	3	4	5	1	3	8	6	2	75
OG0000494	2	2	4	3	9	9	6	6	2	6	10	2	2	3	7	2	75
OG0000495	4	1	8	6	4	7	5	6	5	3	8	1	4	4	5	4	75
OG0000496	5	9	0	0	2	9	0	2	2	9	7	9	3	3	10	5	75
OG0000497	5	2	2	4	5	4	3	5	2	6	8	5	8	5	8	3	75
OG0000498	3	1	3	4	5	14	7	11	2	2	6	5	5	4	1	2	75
OG0000499	5	2	4	5	8	6	4	6	2	4	6	4	6	5	4	4	75
OG0000500	3	4	4	2	4	7	6	5	5	5	6	6	3	4	8	3	75
OG0000501	4	2	5	4	7	9	2	8	2	4	6	4	4	5	6	3	75
OG0000502	2	1	2	3	7	14	5	7	2	2	6	7	6	6	3	2	75
OG0000503	3	2	8	3	6	2	5	9	4	3	8	5	5	6	4	2	75
OG0000504	0	0	1	0	72	0	0	1	0	0	0	1	0	0	0	0	75
OG0000505	0	0	1	0	0	74	0	0	0	0	0	0	0	0	0	0	75
OG0000506	0	0	0	0	0	75	0	0	0	0	0	0	0	0	0	0	75
OG0000507	0	0	0	0	0	0	0	0	0	0	75	0	0	0	0	0	75
OG0000508	6	1	2	4	4	15	4	7	3	4	4	3	7	2	3	5	74
OG0000509	4	0	5	3	4	6	7	7	6	2	6	6	8	3	3	4	74
OG0000510	5	1	5	8	8	5	4	8	2	2	6	3	5	4	3	5	74
OG0000511	7	3	3	3	5	5	2	9	2	3	6	5	5	5	4	7	74
OG0000512	3	1	2	8	6	8	11	8	3	2	4	4	6	3	2	3	74
OG0000513	7	3	4	7	4	2	7	6	1	4	7	7	4	3	4	4	74
OG0000514	4	2	9	5	5	10	4	3	3	3	5	5	5	3	4	4	74
OG0000515	3	3	4	3	5	15	4	4	3	4	4	4	5	7	3	3	74
OG0000516	3	2	5	3	5	6	7	8	2	5	6	4	5	6	4	3	74
OG0000517	4	3	4	4	4	6	4	8	4	6	6	3	5	5	4	4	74
OG0000518	1	5	3	1	6	16	7	3	1	6	3	2	7	4	9	0	74
OG0000519	3	0	6	7	8	11	3	10	1	2	5	5	5	4	2	2	74
OG0000520	0	2	3	3	5	4	1	4	2	32	3	5	3	3	3	1	74
OG0000521	0	0	0	0	0	74	0	0	0	0	0	0	0	0	0	0	74
OG0000522	3	1	3	2	10	13	4	10	2	2	4	3	5	3	6	2	73
OG0000523	3	2	7	6	6	7	5	5	5	4	4	5	4	3	5	2	73
OG0000524	5	3	5	4	6	4	4	10	3	3	3	4	3	7	5	4	73
OG0000525	6	1	3	2	6	5	3	2	4	3	7	4	9	7	7	4	73
OG0000526	6	3	6	4	7	6	8	5	3	2	4	2	5	4	3	5	73
OG0000527	4	1	5	10	8	5	4	10	3	7	3	1	5	1	3	3	73
OG0000528	1	4	2	3	6	4	6	2	5	6	7	3	6	11	6	1	73
OG0000529	7	2	4	5	4	5	5	7	4	4	5	3	5	4	3	6	73
OG0000530	5	2	4	8	5	2	3	4	9	3	3	6	1	8	6	4	73
OG0000531	4	2	4	4	5	8	4	7	4	3	6	3	7	4	4	4	73
OG0000532	11	0	1	7	0	0	0	0	18	3	2	1	3	10	6	11	73
OG0000533	2	0	8	5	12	7	5	4	6	4	4	0	6	4	4	2	73
OG0000534	2	1	3	4	3	9	4	1	3	7	3	16	1	5	9	2	73
OG0000535	3	1	3	3	11	5	6	4	4	5	3	5	7	6	4	3	73
OG0000536	0	4	0	0	51	11	0	0	0	0	0	7	0	0	0	0	73
OG0000537	0	0	0	73	0	0	0	0	0	0	0	0	0	0	0	0	73
OG0000538	0	0	0	0	1	71	0	1	0	0	0	0	0	0	0	0	73
OG0000539	0	0	0	0	0	0	0	73	0	0	0	0	0	0	0	0	73
OG0000540	1	0	14	5	11	4	0	10	3	1	1	9	0	3	8	2	72
OG0000541	5	1	2	4	6	5	6	9	5	2	6	5	5	4	2	5	72
OG0000542	4	2	3	4	5	8	6	6	4	3	7	3	5	3	5	4	72
OG0000543	4	3	2	6	14	16	3	2	1	2	3	3	3	4	2	4	72
OG0000544	3	1	5	3	5	4	1	1	2	5	17	4	3	6	10	2	72
OG0000545	7	4	1	6	3	9	2	3	5	2	6	7	1	2	10	4	72
OG0000546	5	3	6	5	4	6	5	4	4	3	5	5	4	5	3	5	72
OG0000547	4	2	4	5	4	9	5	6	2	4	3	5	5	7	4	3	72
OG0000548	5	3	10	0	0	0	3	1	13	0	5	13	1	4	10	4	72
OG0000549	1	3	1	4	11	25	2	2	0	5	1	9	1	3	3	1	72
OG0000550	3	3	5	5	21	2	2	9	3	6	3	2	3	1	2	2	72
OG0000551	2	2	4	3	8	6	8	5	1	3	7	6	3	5	7	2	72
OG0000552	1	0	4	50	1	1	1	0	0	0	2	5	3	0	1	3	72
OG0000553	4	0	1	0	2	5	0	3	12	1	1	28	1	1	10	3	72
OG0000554	3	6	2	1	5	3	1	1	4	2	2	4	2	10	23	3	72
OG0000555	6	0	1	1	3	4	0	29	6	4	2	1	4	6	3	2	72
OG0000556	1	13	2	7	5	6	1	9	6	2	6	1	3	5	4	1	72
OG0000557	1	7	3	0	3	13	1	2	2	0	2	4	26	1	7	0	72
OG0000558	1	1	4	4	14	1	1	6	0	2	3	3	7	0	25	0	72
OG0000559	0	14	0	0	0	4	2	0	46	0	3	0	3	0	0	0	72
OG0000560	0	8	0	18	0	3	1	1	22	2	3	2	1	2	9	0	72
OG0000561	0	0	2	0	21	0	0	3	0	4	0	27	0	13	1	1	72
OG0000562	0	0	1	0	21	37	0	0	0	0	1	9	3	0	0	0	72
OG0000563	0	0	0	0	0	70	0	0	0	0	0	2	0	0	0	0	72
OG0000564	0	0	0	0	0	72	0	0	0	0	0	0	0	0	0	0	72
OG0000565	0	0	0	0	0	72	0	0	0	0	0	0	0	0	0	0	72
OG0000566	0	0	0	0	0	0	0	0	0	0	0	0	0	0	0	72	72
OG0000567	4	1	8	6	6	10	7	0	3	2	5	4	6	2	3	4	71
OG0000568	4	1	7	4	5	3	1	11	3	3	7	3	3	5	7	4	71
OG0000569	5	2	2	5	6	8	7	10	2	2	2	4	6	2	3	5	71
OG0000570	3	7	2	2	7	7	2	2	7	5	7	1	4	5	7	3	71
OG0000571	2	4	7	2	2	18	4	4	4	4	3	3	3	4	5	2	71
OG0000572	4	1	2	3	6	7	4	5	3	2	3	5	6	10	7	3	71
OG0000573	5	2	4	6	6	8	4	3	1	4	4	4	7	5	3	5	71
OG0000574	5	2	3	4	6	5	4	7	2	4	7	5	4	5	3	5	71
OG0000575	3	3	4	2	5	5	2	6	8	1	7	9	1	3	9	3	71
OG0000576	5	2	4	5	6	6	4	8	4	2	5	4	3	5	3	5	71
OG0000577	5	2	4	4	6	10	6	5	2	3	5	4	4	4	3	4	71
OG0000578	4	1	5	5	5	7	6	7	2	4	5	4	5	5	3	3	71
OG0000579	3	2	4	1	1	13	2	3	3	3	4	5	10	4	10	3	71
OG0000580	2	1	1	3	4	9	4	7	5	2	4	3	9	2	12	3	71
OG0000581	1	8	2	9	6	10	2	3	0	2	8	9	3	3	4	1	71
OG0000582	1	2	0	5	2	2	2	4	3	5	13	8	8	6	9	1	71
OG0000583	2	4	1	6	1	3	9	7	1	3	0	23	3	2	4	2	71
OG0000584	1	3	2	4	6	15	3	3	1	3	3	1	8	12	5	1	71
OG0000585	0	0	0	71	0	0	0	0	0	0	0	0	0	0	0	0	71
OG0000586	0	0	0	0	0	71	0	0	0	0	0	0	0	0	0	0	71
OG0000587	5	2	3	4	5	6	5	5	3	4	6	4	4	5	4	5	70
OG0000588	4	2	3	6	6	7	5	6	2	4	3	4	5	5	4	4	70
OG0000589	2	4	4	4	4	5	5	6	3	3	5	4	5	6	10	0	70
OG0000590	3	2	4	4	5	7	6	7	2	3	6	4	3	8	4	2	70
OG0000591	4	3	5	4	4	4	5	7	3	6	6	3	4	5	3	4	70
OG0000592	5	2	6	4	7	7	7	5	2	4	5	3	3	2	3	5	70
OG0000593	4	2	6	3	7	4	5	6	3	4	4	4	4	5	5	4	70
OG0000594	4	2	5	3	6	6	6	4	3	4	4	4	4	8	3	4	70
OG0000595	3	0	2	10	0	0	5	0	1	0	0	11	13	18	6	1	70
OG0000596	7	1	4	7	5	7	1	4	2	3	6	4	6	5	4	4	70
OG0000597	3	1	3	3	6	11	9	4	3	3	8	3	4	4	4	1	70
OG0000598	3	1	3	3	3	8	5	4	3	3	14	4	5	2	7	2	70
OG0000599	4	0	36	0	4	6	0	0	13	0	3	0	0	0	0	4	70
OG0000600	4	2	5	5	5	8	7	4	2	3	5	4	5	3	4	4	70
OG0000601	2	0	4	3	8	1	5	2	4	7	2	10	8	6	7	1	70
OG0000602	1	1	4	1	8	18	3	5	1	2	4	5	6	4	6	1	70
OG0000603	0	0	4	0	5	8	0	0	13	0	22	5	1	1	11	0	70
OG0000604	0	0	0	0	2	36	0	22	1	4	0	0	0	5	0	0	70
OG0000605	0	0	0	0	0	70	0	0	0	0	0	0	0	0	0	0	70
OG0000606	0	0	0	0	0	0	0	0	36	0	34	0	0	0	0	0	70
OG0000607	2	14	0	2	0	2	3	27	8	0	1	2	1	3	4	0	69
OG0000608	6	2	5	6	5	5	5	7	1	2	4	4	5	4	3	5	69
OG0000609	5	3	3	3	7	2	5	3	9	4	4	4	4	4	4	5	69
OG0000610	2	0	2	5	5	4	8	4	4	6	2	2	3	4	10	8	69
OG0000611	5	1	4	6	4	6	5	8	3	2	5	3	5	4	3	5	69
OG0000612	5	1	2	5	4	8	7	4	6	2	6	5	6	3	2	3	69
OG0000613	5	1	4	3	4	5	5	7	3	4	5	6	4	4	4	5	69
OG0000614	4	3	6	5	5	4	2	6	1	6	6	3	3	6	5	4	69
OG0000615	3	2	6	4	4	4	3	2	4	5	6	5	3	4	11	3	69
OG0000616	2	1	2	4	3	9	4	3	1	5	6	8	2	8	9	2	69
OG0000617	2	4	4	0	2	16	6	1	2	3	11	0	2	7	7	2	69
OG0000618	3	0	0	4	7	4	7	6	0	5	6	0	4	8	13	2	69
OG0000619	0	69	0	0	0	0	0	0	0	0	0	0	0	0	0	0	69
OG0000620	0	1	2	0	0	62	0	0	0	1	1	1	1	0	0	0	69
OG0000621	0	0	0	69	0	0	0	0	0	0	0	0	0	0	0	0	69
OG0000622	4	1	4	5	8	5	4	7	2	3	6	6	4	3	3	3	68
OG0000623	4	1	4	8	6	9	3	5	2	2	6	4	3	4	3	4	68
OG0000624	5	2	4	5	6	4	4	8	2	5	1	1	5	8	3	5	68
OG0000625	2	5	2	6	4	6	7	4	2	4	6	4	6	3	4	3	68
OG0000626	4	1	3	3	5	7	6	6	3	4	5	4	4	4	5	4	68
OG0000627	1	2	1	3	7	8	2	6	3	6	5	3	1	1	18	1	68
OG0000628	3	0	2	7	7	11	3	2	3	4	5	4	6	5	3	3	68
OG0000629	3	0	3	2	2	9	2	5	9	3	7	1	2	5	12	3	68
OG0000630	5	2	5	2	3	6	4	5	2	4	6	5	2	8	5	4	68
OG0000631	3	2	4	6	6	8	4	8	2	2	5	7	4	1	3	3	68
OG0000632	4	1	6	6	3	5	3	5	2	2	8	9	4	4	2	4	68
OG0000633	3	3	4	3	7	9	4	7	3	4	6	2	4	3	3	3	68
OG0000634	4	0	9	2	3	1	5	2	13	1	3	8	0	8	5	4	68
OG0000635	3	2	3	6	8	7	3	6	2	4	6	4	3	7	3	1	68
OG0000636	4	1	3	5	8	10	2	5	2	2	3	8	8	1	3	3	68
OG0000637	1	1	1	2	3	18	1	2	2	3	1	20	1	10	1	1	68
OG0000638	1	1	2	4	2	4	1	1	37	2	3	2	3	2	2	1	68
OG0000639	0	0	0	5	0	16	6	4	7	1	5	5	5	4	10	0	68
OG0000640	0	0	0	1	15	0	0	0	4	9	5	15	10	7	2	0	68
OG0000641	0	0	0	0	0	1	0	0	67	0	0	0	0	0	0	0	68
OG0000642	0	0	0	0	0	0	0	68	0	0	0	0	0	0	0	0	68
OG0000643	4	1	7	2	8	7	2	7	3	2	5	4	4	4	3	4	67
OG0000644	5	1	3	5	10	8	4	4	2	2	8	3	3	2	3	4	67
OG0000645	1	4	3	5	3	3	3	5	5	13	5	6	2	6	2	1	67
OG0000646	2	4	2	4	7	10	3	2	3	1	5	9	6	2	5	2	67
OG0000647	5	1	2	3	6	8	8	7	3	2	4	4	5	2	3	4	67
OG0000648	5	1	4	4	4	3	6	11	5	2	4	2	5	3	3	5	67
OG0000649	4	2	5	4	5	12	2	8	0	4	4	3	5	4	1	4	67
OG0000650	3	5	7	2	7	5	1	6	1	4	6	6	5	4	3	2	67
OG0000651	5	1	3	4	5	6	3	6	4	3	6	2	3	8	4	4	67
OG0000652	4	2	3	3	7	6	5	6	1	3	7	4	5	4	3	4	67
OG0000653	5	0	2	2	7	8	5	10	3	2	3	5	3	4	3	5	67
OG0000654	3	1	4	2	6	7	3	10	4	2	4	5	9	2	3	2	67
OG0000655	5	2	4	4	4	4	2	10	1	5	4	4	4	7	2	5	67
OG0000656	4	0	5	6	11	4	3	6	4	4	3	3	3	4	3	4	67
OG0000657	3	3	3	2	6	8	6	6	2	5	3	3	4	7	4	2	67
OG0000658	4	2	3	4	5	4	4	10	2	4	5	3	4	6	3	4	67
OG0000659	3	2	4	3	4	6	5	9	3	4	5	4	3	6	3	3	67
OG0000660	4	2	5	5	5	6	5	6	4	3	5	3	4	4	3	3	67
OG0000661	5	1	2	4	6	7	5	4	3	5	8	3	2	5	3	4	67
OG0000662	2	2	4	5	3	8	5	5	3	3	6	4	7	4	4	2	67
OG0000663	4	4	5	4	3	5	4	5	4	2	6	5	2	1	9	4	67
OG0000664	4	2	2	2	4	7	5	6	3	2	7	6	4	6	3	4	67
OG0000665	3	2	4	4	5	5	3	6	3	5	6	3	5	7	3	3	67
OG0000666	1	15	4	1	4	1	3	1	2	2	8	4	3	9	8	1	67
OG0000667	0	0	0	0	0	67	0	0	0	0	0	0	0	0	0	0	67
OG0000668	0	0	0	0	0	67	0	0	0	0	0	0	0	0	0	0	67
OG0000669	0	0	0	0	0	0	0	67	0	0	0	0	0	0	0	0	67
OG0000670	0	0	0	0	0	0	0	0	0	0	67	0	0	0	0	0	67
OG0000671	3	3	3	6	6	5	5	6	3	2	4	6	5	4	3	2	66
OG0000672	2	1	4	1	4	7	5	1	5	3	5	6	3	8	9	2	66
OG0000673	5	1	4	4	9	7	5	7	3	2	3	3	2	4	3	4	66
OG0000674	4	2	4	3	3	4	4	5	4	3	7	4	5	6	4	4	66
OG0000675	5	3	4	4	4	6	6	6	1	3	5	3	6	4	3	3	66
OG0000676	7	1	4	4	5	8	3	4	2	4	4	3	5	2	3	7	66
OG0000677	1	2	1	0	6	6	2	1	2	4	7	17	3	3	10	1	66
OG0000678	3	3	1	3	7	10	2	3	6	2	6	8	3	1	5	3	66
OG0000679	2	5	3	2	3	2	10	5	4	2	5	6	2	4	10	1	66
OG0000680	3	3	3	3	4	4	5	8	3	5	4	3	5	6	4	3	66
OG0000681	3	8	3	2	4	3	7	9	2	2	3	4	5	4	3	4	66
OG0000682	3	2	5	4	4	2	3	4	3	6	2	4	5	7	9	3	66
OG0000683	2	1	2	2	7	15	1	9	2	2	5	4	5	5	2	2	66
OG0000684	3	1	3	5	5	8	10	5	1	4	1	3	5	5	3	4	66
OG0000685	1	1	1	5	3	6	1	1	1	1	2	34	3	2	3	1	66
OG0000686	3	3	2	7	5	6	2	2	3	13	1	6	3	4	5	1	66
OG0000687	4	1	4	5	1	2	9	5	5	3	7	9	3	2	3	3	66
OG0000688	2	3	4	4	3	5	4	6	3	4	9	4	5	6	3	1	66
OG0000689	0	9	4	0	6	8	3	0	0	0	7	0	5	19	5	0	66
OG0000690	0	0	0	0	14	47	0	1	4	0	0	0	0	0	0	0	66
OG0000691	0	0	0	0	0	66	0	0	0	0	0	0	0	0	0	0	66
OG0000692	5	1	2	3	6	16	3	6	2	2	4	2	2	4	2	5	65
OG0000693	3	2	5	4	4	7	6	7	3	4	5	2	5	2	3	3	65
OG0000694	3	1	7	2	4	5	4	6	1	4	6	5	6	5	4	2	65
OG0000695	1	0	0	0	0	0	0	0	3	0	0	0	0	4	57	0	65
OG0000696	1	1	2	2	5	5	9	9	0	2	2	4	4	4	14	1	65
OG0000697	3	1	4	4	5	8	2	4	3	7	5	5	4	4	3	3	65
OG0000698	4	1	6	7	4	6	5	5	3	3	4	2	4	4	3	4	65
OG0000699	3	5	5	5	3	2	14	1	3	4	4	1	5	2	5	3	65
OG0000700	3	1	4	2	5	4	3	4	6	4	8	5	4	7	3	2	65
OG0000701	3	1	6	3	6	6	5	7	3	2	6	3	5	3	3	3	65
OG0000702	4	2	2	1	3	8	1	5	1	3	5	1	5	4	17	3	65
OG0000703	3	1	3	3	5	8	6	6	3	4	3	3	7	4	3	3	65
OG0000704	0	65	0	0	0	0	0	0	0	0	0	0	0	0	0	0	65
OG0000705	0	0	0	0	0	64	1	0	0	0	0	0	0	0	0	0	65
OG0000706	0	0	0	0	0	65	0	0	0	0	0	0	0	0	0	0	65
OG0000707	0	0	0	0	0	0	0	2	0	0	52	10	0	0	0	1	65
OG0000708	0	0	0	0	0	0	0	65	0	0	0	0	0	0	0	0	65
OG0000709	5	1	2	3	3	6	2	4	12	4	5	1	4	2	5	5	64
OG0000710	3	1	5	6	4	7	4	3	2	3	2	5	6	6	4	3	64
OG0000711	4	1	4	4	7	7	5	7	3	2	3	3	5	4	3	2	64
OG0000712	4	2	3	3	4	3	3	7	5	5	5	4	4	6	3	3	64
OG0000713	3	1	2	6	5	11	5	6	2	2	3	4	5	4	3	2	64
OG0000714	4	2	4	5	4	5	2	6	2	4	4	3	2	6	7	4	64
OG0000715	3	2	5	6	4	5	6	4	3	4	4	2	5	6	2	3	64
OG0000716	1	0	2	21	2	3	8	8	1	3	2	1	3	5	2	2	64
OG0000717	2	5	4	4	7	5	5	4	2	4	4	3	5	5	3	2	64
OG0000718	1	4	1	3	5	7	6	7	2	7	2	5	5	5	2	2	64
OG0000719	2	0	2	2	4	3	4	1	10	12	4	12	1	1	2	4	64
OG0000720	4	1	3	7	6	8	4	3	3	2	4	5	4	3	3	4	64
OG0000721	3	2	2	1	6	6	5	6	5	10	4	2	3	4	2	3	64
OG0000722	2	0	2	7	0	31	1	6	2	0	3	1	3	4	1	1	64
OG0000723	2	3	5	3	7	8	4	7	1	4	5	4	1	4	4	2	64
OG0000724	4	1	1	1	1	9	1	2	3	6	5	7	2	8	11	2	64
OG0000725	1	1	5	11	1	1	2	2	1	3	3	14	2	15	1	1	64
OG0000726	0	2	4	0	9	11	9	4	1	6	2	1	4	9	2	0	64
OG0000727	0	3	0	0	1	1	0	0	2	4	0	1	0	0	0	52	64
OG0000728	0	0	1	1	3	38	0	0	0	9	1	8	0	1	2	0	64
OG0000729	0	0	0	0	1	4	1	49	3	0	1	1	0	3	0	1	64
OG0000730	0	0	0	0	0	63	0	1	0	0	0	0	0	0	0	0	64
OG0000731	5	2	3	3	5	4	7	6	2	6	4	3	4	2	3	4	63
OG0000732	3	2	3	3	5	4	3	7	4	3	8	3	3	4	4	4	63
OG0000733	3	2	1	3	7	5	2	7	2	1	6	9	5	4	3	3	63
OG0000734	2	1	4	4	7	6	3	8	2	2	6	4	5	4	3	2	63
OG0000735	2	2	1	5	4	7	7	3	2	5	6	3	6	4	3	3	63
OG0000736	5	1	6	3	6	6	6	7	3	2	4	2	3	3	3	3	63
OG0000737	3	3	4	3	4	5	3	6	3	3	7	3	5	5	3	3	63
OG0000738	2	2	4	5	5	7	6	8	1	4	5	3	5	1	4	1	63
OG0000739	4	1	5	3	4	3	4	13	2	2	6	3	3	4	3	3	63
OG0000740	4	1	4	3	3	5	4	6	4	2	5	5	5	5	4	3	63
OG0000741	4	1	6	6	4	4	5	5	2	3	5	6	3	3	3	3	63
OG0000742	3	2	6	2	4	5	4	8	2	4	4	3	3	8	3	2	63
OG0000743	2	2	2	1	2	2	3	7	3	5	5	8	2	6	11	2	63
OG0000744	4	3	3	3	5	4	5	6	1	5	4	4	3	3	6	4	63
OG0000745	3	3	2	7	3	5	3	7	2	7	4	3	3	4	3	4	63
OG0000746	6	0	4	5	6	11	4	1	3	5	4	0	1	4	4	5	63
OG0000747	2	1	4	7	4	6	2	2	2	4	3	6	1	2	15	2	63
OG0000748	1	14	1	0	1	5	1	3	0	0	21	0	2	3	11	0	63
OG0000749	2	2	4	3	7	6	5	7	3	4	5	6	3	2	3	1	63
OG0000750	1	4	2	3	8	10	5	9	1	2	2	2	5	3	5	1	63
OG0000751	3	2	3	4	3	6	4	5	3	3	5	7	6	3	3	3	63
OG0000752	2	6	2	2	10	5	2	2	4	3	4	2	2	6	9	2	63
OG0000753	2	1	3	3	12	6	6	5	2	2	5	6	2	4	2	2	63
OG0000754	1	1	1	6	11	11	1	5	2	2	3	4	8	5	2	0	63
OG0000755	0	2	0	0	0	1	0	57	2	0	0	0	0	1	0	0	63
OG0000756	0	0	0	0	0	57	1	2	2	0	0	0	1	0	0	0	63
OG0000757	0	0	0	0	0	63	0	0	0	0	0	0	0	0	0	0	63
OG0000758	0	0	0	0	0	0	0	63	0	0	0	0	0	0	0	0	63
OG0000759	4	1	3	7	5	5	3	6	1	2	4	5	4	5	4	3	62
OG0000760	4	2	4	4	5	6	4	7	3	2	4	2	4	4	3	4	62
OG0000761	3	2	5	7	7	4	4	3	2	3	5	2	5	4	3	3	62
OG0000762	2	11	5	1	4	2	2	1	1	6	2	5	3	10	5	2	62
OG0000763	2	2	4	3	3	7	5	5	1	2	6	10	3	4	3	2	62
OG0000764	3	1	2	2	2	5	4	8	1	2	4	2	4	6	13	3	62
OG0000765	4	3	3	1	4	3	2	2	3	3	7	6	4	6	6	5	62
OG0000766	5	1	1	3	5	6	5	6	3	2	5	3	5	4	3	5	62
OG0000767	3	1	5	2	5	12	4	4	2	3	4	3	5	4	2	3	62
OG0000768	1	2	2	5	8	5	5	2	2	4	5	6	3	8	3	1	62
OG0000769	3	1	4	5	6	10	4	6	2	3	4	3	4	2	2	3	62
OG0000770	3	1	3	3	3	5	4	6	4	3	9	4	3	4	4	3	62
OG0000771	4	8	3	4	3	1	1	14	4	1	3	3	4	6	0	3	62
OG0000772	1	2	4	4	4	8	8	6	1	3	4	4	7	3	2	1	62
OG0000773	2	1	4	3	6	5	6	6	2	4	3	3	5	7	4	1	62
OG0000774	0	0	0	0	62	0	0	0	0	0	0	0	0	0	0	0	62
OG0000775	0	0	0	0	0	62	0	0	0	0	0	0	0	0	0	0	62
OG0000776	0	0	0	0	0	62	0	0	0	0	0	0	0	0	0	0	62
OG0000777	0	0	0	0	0	62	0	0	0	0	0	0	0	0	0	0	62
OG0000778	3	2	4	3	3	6	6	5	2	4	5	1	2	9	3	3	61
OG0000779	5	2	3	4	2	5	4	5	3	5	3	6	1	4	4	5	61
OG0000780	5	0	2	3	7	9	10	5	2	3	2	3	3	3	1	3	61
OG0000781	3	1	1	4	3	9	5	7	3	2	3	2	4	5	6	3	61
OG0000782	4	1	5	3	6	4	4	5	2	2	7	3	3	4	4	4	61
OG0000783	2	5	4	3	3	2	5	3	3	3	5	7	3	6	5	2	61
OG0000784	5	3	3	2	2	2	7	4	1	5	6	3	3	6	4	5	61
OG0000785	3	1	2	2	2	9	2	3	2	3	7	10	7	1	4	3	61
OG0000786	3	3	3	3	5	7	5	4	3	3	5	5	2	4	3	3	61
OG0000787	6	1	2	4	4	5	5	7	3	5	3	2	4	3	2	5	61
OG0000788	5	2	5	2	2	5	5	4	6	4	5	2	3	3	3	5	61
OG0000789	4	1	4	4	5	6	5	5	4	2	4	3	4	4	2	4	61
OG0000790	4	2	3	4	6	4	6	6	2	2	4	2	4	7	2	3	61
OG0000791	3	3	3	0	10	2	0	2	5	4	9	2	6	4	5	3	61
OG0000792	3	1	4	4	5	5	9	4	0	2	1	5	3	8	5	2	61
OG0000793	3	1	3	6	4	7	5	5	2	2	4	4	4	5	3	3	61
OG0000794	3	1	4	13	3	7	2	2	2	1	6	2	3	1	9	2	61
OG0000795	3	0	3	6	9	5	3	3	2	4	3	12	1	2	2	3	61
OG0000796	3	1	4	5	4	5	5	5	3	3	6	3	3	5	3	3	61
OG0000797	1	1	1	8	13	2	6	4	1	2	10	0	4	5	3	0	61
OG0000798	2	2	5	5	6	2	4	11	2	6	3	3	3	1	4	2	61
OG0000799	4	5	5	1	2	3	3	2	7	2	4	4	5	4	5	5	61
OG0000800	3	1	5	3	7	5	2	4	8	2	4	4	2	5	4	2	61
OG0000801	3	2	3	2	6	9	2	4	2	2	8	4	4	4	3	3	61
OG0000802	2	1	2	2	4	8	5	9	3	2	6	4	4	4	3	2	61
OG0000803	1	2	20	4	2	3	3	5	2	3	2	2	2	5	4	1	61
OG0000804	2	2	6	5	5	5	3	4	2	4	3	4	4	6	4	2	61
OG0000805	3	2	5	4	4	2	5	7	3	5	3	3	3	6	2	4	61
OG0000806	3	1	1	4	10	8	4	10	2	1	5	3	3	4	1	1	61
OG0000807	1	2	3	5	3	9	5	6	2	6	6	1	5	0	5	2	61
OG0000808	1	1	4	4	7	7	6	7	3	2	4	5	5	2	3	0	61
OG0000809	0	61	0	0	0	0	0	0	0	0	0	0	0	0	0	0	61
OG0000810	0	60	0	0	0	0	0	0	0	0	1	0	0	0	0	0	61
OG0000811	0	53	0	0	0	6	0	0	0	0	0	1	0	0	1	0	61
OG0000812	0	0	6	0	1	2	0	1	6	45	0	0	0	0	0	0	61
OG0000813	0	0	0	1	0	0	0	0	10	3	46	0	1	0	0	0	61
OG0000814	0	0	0	0	0	61	0	0	0	0	0	0	0	0	0	0	61
OG0000815	0	0	0	0	0	61	0	0	0	0	0	0	0	0	0	0	61
OG0000816	0	0	0	0	0	61	0	0	0	0	0	0	0	0	0	0	61
OG0000817	0	0	0	0	0	61	0	0	0	0	0	0	0	0	0	0	61
OG0000818	0	0	0	0	0	0	0	61	0	0	0	0	0	0	0	0	61
OG0000819	0	0	0	0	0	0	0	0	0	0	0	15	0	0	46	0	61
OG0000820	3	1	6	5	2	5	4	5	3	2	4	5	4	4	3	4	60
OG0000821	3	2	4	1	8	8	5	5	3	2	4	3	4	2	3	3	60
OG0000822	4	1	5	4	2	3	1	10	4	2	5	3	4	5	4	3	60
OG0000823	2	1	3	2	2	17	4	5	1	2	4	6	2	5	2	2	60
OG0000824	2	1	5	5	4	5	4	4	2	3	6	3	4	4	6	2	60
OG0000825	4	2	5	4	3	7	5	6	2	3	4	3	3	3	2	4	60
OG0000826	4	1	3	2	4	5	7	5	2	3	7	2	3	5	3	4	60
OG0000827	4	1	3	3	6	9	4	3	2	2	4	3	4	4	4	4	60
OG0000828	3	1	2	2	6	7	5	5	3	2	5	3	7	3	3	3	60
OG0000829	4	2	4	1	4	2	7	4	3	5	6	4	5	5	3	1	60
OG0000830	2	6	2	2	1	3	3	5	1	6	10	5	3	7	2	2	60
OG0000831	3	2	4	6	4	5	3	5	4	2	5	4	4	3	3	3	60
OG0000832	4	1	6	3	5	6	3	3	2	4	5	3	3	5	3	4	60
OG0000833	2	1	1	4	5	2	1	6	4	3	9	6	2	6	5	3	60
OG0000834	3	1	4	5	10	3	5	4	2	2	5	4	2	3	4	3	60
OG0000835	3	2	3	3	4	3	9	6	4	2	3	2	4	6	3	3	60
OG0000836	4	3	4	2	4	5	5	5	2	2	6	4	3	4	3	4	60
OG0000837	4	0	3	4	5	10	2	6	2	2	4	2	4	5	3	4	60
OG0000838	3	1	4	4	6	4	4	9	4	4	4	2	4	1	3	3	60
OG0000839	3	1	3	3	7	12	8	4	1	2	3	1	5	2	3	2	60
OG0000840	2	3	8	6	5	9	4	3	2	3	4	2	2	2	4	1	60
OG0000841	4	2	4	5	3	5	8	3	2	3	4	3	4	3	3	4	60
OG0000842	4	1	1	4	4	5	5	6	3	3	4	4	3	4	3	6	60
OG0000843	3	1	2	4	4	7	6	7	2	3	3	2	3	4	7	2	60
OG0000844	1	0	3	5	6	8	4	7	4	5	2	4	4	2	3	2	60
OG0000845	2	2	1	1	14	9	5	8	2	2	3	2	2	2	2	3	60
OG0000846	3	3	4	5	4	6	5	6	3	3	2	3	4	3	3	3	60
OG0000847	3	1	3	4	3	9	2	10	1	3	7	3	4	2	2	3	60
OG0000848	2	1	4	4	3	14	5	4	1	2	5	2	4	4	3	2	60
OG0000849	1	2	3	5	6	8	3	3	2	2	9	1	4	5	5	1	60
OG0000850	0	1	2	0	6	8	2	1	5	3	2	0	3	6	17	4	60
OG0000851	0	1	1	0	0	0	0	53	0	1	0	1	0	1	0	2	60
OG0000852	0	8	1	10	9	3	2	4	2	2	3	7	3	4	2	0	60
OG0000853	0	3	2	3	5	5	6	6	0	5	9	4	8	1	3	0	60
OG0000854	0	6	0	0	0	53	0	0	1	0	0	0	0	0	0	0	60
OG0000855	0	0	0	0	52	0	0	0	0	0	0	0	8	0	0	0	60
OG0000856	0	0	0	0	0	60	0	0	0	0	0	0	0	0	0	0	60
OG0000857	0	0	0	0	0	0	0	60	0	0	0	0	0	0	0	0	60
OG0000858	4	2	3	3	6	4	4	5	3	3	5	3	4	3	3	4	59
OG0000859	2	1	5	4	5	4	3	3	3	5	6	7	2	4	3	2	59
OG0000860	2	1	3	4	8	5	2	5	3	2	6	2	7	2	3	4	59
OG0000861	4	1	4	2	4	5	4	9	2	2	4	4	4	2	4	4	59
OG0000862	3	2	6	1	5	4	2	1	7	4	1	11	1	3	5	3	59
OG0000863	2	1	4	4	3	9	4	5	2	2	5	2	7	3	4	2	59
OG0000864	3	2	4	2	5	8	4	6	2	2	3	3	3	7	2	3	59
OG0000865	3	1	3	2	3	5	2	12	3	1	4	4	4	5	3	4	59
OG0000866	2	2	3	5	3	5	4	3	3	6	7	4	4	3	3	2	59
OG0000867	4	1	2	3	5	6	5	5	1	3	6	2	2	6	4	4	59
OG0000868	3	3	4	5	3	5	4	7	3	3	2	6	5	2	2	2	59
OG0000869	3	1	3	4	4	8	2	11	1	2	4	2	3	6	3	2	59
OG0000870	2	6	1	3	5	8	6	8	2	2	4	3	3	2	3	1	59
OG0000871	4	2	7	3	4	6	3	5	2	3	4	3	2	3	4	4	59
OG0000872	3	1	4	6	4	3	4	7	3	2	5	3	4	4	3	3	59
OG0000873	2	2	3	6	4	8	4	3	2	5	3	2	8	3	2	2	59
OG0000874	3	1	2	4	7	4	7	5	3	6	2	2	5	2	3	3	59
OG0000875	4	1	4	2	3	5	6	4	3	2	6	5	5	2	3	4	59
OG0000876	3	1	2	4	4	7	2	5	3	4	6	3	3	6	3	3	59
OG0000877	3	2	2	3	3	5	8	6	1	4	4	3	3	6	3	3	59
OG0000878	2	1	6	2	4	6	5	3	3	2	6	3	4	5	5	2	59
OG0000879	3	1	2	5	7	5	3	8	3	2	5	3	4	3	3	2	59
OG0000880	3	1	2	4	7	6	5	5	2	3	4	4	4	4	2	3	59
OG0000881	2	3	2	1	2	2	2	5	6	4	6	6	6	7	2	3	59
OG0000882	1	6	3	1	2	20	1	5	1	3	2	6	1	2	4	1	59
OG0000883	1	1	6	7	9	10	4	2	0	2	3	4	5	2	2	1	59
OG0000884	2	2	2	3	5	9	6	6	1	3	5	2	5	3	3	2	59
OG0000885	2	9	1	3	4	5	1	1	5	3	4	6	2	7	4	2	59
OG0000886	2	1	4	9	8	5	2	5	1	4	1	3	4	6	2	2	59
OG0000887	2	5	3	0	4	4	3	2	0	4	14	9	1	3	3	2	59
OG0000888	3	1	3	5	2	4	2	3	2	12	3	6	2	2	7	2	59
OG0000889	2	2	2	3	4	5	5	6	3	4	3	3	5	6	3	3	59
OG0000890	2	1	11	3	3	2	5	9	2	2	5	1	4	4	3	2	59
OG0000891	0	59	0	0	0	0	0	0	0	0	0	0	0	0	0	0	59
OG0000892	0	2	1	0	13	2	0	4	0	5	12	8	2	9	1	0	59
OG0000893	0	0	1	0	0	0	0	53	3	0	0	1	0	1	0	0	59
OG0000894	0	0	4	0	9	0	0	3	2	0	35	0	6	0	0	0	59
OG0000895	0	0	2	1	6	1	5	0	0	7	3	22	0	9	3	0	59
OG0000896	0	0	0	59	0	0	0	0	0	0	0	0	0	0	0	0	59
OG0000897	0	0	0	0	0	59	0	0	0	0	0	0	0	0	0	0	59
OG0000898	0	0	0	0	0	58	1	0	0	0	0	0	0	0	0	0	59
OG0000899	0	0	0	0	0	59	0	0	0	0	0	0	0	0	0	0	59
OG0000900	3	2	4	5	3	4	6	3	2	4	7	2	4	3	3	3	58
OG0000901	4	3	3	3	2	5	3	2	3	4	6	3	3	6	4	4	58
OG0000902	3	1	6	3	2	6	5	4	3	3	6	3	3	3	4	3	58
OG0000903	3	1	5	2	3	6	4	3	2	1	3	9	7	4	2	3	58
OG0000904	7	0	1	4	3	5	4	3	5	2	6	2	5	1	4	6	58
OG0000905	2	1	3	4	2	4	6	4	3	3	4	6	4	7	3	2	58
OG0000906	4	2	2	3	3	5	4	6	1	5	5	4	4	4	2	4	58
OG0000907	4	1	3	5	4	5	6	9	1	2	2	3	5	3	2	3	58
OG0000908	3	5	3	6	5	5	5	2	1	3	3	4	4	4	2	3	58
OG0000909	4	2	3	3	4	5	3	3	3	4	6	2	3	5	4	4	58
OG0000910	2	2	1	3	6	12	1	10	2	3	3	4	3	1	3	2	58
OG0000911	4	0	3	3	5	5	2	6	4	2	4	4	4	4	5	3	58
OG0000912	4	2	3	3	3	10	3	4	2	3	5	2	5	4	3	2	58
OG0000913	3	2	4	4	4	6	2	4	3	3	5	3	3	4	5	3	58
OG0000914	3	3	2	4	6	5	4	5	2	4	5	3	3	5	2	2	58
OG0000915	4	1	1	4	4	4	2	4	3	6	5	5	4	3	4	4	58
OG0000916	3	2	4	3	4	3	5	7	3	4	4	2	3	3	5	3	58
OG0000917	4	1	4	4	4	4	6	8	1	2	6	2	3	4	2	3	58
OG0000918	2	6	3	1	2	4	4	2	2	5	5	4	4	6	7	1	58
OG0000919	3	2	6	3	3	7	4	3	4	3	3	2	3	6	3	3	58
OG0000920	2	2	3	1	5	22	1	1	1	3	3	4	2	5	2	1	58
OG0000921	3	4	3	4	6	6	4	5	2	5	4	2	3	2	3	2	58
OG0000922	5	2	4	2	2	8	4	2	1	2	9	7	1	4	2	3	58
OG0000923	0	58	0	0	0	0	0	0	0	0	0	0	0	0	0	0	58
OG0000924	0	7	5	2	13	5	1	1	3	3	5	4	1	7	1	0	58
OG0000925	0	0	0	0	0	58	0	0	0	0	0	0	0	0	0	0	58
OG0000926	3	1	3	2	4	5	5	4	2	4	4	4	5	5	3	3	57
OG0000927	4	1	3	5	3	2	3	5	5	6	5	3	5	3	1	3	57
OG0000928	5	3	1	3	4	5	2	3	4	3	3	3	5	3	5	5	57
OG0000929	3	1	1	4	6	9	3	5	2	2	6	4	2	4	2	3	57
OG0000930	2	2	3	5	8	5	4	3	1	3	3	2	5	5	4	2	57
OG0000931	3	2	3	3	7	4	5	4	3	2	4	3	3	4	4	3	57
OG0000932	3	3	3	2	3	5	6	11	2	3	4	2	2	3	2	3	57
OG0000933	4	1	4	2	2	12	5	3	2	2	2	3	3	5	3	4	57
OG0000934	6	3	2	1	4	10	2	1	4	3	3	1	2	5	4	6	57
OG0000935	3	0	4	5	6	5	5	8	2	2	6	0	4	3	3	1	57
OG0000936	2	0	0	22	0	8	3	0	5	2	2	0	10	0	1	2	57
OG0000937	3	3	2	1	3	4	3	6	2	2	6	3	4	7	5	3	57
OG0000938	5	1	0	2	2	9	3	4	3	7	2	2	4	3	4	6	57
OG0000939	2	2	5	5	4	5	5	3	2	1	6	3	2	4	6	2	57
OG0000940	5	1	3	4	5	3	3	6	2	2	4	3	5	4	2	5	57
OG0000941	2	1	6	3	3	7	3	4	2	2	4	6	6	3	3	2	57
OG0000942	3	2	5	3	3	3	3	7	3	4	5	2	3	5	3	3	57
OG0000943	3	2	3	3	3	7	2	6	3	4	5	2	4	3	4	3	57
OG0000944	3	1	5	2	3	8	2	7	1	2	7	5	2	3	3	3	57
OG0000945	1	10	0	2	3	6	4	1	0	3	5	5	4	4	8	1	57
OG0000946	4	3	4	5	4	5	2	4	3	3	4	3	4	3	3	3	57
OG0000947	3	2	3	3	5	3	5	5	3	3	3	7	4	4	1	3	57
OG0000948	5	2	5	1	6	2	5	4	1	2	6	3	4	4	2	5	57
OG0000949	2	3	5	4	5	7	2	2	3	3	3	6	4	1	5	2	57
OG0000950	2	3	4	2	2	6	3	7	2	2	8	2	2	4	6	2	57
OG0000951	4	2	4	3	4	3	2	5	3	4	5	2	4	3	5	4	57
OG0000952	4	1	5	4	4	8	3	5	2	2	2	4	3	3	3	4	57
OG0000953	3	1	4	5	3	4	6	6	2	2	6	4	3	3	3	2	57
OG0000954	2	2	3	3	4	8	8	4	2	2	3	5	4	3	3	1	57
OG0000955	4	4	1	4	3	3	3	4	3	5	3	3	6	3	4	4	57
OG0000956	2	1	3	5	6	8	5	5	2	1	3	3	4	4	3	2	57
OG0000957	1	3	3	2	3	6	5	7	3	6	4	3	4	1	3	3	57
OG0000958	2	1	3	5	5	4	4	7	3	2	6	2	4	5	3	1	57
OG0000959	1	1	2	4	5	5	4	10	2	2	5	4	5	4	3	0	57
OG0000960	0	57	0	0	0	0	0	0	0	0	0	0	0	0	0	0	57
OG0000961	0	2	1	3	10	11	3	1	4	2	5	4	2	2	7	0	57
OG0000962	0	3	4	0	5	11	2	2	3	1	6	2	4	6	6	2	57
OG0000963	0	0	0	57	0	0	0	0	0	0	0	0	0	0	0	0	57
OG0000964	0	0	0	0	1	1	0	1	0	1	52	0	0	0	0	1	57
OG0000965	0	0	0	0	0	3	0	49	0	0	2	1	0	2	0	0	57
OG0000966	7	0	1	0	1	1	0	0	9	28	0	1	1	2	1	4	56
OG0000967	3	1	3	2	4	5	4	7	3	2	6	4	2	4	3	3	56
OG0000968	2	1	4	0	6	15	1	1	9	0	6	3	2	2	3	1	56
OG0000969	4	1	2	2	3	4	6	4	3	2	5	3	6	4	3	4	56
OG0000970	4	1	3	2	4	6	5	5	2	1	4	3	5	4	3	4	56
OG0000971	2	1	5	5	6	4	3	7	1	4	3	3	2	4	3	3	56
OG0000972	2	2	6	2	3	6	2	2	4	4	4	5	5	4	3	2	56
OG0000973	3	2	5	2	4	4	3	5	1	4	5	4	3	5	2	4	56
OG0000974	2	1	4	4	7	4	4	7	2	3	3	4	4	2	3	2	56
OG0000975	3	2	3	5	6	4	5	4	1	4	4	3	5	3	2	2	56
OG0000976	2	1	4	4	4	5	3	3	1	3	5	2	3	5	9	2	56
OG0000977	3	2	2	2	5	7	7	5	2	2	4	3	2	5	2	3	56
OG0000978	4	2	2	3	4	3	4	5	3	3	6	3	3	5	2	4	56
OG0000979	2	4	3	2	3	7	6	6	2	2	4	4	3	4	2	2	56
OG0000980	3	2	3	5	3	5	3	4	3	5	2	4	3	5	3	3	56
OG0000981	2	2	3	4	3	6	4	2	7	3	3	3	1	7	4	2	56
OG0000982	3	2	2	5	4	4	4	9	1	2	4	3	3	4	3	3	56
OG0000983	4	0	0	0	1	6	9	1	0	1	13	18	0	0	2	1	56
OG0000984	1	1	5	3	4	3	4	8	2	3	4	4	5	4	4	1	56
OG0000985	4	0	2	4	3	6	7	8	1	2	4	4	3	5	2	1	56
OG0000986	3	2	4	4	4	3	10	5	1	2	4	2	2	4	3	3	56
OG0000987	3	1	5	4	5	4	3	3	2	3	6	4	3	5	3	2	56
OG0000988	3	2	2	3	5	3	4	8	2	3	4	2	3	5	4	3	56
OG0000989	3	2	3	2	4	5	3	7	3	4	4	3	3	4	3	3	56
OG0000990	3	2	3	4	4	6	5	4	1	5	4	2	4	1	4	4	56
OG0000991	1	0	1	0	0	0	0	0	0	0	0	0	0	1	53	0	56
OG0000992	2	1	5	4	5	5	4	5	2	5	5	1	4	2	3	3	56
OG0000993	2	1	5	4	4	5	2	7	2	3	5	3	5	4	3	1	56
OG0000994	3	1	4	4	5	9	4	4	1	2	2	5	7	1	1	3	56
OG0000995	3	1	1	3	4	6	4	3	4	2	5	4	4	6	3	3	56
OG0000996	3	1	4	3	3	5	3	3	3	2	6	4	6	4	3	3	56
OG0000997	2	1	5	1	3	6	5	3	2	2	2	8	2	10	2	2	56
OG0000998	5	4	2	2	6	7	2	2	2	4	6	4	2	3	3	2	56
OG0000999	3	2	4	5	4	5	5	5	1	3	4	2	3	4	3	3	56
OG0001000	1	3	5	0	1	3	4	2	3	5	4	5	3	5	9	3	56
OG0001001	1	1	1	0	25	11	0	3	2	0	1	3	1	3	3	1	56
OG0001002	0	32	3	0	0	1	0	0	1	2	4	3	1	2	6	1	56
OG0001003	0	5	0	0	0	5	0	1	0	1	18	12	0	8	6	0	56
OG0001004	0	2	0	0	11	11	5	0	2	0	14	1	0	7	3	0	56
OG0001005	0	0	0	0	0	56	0	0	0	0	0	0	0	0	0	0	56
OG0001006	0	0	0	0	0	56	0	0	0	0	0	0	0	0	0	0	56
OG0001007	0	0	0	0	0	0	0	0	0	0	0	56	0	0	0	0	56
OG0001008	3	0	2	1	5	5	7	7	1	5	4	3	3	4	2	3	55
OG0001009	5	1	1	4	2	5	6	5	0	2	5	2	2	8	3	4	55
OG0001010	4	1	3	4	6	4	2	6	2	2	5	3	4	2	3	4	55
OG0001011	2	7	6	1	1	1	0	1	5	1	8	8	1	5	6	2	55
OG0001012	3	1	5	4	5	4	3	8	2	4	3	3	4	1	2	3	55
OG0001013	2	1	1	3	1	6	1	2	2	4	4	3	2	19	2	2	55
OG0001014	4	1	2	3	4	8	2	4	3	2	5	2	2	5	4	4	55
OG0001015	5	4	3	0	11	6	3	0	9	0	2	0	1	2	4	5	55
OG0001016	4	3	2	5	5	3	4	6	1	3	3	1	4	5	3	3	55
OG0001017	2	1	3	4	0	2	3	1	4	6	9	1	2	7	7	3	55
OG0001018	3	1	2	6	3	5	4	8	2	2	3	2	3	5	3	3	55
OG0001019	3	2	3	4	3	2	4	8	3	2	3	3	4	6	2	3	55
OG0001020	3	7	4	5	4	3	2	3	3	4	0	5	2	5	2	3	55
OG0001021	2	2	2	4	2	7	6	4	3	3	3	2	5	5	3	2	55
OG0001022	1	1	6	2	3	2	4	4	2	9	3	10	2	3	2	1	55
OG0001023	2	1	2	5	4	4	3	8	2	3	3	5	3	4	4	2	55
OG0001024	3	1	4	5	2	5	4	3	3	2	4	4	6	3	3	3	55
OG0001025	3	2	2	2	4	5	3	3	3	3	4	5	3	5	5	3	55
OG0001026	2	1	2	3	2	4	3	4	1	2	7	4	3	6	8	3	55
OG0001027	5	2	3	4	2	3	5	6	2	2	4	4	2	1	5	5	55
OG0001028	4	1	2	3	3	4	0	2	3	3	5	9	4	3	6	3	55
OG0001029	3	3	2	3	5	5	3	5	3	4	4	3	3	4	2	3	55
OG0001030	3	6	4	2	4	6	3	5	1	5	4	3	3	3	2	1	55
OG0001031	3	3	2	5	5	4	3	5	1	6	3	2	3	5	3	2	55
OG0001032	3	2	2	3	7	9	1	5	2	3	2	5	1	1	6	3	55
OG0001033	2	2	3	3	3	5	8	2	4	2	4	3	3	8	1	2	55
OG0001034	1	1	5	3	6	6	1	0	1	3	4	3	4	2	14	1	55
OG0001035	4	1	2	2	4	5	5	5	3	3	3	4	5	3	3	3	55
OG0001036	3	1	3	3	3	3	1	10	2	2	3	4	4	7	3	3	55
OG0001037	1	0	0	5	5	18	1	1	2	3	1	12	3	1	1	1	55
OG0001038	3	2	3	5	3	7	3	5	1	3	3	2	5	4	3	3	55
OG0001039	3	0	3	3	3	6	7	8	2	2	4	3	2	4	2	3	55
OG0001040	3	1	5	4	6	3	3	6	1	2	5	3	4	3	3	3	55
OG0001041	3	3	4	4	3	3	3	6	1	3	3	3	5	5	3	3	55
OG0001042	3	2	3	3	3	6	3	4	4	3	6	5	2	2	3	3	55
OG0001043	2	2	4	5	4	5	3	7	3	4	3	3	3	2	2	3	55
OG0001044	3	1	2	5	5	8	5	5	2	2	4	4	3	3	1	2	55
OG0001045	5	1	2	3	3	5	5	3	4	3	4	4	3	5	2	3	55
OG0001046	3	2	3	3	3	9	4	7	2	3	5	1	2	3	3	2	55
OG0001047	2	1	4	3	2	6	6	4	3	3	5	4	3	3	4	2	55
OG0001048	4	1	3	3	4	5	4	5	1	4	3	4	3	3	5	3	55
OG0001049	2	2	3	3	5	5	5	9	3	2	3	2	4	2	3	2	55
OG0001050	2	2	3	2	7	6	3	7	2	2	3	3	6	2	3	2	55
OG0001051	2	1	2	4	5	5	6	7	1	2	4	4	3	4	3	2	55
OG0001052	3	2	5	5	6	4	2	5	2	5	3	3	2	4	2	2	55
OG0001053	2	2	1	2	5	9	2	3	1	1	8	2	5	3	7	2	55
OG0001054	1	1	3	2	4	4	3	7	3	3	5	2	3	9	3	2	55
OG0001055	2	1	3	6	6	7	4	4	1	2	4	2	3	6	3	1	55
OG0001056	0	3	0	0	0	52	0	0	0	0	0	0	0	0	0	0	55
OG0001057	0	0	2	1	9	0	0	10	0	2	0	17	1	12	0	1	55
OG0001058	0	0	0	0	0	55	0	0	0	0	0	0	0	0	0	0	55
OG0001059	0	0	0	0	0	55	0	0	0	0	0	0	0	0	0	0	55
OG0001060	0	0	0	0	0	55	0	0	0	0	0	0	0	0	0	0	55
OG0001061	0	0	0	0	0	0	0	5	33	2	10	3	0	2	0	0	55
OG0001062	1	3	2	3	3	4	6	6	2	2	5	4	3	4	4	2	54
OG0001063	2	1	2	5	6	6	6	6	1	4	1	1	4	2	5	2	54
OG0001064	1	5	4	1	1	5	13	5	1	5	3	2	2	2	3	1	54
OG0001065	2	3	3	3	4	3	4	6	2	4	4	3	4	5	2	2	54
OG0001066	3	1	3	3	5	5	5	4	2	2	4	4	2	6	2	3	54
OG0001067	5	0	3	1	2	4	6	4	2	2	3	3	5	6	4	4	54
OG0001068	1	7	1	1	1	1	3	23	7	0	1	3	1	1	2	1	54
OG0001069	2	1	3	3	5	8	3	6	2	2	4	3	3	4	3	2	54
OG0001070	2	1	4	2	4	7	3	5	4	4	4	2	3	5	2	2	54
OG0001071	3	1	1	3	6	9	4	2	3	1	3	7	2	3	3	3	54
OG0001072	3	2	2	3	2	3	5	5	3	3	4	3	4	6	3	3	54
OG0001073	2	9	1	0	1	1	2	15	12	0	0	2	0	2	6	1	54
OG0001074	3	1	4	3	4	3	5	7	2	2	3	6	4	1	3	3	54
OG0001075	2	1	2	4	6	6	6	6	2	2	4	2	4	3	2	2	54
OG0001076	2	2	2	2	1	15	2	3	1	2	3	2	6	2	5	4	54
OG0001077	3	2	4	5	5	7	2	2	2	3	2	3	4	4	3	3	54
OG0001078	2	2	2	4	4	6	6	8	1	3	4	2	3	1	3	3	54
OG0001079	2	2	2	2	2	4	5	4	3	6	4	3	3	5	5	2	54
OG0001080	9	1	3	1	4	4	2	5	2	2	3	5	4	1	2	6	54
OG0001081	2	1	4	2	6	9	1	8	2	3	3	3	4	3	2	1	54
OG0001082	3	2	3	2	2	4	6	5	3	2	5	3	2	6	3	3	54
OG0001083	3	3	4	2	4	3	5	4	2	4	5	3	2	4	3	3	54
OG0001084	3	0	1	4	5	8	7	5	2	2	4	3	3	3	2	2	54
OG0001085	3	0	3	3	2	11	1	2	2	4	3	2	6	6	3	3	54
OG0001086	2	0	2	1	6	3	1	1	5	3	7	7	3	11	0	2	54
OG0001087	4	1	4	3	6	4	3	5	2	2	5	2	3	3	3	4	54
OG0001088	3	4	3	3	6	6	6	3	2	2	3	3	3	3	3	1	54
OG0001089	2	2	2	5	5	7	7	4	3	2	3	1	2	4	3	2	54
OG0001090	3	2	5	2	5	6	3	5	1	3	5	3	2	3	3	3	54
OG0001091	4	2	3	4	5	6	4	4	3	3	2	2	3	2	3	4	54
OG0001092	6	0	7	0	0	13	0	1	11	0	0	5	1	5	0	5	54
OG0001093	3	1	5	2	4	6	2	2	3	3	6	2	4	3	5	3	54
OG0001094	2	4	2	3	4	7	4	5	1	3	5	3	3	3	4	1	54
OG0001095	2	4	1	3	5	8	2	4	2	3	5	3	3	4	2	3	54
OG0001096	2	2	6	3	5	5	5	5	2	2	3	4	1	5	2	2	54
OG0001097	2	0	3	2	3	6	7	4	1	2	7	3	6	3	3	2	54
OG0001098	2	8	4	6	1	5	1	2	3	0	4	6	5	2	3	2	54
OG0001099	2	2	3	5	4	4	5	6	2	2	3	5	5	3	2	1	54
OG0001100	3	1	2	5	4	8	3	4	1	2	5	3	5	3	2	3	54
OG0001101	4	0	0	1	0	3	5	2	2	2	8	16	1	2	4	4	54
OG0001102	2	2	5	4	2	3	5	6	1	5	2	3	5	5	3	1	54
OG0001103	3	1	5	3	4	3	7	8	2	2	3	2	3	3	2	3	54
OG0001104	3	1	3	4	3	4	4	6	2	3	4	4	3	5	2	3	54
OG0001105	2	2	5	3	5	7	5	3	2	2	2	3	4	4	3	2	54
OG0001106	2	3	4	3	4	4	3	5	2	2	5	3	3	6	4	1	54
OG0001107	3	2	3	0	7	9	3	1	4	2	4	5	1	2	5	3	54
OG0001108	0	10	0	1	1	4	1	0	3	0	2	2	2	1	27	0	54
OG0001109	0	0	0	3	0	51	0	0	0	0	0	0	0	0	0	0	54
OG0001110	0	0	0	0	54	0	0	0	0	0	0	0	0	0	0	0	54
OG0001111	0	0	0	0	0	54	0	0	0	0	0	0	0	0	0	0	54
OG0001112	0	0	0	0	0	54	0	0	0	0	0	0	0	0	0	0	54
OG0001113	0	0	0	0	0	54	0	0	0	0	0	0	0	0	0	0	54
OG0001114	0	0	0	0	0	0	0	46	2	0	0	6	0	0	0	0	54
OG0001115	0	0	0	0	0	0	0	1	0	0	0	0	0	0	53	0	54
OG0001116	3	6	3	7	3	5	2	2	1	4	1	4	3	1	6	2	53
OG0001117	7	1	0	1	7	7	0	23	1	0	0	3	3	0	0	0	53
OG0001118	4	4	6	3	5	4	3	2	2	2	2	5	1	5	1	4	53
OG0001119	3	1	3	3	3	6	5	5	2	2	6	2	4	3	2	3	53
OG0001120	2	2	4	2	5	4	3	4	3	3	5	3	5	3	3	2	53
OG0001121	3	2	4	5	3	7	3	6	2	2	3	2	3	3	2	3	53
OG0001122	3	2	3	3	4	4	3	5	3	3	5	2	2	5	3	3	53
OG0001123	1	1	4	2	9	3	6	5	4	2	3	3	5	2	2	1	53
OG0001124	3	2	5	3	3	4	3	5	1	3	5	3	3	4	3	3	53
OG0001125	3	2	3	4	4	4	4	4	2	4	2	4	3	5	2	3	53
OG0001126	2	2	5	6	2	5	1	4	3	3	4	6	4	1	3	2	53
OG0001127	4	0	2	3	6	5	4	5	1	2	5	3	4	3	2	4	53
OG0001128	4	3	1	3	4	4	6	3	1	2	3	4	3	5	3	4	53
OG0001129	2	1	1	4	5	8	3	6	2	2	2	4	4	4	3	2	53
OG0001130	4	2	4	3	3	4	2	6	1	3	4	3	3	5	3	3	53
OG0001131	2	2	2	2	3	4	5	5	3	4	4	3	5	4	3	2	53
OG0001132	1	3	3	4	2	9	3	5	1	3	4	2	3	6	3	1	53
OG0001133	3	2	2	4	5	4	3	5	1	2	3	8	4	2	3	2	53
OG0001134	3	1	3	3	3	6	3	5	4	3	4	2	3	3	3	4	53
OG0001135	3	2	3	3	2	3	5	4	4	1	4	4	3	5	6	1	53
OG0001136	3	1	3	3	3	4	4	5	4	3	3	4	4	3	3	3	53
OG0001137	4	1	4	2	6	8	1	3	1	2	6	2	3	3	3	4	53
OG0001138	4	2	3	4	6	6	3	5	1	2	2	3	3	3	3	3	53
OG0001139	4	2	2	4	3	4	3	2	2	2	2	4	3	13	2	1	53
OG0001140	3	6	2	0	4	0	3	0	3	6	4	3	3	8	6	2	53
OG0001141	2	2	3	2	3	3	4	3	2	3	6	3	4	9	2	2	53
OG0001142	3	1	3	4	4	6	3	7	2	3	3	1	3	5	2	3	53
OG0001143	2	0	5	3	7	6	6	3	2	2	3	5	4	1	2	2	53
OG0001144	2	5	5	5	2	2	3	4	2	0	1	5	4	6	5	2	53
OG0001145	3	2	5	3	3	7	2	6	1	2	4	3	2	2	4	4	53
OG0001146	3	2	2	3	7	5	2	5	1	2	3	3	4	5	3	3	53
OG0001147	3	1	3	3	4	5	5	4	3	2	4	3	3	5	2	3	53
OG0001148	4	1	3	3	3	3	5	5	3	2	4	4	4	3	4	2	53
OG0001149	3	1	2	2	4	7	2	6	2	2	6	3	4	4	2	3	53
OG0001150	3	0	3	4	6	4	4	8	2	2	3	3	2	4	2	3	53
OG0001151	3	3	3	4	2	5	3	8	2	3	3	3	2	4	2	3	53
OG0001152	2	3	4	2	3	4	2	2	4	3	5	9	2	3	4	1	53
OG0001153	1	3	5	7	3	7	2	5	1	6	3	1	2	3	3	1	53
OG0001154	2	2	4	2	3	2	2	7	1	8	4	5	2	5	3	1	53
OG0001155	3	2	2	3	2	7	5	3	2	3	4	4	4	4	2	3	53
OG0001156	2	4	1	3	3	6	3	2	2	3	6	6	2	3	5	2	53
OG0001157	3	1	3	3	5	4	6	6	2	2	4	3	3	3	2	3	53
OG0001158	2	1	3	5	3	3	2	5	2	3	5	5	7	2	3	2	53
OG0001159	3	1	3	3	6	6	3	5	2	2	3	4	4	3	3	2	53
OG0001160	3	2	3	4	3	4	2	3	2	3	3	3	2	4	10	2	53
OG0001161	2	2	2	4	7	4	2	7	3	4	5	2	3	3	2	1	53
OG0001162	1	3	3	3	1	4	4	2	2	2	7	6	3	5	5	2	53
OG0001163	2	3	4	5	4	3	1	4	3	4	4	3	5	2	4	2	53
OG0001164	1	2	3	0	3	1	1	4	3	1	10	8	3	5	7	1	53
OG0001165	0	53	0	0	0	0	0	0	0	0	0	0	0	0	0	0	53
OG0001166	0	2	4	3	7	9	2	3	1	6	1	3	4	5	2	1	53
OG0001167	0	2	3	7	3	4	4	0	1	2	4	9	9	2	2	1	53
OG0001168	0	0	6	0	0	1	4	0	1	0	1	24	0	2	14	0	53
OG0001169	0	0	0	0	0	0	0	53	0	0	0	0	0	0	0	0	53
OG0001170	0	0	0	0	0	0	0	53	0	0	0	0	0	0	0	0	53
OG0001171	0	0	0	0	0	0	0	0	0	0	53	0	0	0	0	0	53
OG0001172	52	0	0	0	0	0	0	0	0	0	0	0	0	0	0	0	52
OG0001173	5	1	2	2	4	5	3	4	2	3	2	6	4	3	2	4	52
OG0001174	3	1	1	3	7	9	1	2	2	1	2	2	4	5	6	3	52
OG0001175	3	3	3	3	3	3	4	4	2	3	5	4	2	4	3	3	52
OG0001176	2	2	2	4	3	5	5	6	2	2	4	2	1	7	2	3	52
OG0001177	4	1	3	4	5	1	3	5	5	3	4	2	5	2	2	3	52
OG0001178	3	1	3	3	3	5	2	5	3	3	6	2	2	4	3	4	52
OG0001179	3	2	2	2	4	6	5	5	2	3	3	2	2	5	3	3	52
OG0001180	4	2	4	3	4	4	4	5	2	3	4	2	2	3	2	4	52
OG0001181	4	2	6	4	4	4	3	3	4	2	2	2	4	2	2	4	52
OG0001182	3	2	2	2	5	3	3	6	2	2	4	2	4	5	4	3	52
OG0001183	3	1	4	2	4	4	4	3	3	2	2	8	4	2	4	2	52
OG0001184	1	3	4	3	2	2	1	3	3	5	3	7	6	3	4	2	52
OG0001185	2	1	3	3	1	6	8	8	2	2	3	2	3	4	2	2	52
OG0001186	3	2	5	4	5	4	4	5	1	1	3	4	3	2	3	3	52
OG0001187	3	2	3	2	3	7	3	4	1	2	5	3	4	2	4	4	52
OG0001188	3	2	2	4	4	4	2	5	2	3	5	3	5	2	3	3	52
OG0001189	2	1	5	2	5	6	0	7	0	3	5	2	4	6	2	2	52
OG0001190	1	1	3	0	4	2	9	1	2	1	4	7	8	2	6	1	52
OG0001191	2	6	1	5	4	6	3	1	2	5	2	1	3	6	3	2	52
OG0001192	4	2	3	4	3	4	3	8	2	3	3	1	3	4	2	3	52
OG0001193	3	0	3	3	5	4	5	5	3	1	4	3	3	5	2	3	52
OG0001194	2	2	3	4	3	5	4	5	2	4	3	3	4	3	2	3	52
OG0001195	1	1	3	3	4	4	2	5	4	5	3	1	5	3	7	1	52
OG0001196	2	3	2	2	6	2	4	7	2	2	3	5	3	5	2	2	52
OG0001197	3	1	3	3	5	3	3	8	2	2	4	3	3	4	2	3	52
OG0001198	3	1	3	1	4	5	4	5	1	2	10	1	5	3	1	3	52
OG0001199	2	1	2	4	3	6	5	3	2	2	4	4	2	3	7	2	52
OG0001200	2	0	0	2	5	8	0	0	0	1	0	33	0	0	0	1	52
OG0001201	3	1	1	3	2	6	5	5	1	4	4	2	3	4	7	1	52
OG0001202	1	1	2	3	3	7	3	4	1	2	4	9	3	5	3	1	52
OG0001203	4	0	0	0	13	0	0	0	23	0	0	2	0	0	0	10	52
OG0001204	4	1	2	2	4	7	3	3	3	3	5	2	4	3	3	3	52
OG0001205	1	2	0	0	21	1	0	21	4	0	1	0	0	0	1	0	52
OG0001206	2	2	4	2	2	4	2	1	9	2	3	5	5	3	3	3	52
OG0001207	3	1	2	4	5	2	6	5	2	2	5	3	4	3	2	3	52
OG0001208	2	2	3	3	4	5	4	5	1	4	4	2	3	5	2	3	52
OG0001209	3	2	4	2	3	3	4	4	3	4	4	2	4	5	3	2	52
OG0001210	3	2	3	3	3	9	4	5	2	2	3	3	2	3	2	3	52
OG0001211	2	3	3	4	4	5	2	2	4	3	4	4	4	3	3	2	52
OG0001212	2	4	7	2	3	3	4	5	1	4	4	2	3	4	2	2	52
OG0001213	2	15	4	4	3	2	3	4	2	2	3	2	2	1	1	2	52
OG0001214	2	0	4	3	3	4	4	7	2	2	3	6	5	2	3	2	52
OG0001215	3	2	4	3	4	6	2	4	3	1	5	2	6	2	2	3	52
OG0001216	3	3	2	3	2	5	4	5	3	1	4	4	3	5	2	3	52
OG0001217	3	0	2	3	5	4	3	4	2	4	5	4	4	2	4	3	52
OG0001218	3	2	3	5	2	3	4	6	2	3	3	5	4	3	3	1	52
OG0001219	3	0	3	4	3	2	3	3	1	2	11	3	2	6	4	2	52
OG0001220	1	1	3	6	3	4	5	7	2	3	3	2	4	4	2	2	52
OG0001221	3	2	3	4	4	6	2	5	2	4	1	3	4	4	3	2	52
OG0001222	2	1	2	6	4	4	4	7	3	2	3	1	4	3	3	3	52
OG0001223	1	3	3	2	3	5	5	3	2	3	4	6	3	4	4	1	52
OG0001224	2	2	2	4	5	2	4	4	3	2	1	6	9	1	4	1	52
OG0001225	0	0	0	0	51	0	0	0	0	0	0	0	1	0	0	0	52
OG0001226	0	0	0	0	0	52	0	0	0	0	0	0	0	0	0	0	52
OG0001227	0	0	0	0	0	0	0	52	0	0	0	0	0	0	0	0	52
OG0001228	0	0	0	0	0	0	0	52	0	0	0	0	0	0	0	0	52
OG0001229	0	0	0	0	0	0	0	0	0	0	0	52	0	0	0	0	52
OG0001230	0	0	0	0	0	0	0	0	0	0	0	52	0	0	0	0	52
OG0001231	0	0	0	0	0	0	0	0	0	0	0	0	0	0	0	52	52
OG0001232	4	2	3	2	3	4	3	4	1	2	4	2	5	4	4	4	51
OG0001233	3	1	2	3	3	4	2	8	2	2	4	4	4	4	2	3	51
OG0001234	3	2	4	3	3	4	3	4	2	3	5	2	4	4	2	3	51
OG0001235	3	2	3	1	5	2	4	6	3	3	5	1	4	5	3	1	51
OG0001236	2	1	3	2	6	11	1	2	2	1	4	5	5	2	2	2	51
OG0001237	4	1	3	2	3	5	1	4	3	2	4	3	4	4	4	4	51
OG0001238	2	1	2	3	4	4	1	4	2	2	3	10	2	8	1	2	51
OG0001239	3	2	3	4	2	3	4	4	2	4	4	2	3	6	2	3	51
OG0001240	4	1	2	4	4	6	3	5	1	2	4	4	4	2	2	3	51
OG0001241	3	2	3	4	2	6	3	4	3	2	3	4	2	5	3	2	51
OG0001242	3	2	2	5	2	6	4	4	1	3	4	4	3	3	2	3	51
OG0001243	2	1	2	2	4	5	3	7	1	2	2	13	3	1	1	2	51
OG0001244	2	3	2	3	4	5	3	7	2	4	2	3	2	5	2	2	51
OG0001245	1	5	3	11	3	3	1	6	1	3	1	2	3	3	4	1	51
OG0001246	3	0	3	2	4	2	4	4	12	1	2	4	3	2	2	3	51
OG0001247	3	1	4	3	7	5	3	3	3	1	4	2	4	4	1	3	51
OG0001248	2	9	2	2	4	3	6	2	2	1	3	2	2	5	4	2	51
OG0001249	2	1	2	5	5	4	3	6	2	2	5	2	3	4	3	2	51
OG0001250	4	2	2	1	2	3	2	5	3	3	4	3	5	6	3	3	51
OG0001251	2	1	3	4	3	3	7	3	3	2	3	3	2	8	2	2	51
OG0001252	2	2	2	3	2	4	3	4	3	4	5	2	4	6	3	2	51
OG0001253	3	1	2	3	3	4	3	6	2	2	4	4	4	5	3	2	51
OG0001254	2	1	3	5	4	6	2	3	1	7	6	1	3	5	1	1	51
OG0001255	5	3	2	2	5	3	2	3	2	3	3	2	3	6	2	5	51
OG0001256	1	2	2	4	2	4	3	6	3	4	4	4	3	4	3	2	51
OG0001257	4	1	2	5	3	7	1	3	3	1	3	3	3	5	3	4	51
OG0001258	3	1	2	6	2	12	4	2	2	2	2	1	3	4	2	3	51
OG0001259	2	3	6	4	5	3	4	4	1	4	2	3	4	1	2	3	51
OG0001260	2	1	3	3	2	6	7	3	2	3	4	2	6	3	2	2	51
OG0001261	2	6	2	2	6	4	2	5	2	2	4	1	2	6	3	2	51
OG0001262	4	2	2	3	2	3	4	5	2	5	3	1	3	6	2	4	51
OG0001263	2	1	3	1	7	6	3	4	1	3	4	4	4	3	3	2	51
OG0001264	3	1	2	3	3	5	4	8	2	2	4	2	4	3	2	3	51
OG0001265	4	2	3	5	2	5	4	4	1	4	5	0	3	4	2	3	51
OG0001266	3	3	3	3	4	3	6	6	2	5	3	0	2	4	2	2	51
OG0001267	3	2	2	2	5	7	3	5	3	2	3	3	3	3	2	3	51
OG0001268	3	1	4	3	4	4	3	3	2	2	5	7	3	3	2	2	51
OG0001269	3	2	3	2	2	3	1	4	3	2	4	10	2	5	3	2	51
OG0001270	3	1	4	4	2	4	2	4	3	2	5	1	2	7	4	3	51
OG0001271	2	1	2	4	6	3	5	5	1	2	5	3	4	4	2	2	51
OG0001272	1	1	1	1	6	2	9	2	1	9	4	4	0	2	8	0	51
OG0001273	3	3	4	3	3	8	4	3	3	2	3	2	3	2	2	3	51
OG0001274	1	8	4	2	2	6	4	4	2	2	0	5	2	5	3	1	51
OG0001275	5	1	3	5	1	2	2	10	2	1	3	1	4	2	4	5	51
OG0001276	2	2	3	3	4	4	3	5	2	3	5	3	4	4	2	2	51
OG0001277	2	2	2	6	4	7	2	6	1	3	3	4	3	3	1	2	51
OG0001278	2	2	4	2	4	3	2	5	1	2	5	5	5	6	1	2	51
OG0001279	3	3	2	6	5	3	2	5	2	2	3	1	3	6	3	2	51
OG0001280	2	3	3	5	6	5	4	5	1	4	3	2	2	3	2	1	51
OG0001281	1	1	3	1	3	5	2	2	1	11	4	1	2	2	10	2	51
OG0001282	4	1	1	2	3	4	2	3	3	2	6	4	4	4	3	5	51
OG0001283	2	1	2	4	6	6	4	8	2	0	3	1	5	4	2	1	51
OG0001284	2	1	4	4	6	4	4	4	2	2	5	4	3	4	2	0	51
OG0001285	1	0	9	9	2	0	2	1	2	3	1	4	7	0	8	2	51
OG0001286	2	3	3	3	5	4	3	6	2	4	3	2	3	4	2	2	51
OG0001287	1	4	1	3	3	5	5	3	2	2	4	4	5	6	2	1	51
OG0001288	1	1	3	0	3	3	0	0	7	0	5	13	0	1	13	1	51
OG0001289	2	2	4	4	4	5	4	3	2	4	4	2	3	3	3	2	51
OG0001290	1	2	3	1	5	5	4	4	4	3	5	3	5	3	3	0	51
OG0001291	0	0	3	0	3	26	0	0	1	17	0	1	0	0	0	0	51
OG0001292	0	0	2	3	8	1	6	0	0	2	1	11	4	13	0	0	51
OG0001293	0	0	0	0	0	51	0	0	0	0	0	0	0	0	0	0	51
OG0001294	0	0	0	0	0	51	0	0	0	0	0	0	0	0	0	0	51
OG0001295	0	0	0	0	0	0	0	0	0	0	0	51	0	0	0	0	51
OG0001296	3	2	2	2	2	3	4	6	2	2	4	4	2	6	2	4	50
OG0001297	3	2	3	3	6	5	3	3	2	2	3	2	4	3	3	3	50
OG0001298	50	0	0	0	0	0	0	0	0	0	0	0	0	0	0	0	50
OG0001299	2	2	2	0	4	2	3	1	3	2	8	10	3	2	4	2	50
OG0001300	26	0	0	0	0	0	0	0	0	0	0	0	0	0	0	24	50
OG0001301	1	2	3	2	2	16	2	1	0	0	9	1	3	3	4	1	50
OG0001302	4	3	1	3	3	2	2	4	3	1	6	3	3	4	3	5	50
OG0001303	3	1	2	1	4	4	6	4	1	3	5	4	4	3	2	3	50
OG0001304	2	1	3	3	4	5	2	5	1	2	4	3	5	4	4	2	50
OG0001305	3	1	2	2	3	3	4	4	1	2	9	2	5	4	2	3	50
OG0001306	1	3	2	3	3	9	2	1	1	2	6	7	3	3	3	1	50
OG0001307	2	2	3	2	4	5	3	4	2	3	4	1	4	5	4	2	50
OG0001308	3	1	3	3	5	4	2	7	2	2	3	3	5	3	2	2	50
OG0001309	3	1	5	4	3	3	4	6	1	4	3	1	3	3	3	3	50
OG0001310	2	2	3	6	4	6	2	4	1	4	5	1	4	2	2	2	50
OG0001311	2	1	2	5	2	9	2	6	2	2	3	4	2	4	2	2	50
OG0001312	2	1	2	2	3	7	5	6	2	2	4	3	3	4	2	2	50
OG0001313	3	2	2	4	5	5	3	7	1	2	3	1	5	3	2	2	50
OG0001314	4	1	3	6	3	4	3	4	1	2	5	2	3	3	2	4	50
OG0001315	2	2	3	3	4	6	4	4	3	2	2	2	3	5	3	2	50
OG0001316	3	5	3	2	4	1	1	5	1	2	2	6	5	3	3	4	50
OG0001317	3	0	3	3	3	4	6	4	4	7	3	1	2	2	3	2	50
OG0001318	2	1	2	5	5	8	3	4	2	2	3	3	2	4	2	2	50
OG0001319	3	1	3	4	2	5	6	5	2	2	4	2	3	4	1	3	50
OG0001320	5	2	4	2	3	3	2	6	3	4	2	2	2	4	3	3	50
OG0001321	3	1	2	4	5	7	4	1	2	2	6	2	3	4	2	2	50
OG0001322	3	2	2	4	3	3	3	6	2	3	4	3	3	3	3	3	50
OG0001323	4	1	4	3	3	6	3	3	2	2	3	2	2	7	2	3	50
OG0001324	4	2	4	4	3	4	3	5	1	2	2	4	2	4	2	4	50
OG0001325	2	1	5	3	5	3	3	7	1	5	3	1	2	4	3	2	50
OG0001326	3	2	3	3	3	4	4	5	3	3	3	4	2	3	3	2	50
OG0001327	3	1	5	1	3	4	2	4	2	4	3	1	3	7	3	4	50
OG0001328	3	1	2	4	4	5	4	4	2	2	4	3	4	2	3	3	50
OG0001329	2	2	3	2	3	6	2	4	2	4	3	4	2	5	5	1	50
OG0001330	2	3	2	5	1	13	2	0	3	2	2	5	4	2	2	2	50
OG0001331	3	1	3	1	5	6	1	4	1	2	6	6	4	1	3	3	50
OG0001332	2	1	6	2	3	7	3	5	1	2	3	2	3	2	6	2	50
OG0001333	2	1	3	2	7	5	2	4	2	2	5	3	3	4	2	3	50
OG0001334	3	1	2	3	3	8	2	7	2	2	3	2	2	5	2	3	50
OG0001335	1	0	3	3	4	5	2	2	2	2	1	18	3	2	0	2	50
OG0001336	3	1	2	4	3	5	2	3	2	2	7	3	3	5	2	3	50
OG0001337	5	0	2	2	3	4	4	3	3	2	5	4	4	2	4	3	50
OG0001338	2	2	4	5	4	3	3	2	5	2	3	3	6	2	2	2	50
OG0001339	3	2	4	3	3	6	2	4	2	2	4	4	2	4	2	3	50
OG0001340	1	2	2	3	2	7	4	4	1	4	5	2	3	4	2	4	50
OG0001341	3	1	2	3	2	7	3	4	3	7	3	2	4	3	1	2	50
OG0001342	1	4	4	3	3	4	2	4	1	4	7	2	4	3	3	1	50
OG0001343	3	2	4	5	4	3	5	2	5	2	3	2	3	2	3	2	50
OG0001344	1	1	2	2	4	4	3	8	2	3	5	2	3	5	3	2	50
OG0001345	3	1	4	4	3	5	4	4	2	2	4	3	3	3	2	3	50
OG0001346	2	1	3	4	3	4	3	8	1	3	2	2	3	7	2	2	50
OG0001347	2	1	4	1	5	4	1	2	4	2	3	4	4	5	6	2	50
OG0001348	2	1	3	4	3	3	3	8	2	2	4	4	2	4	2	3	50
OG0001349	1	1	1	4	3	6	7	6	3	1	3	3	3	4	3	1	50
OG0001350	0	50	0	0	0	0	0	0	0	0	0	0	0	0	0	0	50
OG0001351	0	0	0	50	0	0	0	0	0	0	0	0	0	0	0	0	50
OG0001352	0	0	0	0	3	0	0	7	4	3	21	10	1	1	0	0	50
OG0001353	0	0	0	0	0	50	0	0	0	0	0	0	0	0	0	0	50
OG0001354	0	0	0	0	0	50	0	0	0	0	0	0	0	0	0	0	50
OG0001355	0	0	0	0	0	50	0	0	0	0	0	0	0	0	0	0	50
OG0001356	0	0	0	0	0	50	0	0	0	0	0	0	0	0	0	0	50
OG0001357	0	0	0	0	0	50	0	0	0	0	0	0	0	0	0	0	50
OG0001358	27	0	0	0	0	0	0	0	2	0	0	0	12	0	0	8	49
OG0001359	2	1	3	2	4	3	2	5	2	3	6	2	3	6	3	2	49
OG0001360	3	1	1	1	4	3	4	5	5	3	2	2	4	5	3	3	49
OG0001361	3	1	2	2	4	5	4	6	1	2	4	3	3	4	2	3	49
OG0001362	2	1	2	2	5	6	1	4	2	3	5	3	3	4	4	2	49
OG0001363	2	6	0	7	1	1	6	1	3	3	3	1	2	11	1	1	49
OG0001364	3	1	3	4	4	3	4	5	1	4	4	2	2	4	2	3	49
OG0001365	2	1	1	5	6	8	1	6	0	3	3	1	5	3	3	1	49
OG0001366	4	1	3	3	4	5	3	5	2	4	2	2	2	5	2	2	49
OG0001367	3	1	2	4	3	5	4	7	2	2	3	3	1	3	3	3	49
OG0001368	2	1	2	6	1	3	6	6	2	2	3	3	3	5	2	2	49
OG0001369	2	3	3	3	3	2	5	3	2	3	5	2	3	6	3	1	49
OG0001370	2	2	3	2	4	10	3	2	1	2	3	5	2	3	3	2	49
OG0001371	2	3	1	3	6	11	4	4	1	2	2	2	4	1	2	1	49
OG0001372	2	2	2	2	5	5	2	4	4	2	5	3	5	2	1	3	49
OG0001373	3	4	4	2	4	3	4	4	2	2	3	3	4	3	2	2	49
OG0001374	3	0	3	4	3	7	4	4	2	2	3	2	5	2	2	3	49
OG0001375	3	0	7	10	1	8	1	0	0	4	3	3	1	2	2	4	49
OG0001376	4	1	2	2	3	1	2	7	2	2	4	3	5	4	3	4	49
OG0001377	3	1	3	5	6	2	3	2	2	3	3	4	3	5	2	2	49
OG0001378	4	1	2	2	2	2	3	5	2	2	5	5	2	3	3	6	49
OG0001379	2	1	1	4	5	4	5	3	4	3	5	1	3	1	5	2	49
OG0001380	3	2	3	3	2	5	2	4	2	4	3	3	2	6	2	3	49
OG0001381	3	1	2	2	4	3	5	6	1	2	4	3	4	4	2	3	49
OG0001382	3	2	2	3	3	4	2	6	1	4	4	2	4	3	3	3	49
OG0001383	4	1	2	4	4	4	2	5	2	3	2	3	3	3	3	4	49
OG0001384	3	6	2	2	3	5	3	4	1	1	2	1	10	2	1	3	49
OG0001385	4	1	3	3	4	4	2	6	1	2	4	2	3	4	2	4	49
OG0001386	3	1	5	1	5	3	1	3	1	2	6	4	3	4	3	4	49
OG0001387	2	1	2	2	3	7	4	1	1	2	4	5	5	6	1	3	49
OG0001388	3	3	1	4	5	5	5	2	2	1	3	3	5	1	3	3	49
OG0001389	2	2	2	3	4	3	4	5	3	3	2	3	4	4	3	2	49
OG0001390	3	2	2	4	4	8	4	2	1	1	2	3	4	3	3	3	49
OG0001391	3	2	5	5	5	3	2	4	2	2	3	3	2	2	3	3	49
OG0001392	2	1	2	3	4	6	2	7	2	2	3	2	3	3	4	3	49
OG0001393	4	2	2	2	7	4	4	3	2	4	3	3	1	3	3	2	49
OG0001394	3	2	2	2	4	5	5	6	1	2	5	2	1	4	2	3	49
OG0001395	2	1	1	1	2	3	2	2	5	7	7	2	2	4	6	2	49
OG0001396	2	2	2	5	6	4	5	5	2	2	5	3	3	1	1	1	49
OG0001397	1	1	2	2	1	10	6	6	2	2	1	3	5	4	2	1	49
OG0001398	3	2	2	4	6	8	2	2	1	2	4	3	3	3	1	3	49
OG0001399	3	3	1	2	5	4	4	4	2	2	3	4	3	3	2	4	49
OG0001400	2	1	4	2	6	5	2	4	2	2	6	2	2	5	2	2	49
OG0001401	4	1	2	2	1	5	1	4	5	1	2	1	4	9	3	4	49
OG0001402	2	1	4	1	2	3	5	5	3	2	5	3	4	4	3	2	49
OG0001403	2	2	2	3	5	5	2	3	2	3	3	3	3	6	3	2	49
OG0001404	4	1	2	1	3	6	5	6	1	1	1	2	4	3	4	5	49
OG0001405	1	3	5	1	3	3	4	2	2	7	2	3	2	4	6	1	49
OG0001406	2	2	5	4	2	4	5	4	3	3	3	1	3	3	3	2	49
OG0001407	2	1	3	2	4	7	8	2	2	2	4	1	2	4	3	2	49
OG0001408	2	1	10	2	3	2	3	3	3	2	3	4	2	3	4	2	49
OG0001409	2	2	4	4	3	5	3	6	2	2	4	2	3	4	2	1	49
OG0001410	2	2	3	3	6	6	4	6	2	2	3	2	3	2	2	1	49
OG0001411	1	1	1	1	1	10	9	2	1	3	3	1	3	6	5	1	49
OG0001412	2	1	3	3	4	6	2	4	3	4	2	2	5	4	3	1	49
OG0001413	2	1	3	3	3	8	4	3	1	2	3	3	3	6	2	2	49
OG0001414	1	2	3	3	2	4	3	3	3	4	4	4	5	4	3	1	49
OG0001415	1	1	4	5	5	8	3	4	1	2	3	2	4	3	2	1	49
OG0001416	0	2	1	5	2	5	3	2	6	2	3	3	2	9	4	0	49
OG0001417	0	49	0	0	0	0	0	0	0	0	0	0	0	0	0	0	49
OG0001418	0	9	0	0	1	18	0	1	0	0	0	0	7	3	10	0	49
OG0001419	0	5	0	0	3	4	3	0	1	0	10	0	0	7	16	0	49
OG0001420	0	0	2	16	0	0	0	1	0	0	12	9	1	0	8	0	49
OG0001421	0	0	0	49	0	0	0	0	0	0	0	0	0	0	0	0	49
OG0001422	0	0	0	0	37	0	0	0	1	0	1	0	2	0	0	8	49
OG0001423	0	0	0	0	0	49	0	0	0	0	0	0	0	0	0	0	49
OG0001424	0	0	0	0	0	0	0	49	0	0	0	0	0	0	0	0	49
OG0001425	0	0	0	0	0	0	0	0	0	0	1	48	0	0	0	0	49
OG0001426	4	1	3	3	3	3	4	5	1	4	3	1	3	4	2	4	48
OG0001427	3	3	3	3	4	4	4	2	2	2	1	4	3	5	2	3	48
OG0001428	3	1	2	3	3	4	5	5	2	2	4	2	4	4	2	2	48
OG0001429	2	3	2	3	2	5	4	5	2	5	3	1	3	3	2	3	48
OG0001430	3	1	2	3	5	5	3	6	1	2	2	3	3	3	3	3	48
OG0001431	5	1	5	5	1	1	2	5	1	2	6	1	2	2	5	4	48
OG0001432	2	1	3	1	5	7	5	3	1	1	5	2	3	5	2	2	48
OG0001433	2	2	5	2	6	3	3	3	2	2	5	4	2	2	3	2	48
OG0001434	2	2	2	5	3	3	4	7	1	3	2	3	3	5	2	1	48
OG0001435	2	1	3	4	4	4	5	4	1	5	3	2	4	3	1	2	48
OG0001436	2	2	2	4	3	6	4	6	1	2	3	3	4	2	2	2	48
OG0001437	2	1	2	2	3	4	3	10	4	3	2	2	5	2	2	1	48
OG0001438	2	2	4	1	3	4	3	2	4	3	3	3	5	3	3	3	48
OG0001439	2	2	3	1	3	11	1	2	1	2	5	2	3	4	3	3	48
OG0001440	2	4	2	2	5	2	3	3	2	4	4	4	3	3	3	2	48
OG0001441	1	4	0	0	5	0	8	1	3	1	9	2	0	10	3	1	48
OG0001442	2	1	2	1	4	4	2	8	2	3	4	2	2	6	3	2	48
OG0001443	2	1	3	3	3	4	4	5	1	2	4	3	3	5	3	2	48
OG0001444	2	1	3	2	1	6	4	3	1	2	6	4	3	4	4	2	48
OG0001445	2	0	4	5	6	0	0	5	0	4	7	4	1	8	0	2	48
OG0001446	2	1	6	4	2	0	4	7	2	2	5	4	5	2	1	1	48
OG0001447	3	2	4	3	2	5	4	5	1	3	3	4	3	2	2	2	48
OG0001448	3	2	2	1	6	10	4	2	0	1	2	3	3	3	3	3	48
OG0001449	2	1	5	2	4	3	3	2	1	2	4	4	4	4	5	2	48
OG0001450	2	2	3	4	4	6	4	4	2	2	2	3	3	1	4	2	48
OG0001451	2	3	2	3	3	6	4	4	2	2	3	3	3	4	2	2	48
OG0001452	3	2	2	2	3	3	5	4	2	2	4	2	3	4	4	3	48
OG0001453	2	4	2	1	2	4	1	3	2	5	3	6	1	4	6	2	48
OG0001454	2	1	4	5	3	4	5	4	1	2	2	5	3	3	2	2	48
OG0001455	1	3	4	2	4	3	3	7	1	2	2	5	2	5	3	1	48
OG0001456	5	1	2	2	2	4	2	3	2	2	4	3	2	4	7	3	48
OG0001457	2	2	3	4	3	5	3	5	2	4	4	1	3	4	2	1	48
OG0001458	2	3	2	4	2	5	4	2	1	5	3	3	3	4	2	3	48
OG0001459	3	1	1	4	4	5	4	2	3	4	4	3	3	2	1	4	48
OG0001460	3	3	4	7	2	1	2	6	1	3	2	3	1	4	3	3	48
OG0001461	3	1	2	2	2	4	1	3	3	5	2	2	3	6	6	3	48
OG0001462	3	1	2	3	2	3	4	7	3	2	2	4	3	5	2	2	48
OG0001463	3	1	3	5	2	6	3	4	1	2	4	3	2	4	2	3	48
OG0001464	2	3	2	2	3	5	5	2	1	4	3	3	3	2	6	2	48
OG0001465	3	2	1	5	6	5	0	10	0	1	4	2	2	2	2	3	48
OG0001466	5	0	1	1	6	4	4	0	1	3	6	5	1	4	2	5	48
OG0001467	2	1	2	3	2	4	5	4	3	2	5	4	3	4	2	2	48
OG0001468	1	10	2	0	0	0	7	1	7	0	3	10	1	4	1	1	48
OG0001469	2	1	2	1	4	6	4	7	1	3	4	2	2	4	3	2	48
OG0001470	2	1	3	3	4	6	3	3	2	2	5	3	2	4	4	1	48
OG0001471	2	1	4	2	4	3	2	3	6	3	5	6	2	1	2	2	48
OG0001472	2	1	3	3	5	5	4	5	2	2	3	2	4	3	2	2	48
OG0001473	4	3	3	2	3	3	4	3	2	4	4	3	2	3	2	3	48
OG0001474	3	2	2	2	7	2	4	2	3	3	3	1	3	4	4	3	48
OG0001475	3	2	3	4	2	5	5	3	2	3	2	1	3	4	3	3	48
OG0001476	3	1	2	3	3	3	4	3	2	4	2	4	4	3	4	3	48
OG0001477	3	2	2	4	2	6	4	4	2	3	2	3	2	3	3	3	48
OG0001478	3	1	6	3	2	7	3	3	3	2	2	2	2	4	2	3	48
OG0001479	2	1	4	4	3	6	5	6	1	2	1	3	2	1	4	3	48
OG0001480	2	2	2	3	4	5	4	3	1	3	5	2	4	4	2	2	48
OG0001481	2	1	2	3	3	3	5	4	2	4	3	1	6	4	3	2	48
OG0001482	2	1	2	1	7	8	3	3	2	3	3	4	3	3	2	1	48
OG0001483	2	3	5	3	5	3	2	3	2	4	3	3	3	3	2	2	48
OG0001484	3	1	4	2	4	6	2	4	2	2	4	1	4	5	1	3	48
OG0001485	2	1	2	1	7	6	2	3	3	1	3	8	1	2	4	2	48
OG0001486	4	2	3	3	4	3	3	5	3	3	3	1	3	3	2	3	48
OG0001487	2	2	6	2	3	2	1	6	2	2	6	3	2	4	3	2	48
OG0001488	1	2	7	3	3	5	4	4	2	5	0	2	5	2	1	2	48
OG0001489	2	2	2	2	2	6	3	4	3	2	5	2	3	3	5	2	48
OG0001490	1	1	3	2	5	10	4	4	1	5	1	1	2	5	1	2	48
OG0001491	2	2	2	3	2	3	4	5	1	3	5	3	3	5	3	2	48
OG0001492	1	2	5	1	2	3	6	5	2	3	3	1	5	3	5	1	48
OG0001493	3	1	2	2	4	6	2	6	4	3	2	2	3	4	3	1	48
OG0001494	1	1	2	4	4	3	4	5	2	4	4	2	3	6	2	1	48
OG0001495	1	2	2	1	3	4	2	6	2	3	4	8	2	4	2	2	48
OG0001496	3	2	2	3	4	3	3	5	2	3	3	2	3	5	3	2	48
OG0001497	1	1	4	6	3	8	5	2	1	2	3	3	3	4	2	0	48
OG0001498	1	2	5	4	2	5	2	2	1	4	4	2	5	4	3	2	48
OG0001499	0	48	0	0	0	0	0	0	0	0	0	0	0	0	0	0	48
OG0001500	0	0	1	0	0	47	0	0	0	0	0	0	0	0	0	0	48
OG0001501	0	0	0	0	17	8	0	7	2	7	0	0	5	2	0	0	48
OG0001502	0	0	0	0	0	48	0	0	0	0	0	0	0	0	0	0	48
OG0001503	0	0	0	0	0	48	0	0	0	0	0	0	0	0	0	0	48
OG0001504	0	0	0	0	0	48	0	0	0	0	0	0	0	0	0	0	48
OG0001505	0	0	0	0	0	48	0	0	0	0	0	0	0	0	0	0	48
OG0001506	0	0	0	0	0	43	0	5	0	0	0	0	0	0	0	0	48
OG0001507	0	0	0	0	0	48	0	0	0	0	0	0	0	0	0	0	48
OG0001508	4	5	2	3	2	2	3	3	3	3	2	1	2	7	2	3	47
OG0001509	2	2	3	5	1	1	5	4	0	0	4	7	1	5	5	2	47
OG0001510	3	2	3	4	3	1	5	7	2	2	2	3	4	1	2	3	47
OG0001511	2	3	2	3	5	4	2	7	2	2	1	2	5	2	4	1	47
OG0001512	2	2	2	2	1	5	4	4	4	3	5	2	3	4	2	2	47
OG0001513	3	4	5	4	4	3	2	4	2	2	3	1	4	2	2	2	47
OG0001514	3	1	3	2	5	5	7	3	2	2	4	0	1	3	3	3	47
OG0001515	2	4	4	2	1	3	2	2	2	6	3	1	3	4	6	2	47
OG0001516	4	1	2	3	8	6	2	3	2	2	3	2	2	1	2	4	47
OG0001517	2	2	2	3	4	3	6	5	2	2	3	2	4	3	2	2	47
OG0001518	7	2	3	2	2	4	3	4	2	2	2	1	4	2	3	4	47
OG0001519	4	1	2	3	3	4	3	2	2	2	4	2	4	5	2	4	47
OG0001520	4	0	2	2	4	5	3	2	2	2	6	2	2	4	2	5	47
OG0001521	2	1	3	2	4	5	2	3	1	2	5	5	4	2	4	2	47
OG0001522	4	2	1	2	3	5	1	5	2	2	4	2	4	5	3	2	47
OG0001523	4	3	3	4	3	3	4	4	2	1	4	3	2	3	2	2	47
OG0001524	3	0	3	2	4	5	4	5	2	2	4	2	3	3	2	3	47
OG0001525	3	1	2	4	3	6	3	3	2	2	1	3	4	3	4	3	47
OG0001526	2	3	4	3	2	3	4	3	1	3	1	3	4	3	6	2	47
OG0001527	3	3	2	2	2	4	4	5	2	4	3	1	3	4	2	3	47
OG0001528	3	1	3	2	2	2	6	5	1	2	4	2	3	6	2	3	47
OG0001529	5	2	3	3	1	0	5	6	3	1	2	3	0	6	3	4	47
OG0001530	3	0	4	4	3	1	3	6	4	2	3	2	3	3	3	3	47
OG0001531	2	1	2	3	3	6	2	6	2	2	3	2	4	4	3	2	47
OG0001532	2	1	2	3	4	8	2	5	2	2	4	2	2	4	2	2	47
OG0001533	2	1	2	2	3	3	2	6	1	2	7	2	3	5	3	3	47
OG0001534	3	1	2	2	3	5	4	4	2	2	4	3	3	3	3	3	47
OG0001535	3	1	3	3	2	5	6	5	2	2	3	2	3	2	3	2	47
OG0001536	1	3	3	2	4	4	6	5	1	2	2	3	3	4	3	1	47
OG0001537	3	2	2	2	4	4	4	4	2	2	4	3	3	4	1	3	47
OG0001538	3	2	3	3	3	4	3	4	3	3	1	2	3	4	3	3	47
OG0001539	3	1	1	1	3	3	2	4	2	2	3	6	3	1	9	3	47
OG0001540	2	2	2	2	3	5	3	7	2	2	5	3	1	5	2	1	47
OG0001541	2	1	3	4	3	3	4	7	2	1	4	2	2	4	3	2	47
OG0001542	4	4	1	3	1	2	4	1	3	4	4	2	3	4	3	4	47
OG0001543	3	1	2	3	3	6	2	4	2	2	5	3	2	4	2	3	47
OG0001544	2	2	5	3	6	3	4	3	2	2	3	3	2	3	2	2	47
OG0001545	2	2	3	2	3	5	4	3	2	4	4	1	5	4	2	1	47
OG0001546	2	1	3	3	3	3	3	7	3	2	4	2	3	4	2	2	47
OG0001547	1	1	2	3	4	7	2	3	1	2	2	4	5	7	2	1	47
OG0001548	2	2	1	3	4	3	3	6	2	4	3	2	3	4	2	3	47
OG0001549	3	1	2	1	3	1	4	5	2	1	6	4	4	5	2	3	47
OG0001550	5	2	3	3	4	2	1	5	3	3	3	2	3	3	2	3	47
OG0001551	2	2	1	2	6	2	5	2	2	3	3	2	8	2	2	3	47
OG0001552	2	3	3	2	4	4	2	3	2	3	4	2	2	7	2	2	47
OG0001553	2	2	2	4	3	4	3	5	1	4	3	2	5	4	2	1	47
OG0001554	1	1	3	3	4	2	4	4	1	2	2	7	5	4	3	1	47
OG0001555	3	3	2	2	3	2	3	2	4	5	4	3	2	4	4	1	47
OG0001556	1	1	4	2	3	4	2	4	2	1	4	3	3	10	2	1	47
OG0001557	3	4	3	2	2	1	3	1	3	3	4	2	6	4	3	3	47
OG0001558	1	2	3	3	2	4	5	5	2	4	3	1	2	4	2	4	47
OG0001559	2	1	1	4	4	4	2	2	0	1	2	3	10	4	3	4	47
OG0001560	2	4	2	0	3	3	2	3	2	8	3	2	2	7	2	2	47
OG0001561	2	1	4	3	3	4	3	5	1	1	4	5	4	2	3	2	47
OG0001562	3	1	2	2	4	3	5	6	3	1	3	5	2	2	2	3	47
OG0001563	1	1	3	1	2	3	2	6	5	2	3	6	4	3	4	1	47
OG0001564	4	1	4	2	3	2	1	3	3	2	5	3	4	4	3	3	47
OG0001565	2	3	2	3	4	2	3	6	2	2	4	3	2	5	2	2	47
OG0001566	3	1	3	3	4	4	3	6	2	2	3	2	3	3	2	3	47
OG0001567	3	1	2	2	2	3	3	7	2	2	4	5	2	5	2	2	47
OG0001568	2	0	4	2	2	3	1	4	2	2	5	5	2	9	2	2	47
OG0001569	2	4	3	2	3	3	2	2	6	3	2	3	3	4	3	2	47
OG0001570	2	2	2	3	4	3	2	4	2	3	3	2	2	3	2	8	47
OG0001571	1	1	2	4	3	4	5	6	0	1	4	4	4	3	3	2	47
OG0001572	2	1	4	4	7	2	2	5	2	2	3	2	4	3	2	2	47
OG0001573	2	2	1	3	4	4	3	6	2	3	4	2	3	3	3	2	47
OG0001574	3	0	3	4	2	6	4	5	2	2	4	3	1	5	1	2	47
OG0001575	2	1	2	2	2	6	3	5	2	2	3	4	4	4	2	3	47
OG0001576	1	5	1	1	3	8	1	1	1	2	4	8	5	3	2	1	47
OG0001577	1	0	1	1	1	3	3	3	2	8	8	5	2	3	5	1	47
OG0001578	1	1	2	1	1	1	4	3	1	2	6	12	7	3	1	1	47
OG0001579	2	2	3	2	6	3	2	5	3	3	3	3	3	3	3	1	47
OG0001580	2	1	3	4	5	2	2	6	2	2	2	4	2	6	2	2	47
OG0001581	1	0	4	3	2	7	2	16	1	0	1	2	3	0	4	1	47
OG0001582	1	2	3	3	1	1	7	4	2	3	4	2	2	6	4	2	47
OG0001583	1	3	2	4	3	4	5	4	1	6	2	5	2	3	1	1	47
OG0001584	0	4	2	5	5	4	3	1	1	2	6	3	6	4	1	0	47
OG0001585	0	0	29	0	0	0	0	12	3	0	0	0	0	1	0	2	47
OG0001586	0	0	0	0	47	0	0	0	0	0	0	0	0	0	0	0	47
OG0001587	0	0	0	0	47	0	0	0	0	0	0	0	0	0	0	0	47
OG0001588	0	0	0	0	1	40	0	0	0	0	6	0	0	0	0	0	47
OG0001589	0	0	0	0	0	0	38	0	0	2	0	0	0	7	0	0	47
OG0001590	0	0	0	0	0	0	0	0	45	2	0	0	0	0	0	0	47
OG0001591	0	0	0	0	0	0	0	0	0	0	47	0	0	0	0	0	47
OG0001592	0	0	0	0	0	0	0	0	0	0	1	46	0	0	0	0	47
OG0001593	0	0	0	0	0	0	0	0	0	0	0	47	0	0	0	0	47
OG0001594	0	0	0	0	0	0	0	0	0	0	0	0	0	0	0	47	47
OG0001595	4	1	3	2	2	7	3	2	3	1	3	2	3	4	2	4	46
OG0001596	2	2	2	3	3	5	6	3	2	2	4	2	4	3	2	1	46
OG0001597	2	2	3	2	4	4	3	6	1	3	3	3	3	3	2	2	46
OG0001598	2	1	2	3	5	4	4	2	1	2	4	5	3	3	3	2	46
OG0001599	2	1	2	3	5	5	1	6	2	2	4	2	3	4	2	2	46
OG0001600	2	2	3	4	2	3	3	7	2	2	4	3	2	3	2	2	46
OG0001601	2	1	3	2	3	4	2	5	2	2	6	4	4	2	2	2	46
OG0001602	3	2	5	3	2	5	3	4	2	3	3	2	2	1	3	3	46
OG0001603	3	2	3	3	3	3	3	3	3	2	5	2	3	2	3	3	46
OG0001604	3	2	3	2	3	4	3	3	1	3	4	3	3	4	2	3	46
OG0001605	3	1	3	5	4	4	2	2	2	4	4	2	2	2	2	4	46
OG0001606	3	1	3	3	3	4	3	4	2	4	3	2	3	4	1	3	46
OG0001607	2	1	4	2	2	3	3	6	2	2	3	3	4	5	2	2	46
OG0001608	1	3	3	2	4	4	6	4	2	4	2	1	4	3	2	1	46
OG0001609	2	1	2	2	5	6	3	3	2	2	4	2	5	3	2	2	46
OG0001610	2	1	2	3	3	4	3	7	2	2	4	3	2	4	2	2	46
OG0001611	1	2	2	3	2	2	3	5	2	3	3	3	4	4	4	3	46
OG0001612	2	1	5	2	4	3	4	7	2	2	4	1	3	2	2	2	46
OG0001613	1	1	4	5	1	5	3	7	1	2	3	1	5	6	0	1	46
OG0001614	3	1	4	3	3	4	3	5	2	2	3	5	2	2	2	2	46
OG0001615	2	1	4	3	4	6	9	5	1	1	3	1	2	1	2	1	46
OG0001616	3	2	2	1	2	5	1	3	5	2	2	2	2	2	6	6	46
OG0001617	2	2	3	3	3	5	2	6	2	2	4	2	2	3	3	2	46
OG0001618	2	1	2	3	4	3	4	6	1	2	4	3	3	4	2	2	46
OG0001619	2	1	5	3	3	5	2	4	3	1	4	2	4	4	2	1	46
OG0001620	1	2	0	3	4	4	4	5	2	4	5	3	2	3	3	1	46
OG0001621	4	1	1	1	3	4	5	5	2	2	3	3	2	4	2	4	46
OG0001622	2	1	2	3	2	3	4	7	1	2	4	4	4	3	2	2	46
OG0001623	2	1	1	2	1	4	6	3	3	2	4	5	3	3	3	3	46
OG0001624	1	1	1	6	3	3	1	4	3	2	2	2	7	4	5	1	46
OG0001625	1	2	4	1	4	3	5	3	3	2	3	2	2	5	4	2	46
OG0001626	3	1	4	3	4	6	4	1	4	2	4	3	3	1	2	1	46
OG0001627	1	1	2	4	3	5	4	8	1	4	3	3	4	2	1	0	46
OG0001628	3	2	2	3	6	5	2	2	1	3	4	2	4	3	2	2	46
OG0001629	3	1	3	3	4	3	2	3	3	2	3	3	2	6	2	3	46
OG0001630	1	2	2	3	5	5	1	4	1	1	3	8	1	3	5	1	46
OG0001631	2	1	6	2	4	5	3	4	2	2	3	1	4	3	2	2	46
OG0001632	3	1	2	3	3	5	4	4	2	2	6	3	2	0	3	3	46
OG0001633	3	1	2	1	4	5	2	5	2	3	4	3	3	4	2	2	46
OG0001634	2	1	4	2	3	5	3	4	1	3	2	2	3	5	4	2	46
OG0001635	3	1	1	1	3	4	3	5	2	2	3	4	5	3	2	4	46
OG0001636	2	1	2	2	3	4	6	6	2	2	2	2	4	3	2	3	46
OG0001637	3	1	3	2	5	5	3	5	1	2	3	4	2	3	2	2	46
OG0001638	1	2	5	8	1	1	3	3	0	4	1	5	4	5	2	1	46
OG0001639	2	3	2	2	4	5	4	4	2	2	3	2	2	5	3	1	46
OG0001640	2	1	2	2	8	3	4	4	2	4	2	3	1	3	3	2	46
OG0001641	2	2	5	4	7	2	3	2	1	4	2	4	3	3	0	2	46
OG0001642	2	1	2	3	2	20	2	2	1	1	2	2	0	2	2	2	46
OG0001643	1	3	3	3	1	6	2	2	1	2	3	2	5	2	9	1	46
OG0001644	3	2	2	2	3	5	4	3	2	2	3	4	2	3	3	3	46
OG0001645	3	1	2	2	4	6	3	2	3	2	2	4	2	5	2	3	46
OG0001646	3	1	4	3	3	4	5	3	2	1	4	2	2	3	2	4	46
OG0001647	2	0	3	0	4	5	5	1	1	1	8	5	4	2	4	1	46
OG0001648	2	1	1	2	4	4	2	5	2	6	4	3	2	5	2	1	46
OG0001649	1	2	2	3	3	6	2	4	2	4	3	2	3	4	3	2	46
OG0001650	1	0	3	0	1	4	0	2	4	1	1	15	6	0	7	1	46
OG0001651	2	1	2	2	5	8	3	4	1	5	2	2	3	2	2	2	46
OG0001652	1	0	3	2	2	2	0	2	4	1	4	2	1	19	2	1	46
OG0001653	1	2	1	1	7	3	3	1	2	7	4	6	2	2	3	1	46
OG0001654	2	1	2	3	3	5	5	5	1	4	2	1	3	5	2	2	46
OG0001655	3	1	3	1	4	5	5	3	2	2	4	3	3	3	2	2	46
OG0001656	2	3	2	2	2	7	1	5	2	2	3	5	3	3	2	2	46
OG0001657	1	2	3	3	3	5	4	3	1	2	6	2	3	4	3	1	46
OG0001658	1	1	2	2	3	3	2	2	1	2	2	19	1	2	2	1	46
OG0001659	3	2	5	2	3	6	2	5	2	3	2	2	2	3	1	3	46
OG0001660	1	1	2	1	8	4	4	2	1	1	5	9	4	1	1	1	46
OG0001661	4	0	4	2	2	2	5	3	4	2	3	1	4	5	3	2	46
OG0001662	2	3	1	3	2	4	2	5	3	4	3	1	3	5	3	2	46
OG0001663	2	1	1	2	4	5	3	3	2	2	4	3	3	2	5	4	46
OG0001664	3	1	4	3	4	5	2	2	2	2	3	4	3	5	2	1	46
OG0001665	2	1	3	2	3	1	2	2	3	3	4	4	5	5	4	2	46
OG0001666	2	1	2	2	4	5	4	3	2	2	5	3	2	4	3	2	46
OG0001667	2	0	2	3	3	5	3	4	3	2	3	3	3	4	4	2	46
OG0001668	1	1	3	3	3	4	6	4	2	2	5	1	3	4	2	2	46
OG0001669	3	2	3	3	3	5	5	2	2	4	4	2	2	1	2	3	46
OG0001670	4	1	3	2	3	4	3	4	3	2	1	2	3	4	2	5	46
OG0001671	2	1	1	2	4	6	5	4	2	2	5	2	2	4	3	1	46
OG0001672	2	2	2	3	6	3	4	3	2	2	4	3	3	4	2	1	46
OG0001673	9	0	3	0	1	1	0	0	2	8	0	0	1	12	8	1	46
OG0001674	1	0	3	1	3	6	5	2	4	0	3	5	3	3	6	1	46
OG0001675	1	3	2	4	3	5	3	5	2	3	3	3	3	3	2	1	46
OG0001676	3	1	2	1	5	5	3	3	2	2	4	1	2	5	3	4	46
OG0001677	2	2	3	3	4	4	5	2	2	2	4	2	3	4	3	1	46
OG0001678	1	3	3	0	3	1	1	4	6	1	4	2	1	7	8	1	46
OG0001679	0	3	1	0	0	5	2	35	0	0	0	0	0	0	0	0	46
OG0001680	0	1	0	1	27	3	1	0	1	0	2	1	0	1	8	0	46
OG0001681	0	0	0	0	0	46	0	0	0	0	0	0	0	0	0	0	46
OG0001682	0	0	0	0	0	1	0	0	0	4	5	36	0	0	0	0	46
OG0001683	0	0	0	0	0	0	0	46	0	0	0	0	0	0	0	0	46
OG0001684	0	0	0	0	0	0	0	0	0	0	0	46	0	0	0	0	46
OG0001685	0	0	0	0	0	0	0	0	0	0	0	46	0	0	0	0	46
OG0001686	1	12	1	0	0	2	4	14	3	0	1	1	0	1	4	1	45
OG0001687	4	0	2	4	2	1	4	7	1	3	1	2	2	3	3	6	45
OG0001688	45	0	0	0	0	0	0	0	0	0	0	0	0	0	0	0	45
OG0001689	3	2	3	3	2	5	3	4	1	1	4	2	4	2	3	3	45
OG0001690	2	0	5	4	5	4	2	5	1	2	2	2	3	3	2	3	45
OG0001691	2	1	2	3	3	4	2	4	2	2	4	2	7	4	2	1	45
OG0001692	4	1	2	2	3	5	3	3	2	2	4	2	3	3	2	4	45
OG0001693	2	1	1	2	1	4	4	5	3	2	7	2	2	4	3	2	45
OG0001694	3	2	4	4	3	2	1	4	2	2	4	3	3	4	2	2	45
OG0001695	3	0	2	3	3	6	3	2	1	1	3	6	6	1	2	3	45
OG0001696	3	1	3	4	4	4	3	2	1	3	2	3	3	4	1	4	45
OG0001697	3	1	3	1	4	2	4	5	2	2	4	1	4	4	2	3	45
OG0001698	3	0	2	2	2	2	3	2	4	4	4	3	2	6	3	3	45
OG0001699	3	1	3	2	3	3	1	5	2	4	4	2	4	4	2	2	45
OG0001700	2	0	8	6	0	7	1	1	0	0	11	2	2	0	4	1	45
OG0001701	4	1	4	3	3	3	3	4	2	2	3	3	3	1	3	3	45
OG0001702	2	1	1	3	3	5	3	5	1	2	4	2	2	7	2	2	45
OG0001703	3	0	3	6	2	5	6	4	2	2	1	0	6	0	2	3	45
OG0001704	4	2	3	2	4	2	1	2	1	3	4	2	4	4	3	4	45
OG0001705	2	2	4	2	3	3	3	4	2	2	5	3	1	5	2	2	45
OG0001706	4	1	2	2	3	5	1	6	2	2	3	3	2	3	2	4	45
OG0001707	3	1	2	3	4	2	4	3	3	2	4	3	2	4	2	3	45
OG0001708	2	1	2	4	4	5	3	6	2	2	4	2	2	2	2	2	45
OG0001709	4	1	3	3	4	3	2	5	1	2	3	3	2	5	2	2	45
OG0001710	3	2	2	2	2	2	4	6	1	3	4	2	1	6	2	3	45
OG0001711	2	3	3	2	1	5	5	3	2	2	4	2	3	4	2	2	45
OG0001712	3	1	2	2	4	2	3	5	3	2	2	3	2	6	2	3	45
OG0001713	3	1	2	4	2	5	3	3	2	4	3	1	3	2	4	3	45
OG0001714	3	2	2	3	4	2	4	4	2	3	2	2	2	4	3	3	45
OG0001715	2	1	2	3	4	4	4	4	2	2	4	2	2	4	2	3	45
OG0001716	2	1	2	3	5	4	1	8	2	2	4	4	2	1	2	2	45
OG0001717	3	1	5	2	2	3	4	3	2	2	3	3	4	3	2	3	45
OG0001718	2	0	5	1	2	3	4	4	2	2	5	4	3	3	3	2	45
OG0001719	3	2	1	2	2	5	2	4	2	4	4	2	4	3	3	2	45
OG0001720	2	2	2	3	2	2	1	5	1	2	3	5	4	5	5	1	45
OG0001721	3	1	3	3	3	4	2	6	2	2	5	1	2	4	2	2	45
OG0001722	4	1	3	2	2	3	4	5	2	2	4	1	3	4	2	3	45
OG0001723	3	4	2	4	0	2	3	5	2	0	3	3	2	6	2	4	45
OG0001724	3	1	2	2	3	3	3	6	1	2	3	2	4	3	3	4	45
OG0001725	2	1	2	2	3	6	5	4	1	2	4	3	3	3	2	2	45
OG0001726	3	2	5	3	3	2	3	4	1	2	3	4	3	2	2	3	45
OG0001727	2	2	3	2	4	8	4	2	2	2	3	2	2	3	2	2	45
OG0001728	2	2	4	1	4	4	3	4	1	4	3	2	2	4	3	2	45
OG0001729	3	2	1	3	3	4	5	4	2	2	3	3	2	2	3	3	45
OG0001730	1	1	2	0	5	4	2	3	1	3	1	12	1	3	5	1	45
OG0001731	3	2	2	3	4	4	2	2	2	3	4	2	3	3	3	3	45
OG0001732	3	2	2	3	4	2	2	5	1	1	1	6	1	7	2	3	45
OG0001733	1	1	5	5	6	5	1	4	0	4	3	1	3	1	4	1	45
OG0001734	3	1	2	2	4	6	4	4	1	2	3	3	3	2	2	3	45
OG0001735	3	1	2	2	3	5	4	5	2	3	4	2	3	2	2	2	45
OG0001736	4	1	2	3	3	3	3	5	2	2	4	2	4	2	1	4	45
OG0001737	1	1	6	1	2	1	1	4	2	4	2	0	4	11	4	1	45
OG0001738	2	1	1	3	3	4	3	4	2	4	2	3	3	5	4	1	45
OG0001739	3	1	3	2	2	6	2	4	2	2	6	3	2	3	2	2	45
OG0001740	3	1	5	3	3	2	1	4	1	2	4	3	3	4	4	2	45
OG0001741	1	2	3	3	4	4	3	5	3	2	2	2	2	4	4	1	45
OG0001742	2	2	3	3	3	3	2	3	1	4	6	2	4	3	2	2	45
OG0001743	3	1	4	3	2	2	4	3	2	2	4	3	3	4	2	3	45
OG0001744	3	1	2	3	3	3	2	5	6	2	3	2	4	1	2	3	45
OG0001745	1	1	1	8	4	2	3	5	5	4	1	2	4	2	1	1	45
OG0001746	3	1	4	3	1	5	4	3	1	2	3	1	4	4	4	2	45
OG0001747	3	1	2	3	3	6	6	3	2	2	3	2	2	2	2	3	45
OG0001748	2	1	2	2	3	4	3	6	2	3	4	3	3	2	3	2	45
OG0001749	3	1	2	2	2	4	2	6	3	2	6	2	2	2	3	3	45
OG0001750	2	1	4	3	5	4	2	4	2	2	2	3	2	3	4	2	45
OG0001751	2	1	3	3	6	4	2	3	2	2	3	1	2	6	2	3	45
OG0001752	2	1	1	1	2	8	6	4	2	2	3	1	2	3	5	2	45
OG0001753	3	1	2	2	4	4	4	2	2	2	5	3	1	5	2	3	45
OG0001754	2	2	1	5	5	2	1	5	1	3	2	5	2	5	2	2	45
OG0001755	2	0	2	3	1	1	4	4	3	2	6	3	4	2	6	2	45
OG0001756	1	1	3	1	2	13	3	2	1	2	3	1	5	4	2	1	45
OG0001757	3	4	2	3	2	2	4	5	3	2	1	3	1	4	3	3	45
OG0001758	1	1	2	2	2	3	2	3	1	4	3	2	4	13	1	1	45
OG0001759	2	2	3	3	4	4	3	4	2	3	4	2	2	3	2	2	45
OG0001760	1	1	0	2	7	4	9	0	1	6	4	2	4	1	2	1	45
OG0001761	2	2	3	4	1	3	4	6	2	2	3	2	4	3	4	0	45
OG0001762	0	45	0	0	0	0	0	0	0	0	0	0	0	0	0	0	45
OG0001763	0	45	0	0	0	0	0	0	0	0	0	0	0	0	0	0	45
OG0001764	0	1	0	0	0	0	0	1	1	0	1	0	40	0	0	1	45
OG0001765	0	12	1	0	0	0	4	20	3	0	1	0	0	0	4	0	45
OG0001766	0	1	1	1	3	1	1	2	5	2	4	8	6	6	4	0	45
OG0001767	0	4	0	0	0	0	0	41	0	0	0	0	0	0	0	0	45
OG0001768	0	0	0	0	45	0	0	0	0	0	0	0	0	0	0	0	45
OG0001769	0	0	0	0	45	0	0	0	0	0	0	0	0	0	0	0	45
OG0001770	0	0	0	0	2	0	0	0	0	39	0	2	0	2	0	0	45
OG0001771	0	0	0	0	0	45	0	0	0	0	0	0	0	0	0	0	45
OG0001772	0	0	0	0	0	45	0	0	0	0	0	0	0	0	0	0	45
OG0001773	0	0	0	0	0	0	44	0	0	0	0	0	0	1	0	0	45
OG0001774	0	0	0	0	0	0	0	45	0	0	0	0	0	0	0	0	45
OG0001775	0	0	0	0	0	0	0	4	0	0	26	2	1	12	0	0	45
OG0001776	0	0	0	0	0	0	0	0	44	0	0	0	0	0	1	0	45
OG0001777	3	2	2	3	2	4	3	6	1	2	3	2	3	5	1	2	44
OG0001778	2	2	3	3	3	3	2	7	3	2	3	2	2	3	2	2	44
OG0001779	3	3	3	3	2	4	3	2	1	3	4	2	2	4	3	2	44
OG0001780	3	2	4	2	1	3	1	7	1	2	5	3	1	4	2	3	44
OG0001781	4	2	5	2	0	0	5	4	2	1	2	3	3	4	3	4	44
OG0001782	2	0	3	2	5	6	1	4	2	2	4	3	4	2	2	2	44
OG0001783	2	2	3	3	2	6	2	4	1	4	2	2	3	3	3	2	44
OG0001784	2	1	5	1	4	5	3	2	1	3	3	2	2	4	3	3	44
OG0001785	2	1	2	5	4	5	3	2	1	4	1	5	3	2	2	2	44
OG0001786	2	1	2	3	3	6	3	4	1	2	5	2	2	3	3	2	44
OG0001787	2	2	3	4	5	4	4	3	2	2	2	2	5	1	1	2	44
OG0001788	3	1	2	4	4	4	4	5	1	1	3	1	3	3	2	3	44
OG0001789	4	2	2	3	3	4	4	2	2	2	5	2	1	3	2	3	44
OG0001790	3	1	2	3	2	6	3	3	2	2	3	3	3	2	3	3	44
OG0001791	3	2	2	2	2	4	2	3	2	3	3	2	3	5	3	3	44
OG0001792	3	2	3	2	4	5	4	5	2	3	1	1	2	3	2	2	44
OG0001793	2	1	2	4	4	3	2	5	2	2	3	2	4	3	3	2	44
OG0001794	1	0	2	2	3	4	5	4	2	2	5	2	3	5	4	0	44
OG0001795	3	3	2	2	2	4	2	5	2	2	4	2	2	4	2	3	44
OG0001796	2	4	0	2	3	4	3	3	2	3	4	2	2	4	4	2	44
OG0001797	2	0	2	2	10	3	2	2	0	7	0	2	2	4	4	2	44
OG0001798	2	2	3	1	4	2	1	3	1	3	5	4	1	6	4	2	44
OG0001799	2	4	2	3	2	2	4	7	2	2	3	2	3	2	2	2	44
OG0001800	4	2	2	3	2	1	3	3	2	2	4	2	3	4	2	5	44
OG0001801	2	3	3	3	3	3	2	3	1	2	3	3	4	6	2	1	44
OG0001802	3	2	2	2	6	3	2	2	1	2	4	6	1	0	6	2	44
OG0001803	2	2	2	2	4	5	3	6	2	2	3	1	2	4	2	2	44
OG0001804	2	2	3	2	2	2	3	4	3	1	5	3	3	1	6	2	44
OG0001805	3	1	4	3	4	3	3	3	1	2	6	2	3	1	2	3	44
OG0001806	2	1	5	3	3	2	3	6	2	4	2	2	3	2	2	2	44
OG0001807	2	1	2	5	2	6	2	1	2	2	4	2	4	4	3	2	44
OG0001808	2	1	2	3	4	6	3	3	2	2	3	4	2	3	2	2	44
OG0001809	2	2	2	2	3	8	2	6	2	2	2	3	2	2	2	2	44
OG0001810	2	2	2	4	2	3	5	4	2	2	6	2	3	2	1	2	44
OG0001811	2	1	2	3	4	3	4	4	3	2	2	3	3	3	3	2	44
OG0001812	2	2	2	2	5	3	2	6	2	4	2	2	3	3	3	1	44
OG0001813	2	2	3	4	2	6	2	4	2	4	3	1	2	3	2	2	44
OG0001814	3	3	4	2	3	5	2	3	2	2	1	2	7	0	2	3	44
OG0001815	3	1	2	4	2	5	4	3	1	2	7	1	2	2	2	3	44
OG0001816	1	3	3	2	2	2	3	2	2	4	3	3	3	5	3	3	44
OG0001817	3	2	3	3	3	2	4	4	3	2	4	2	2	2	2	3	44
OG0001818	1	1	2	2	5	4	4	3	1	2	3	3	4	3	4	2	44
OG0001819	3	2	1	3	4	5	4	5	1	2	4	1	3	2	2	2	44
OG0001820	3	3	2	4	2	2	5	5	1	3	2	2	3	3	2	2	44
OG0001821	2	1	3	2	4	9	3	3	1	1	3	2	2	4	3	1	44
OG0001822	3	1	3	4	6	3	2	4	2	2	1	3	2	2	3	3	44
OG0001823	1	0	2	2	2	6	2	0	3	6	7	4	0	4	4	1	44
OG0001824	2	3	4	4	9	1	1	3	1	1	1	9	1	1	1	2	44
OG0001825	3	1	2	5	3	2	4	4	3	4	2	2	2	2	2	3	44
OG0001826	3	1	2	3	4	3	4	2	3	2	4	2	3	2	3	3	44
OG0001827	2	2	2	3	5	6	3	4	2	2	1	2	3	3	2	2	44
OG0001828	2	1	1	3	4	6	5	3	1	2	4	1	2	3	3	3	44
OG0001829	1	1	2	3	3	5	4	8	1	2	5	2	2	2	2	1	44
OG0001830	3	0	1	3	4	4	6	3	1	2	4	3	3	2	2	3	44
OG0001831	3	2	2	3	4	6	3	3	1	2	1	3	4	2	3	2	44
OG0001832	3	1	2	3	3	6	2	4	3	2	1	3	3	3	2	3	44
OG0001833	2	2	3	2	4	5	2	3	1	3	4	3	2	4	2	2	44
OG0001834	1	1	1	3	2	4	5	3	1	1	2	11	5	2	1	1	44
OG0001835	3	2	0	2	0	2	2	5	4	4	7	3	0	4	3	3	44
OG0001836	3	1	3	2	3	3	4	5	1	2	3	2	3	4	2	3	44
OG0001837	3	1	4	4	2	5	2	7	2	2	3	1	2	1	2	3	44
OG0001838	2	2	3	4	3	5	2	4	2	4	3	1	2	3	2	2	44
OG0001839	2	1	3	1	3	4	2	2	2	3	4	5	2	3	5	2	44
OG0001840	2	2	2	3	3	3	4	4	2	2	3	4	4	2	3	1	44
OG0001841	2	2	2	3	3	4	2	3	3	2	4	1	3	4	4	2	44
OG0001842	2	1	4	2	5	3	3	1	2	2	6	3	3	2	3	2	44
OG0001843	3	1	2	2	1	4	2	7	3	2	3	4	3	4	1	2	44
OG0001844	6	0	1	0	2	2	0	0	0	6	2	6	2	8	1	8	44
OG0001845	2	3	6	5	3	1	0	2	1	2	3	9	3	1	1	2	44
OG0001846	2	2	2	1	3	4	1	4	4	4	4	2	3	3	3	2	44
OG0001847	2	2	1	3	2	4	4	4	2	3	3	2	2	5	3	2	44
OG0001848	2	1	2	3	4	4	4	5	2	2	5	1	4	2	2	1	44
OG0001849	1	1	1	4	7	9	2	3	1	3	3	2	3	2	1	1	44
OG0001850	2	1	4	2	4	5	4	2	2	2	1	4	3	4	2	2	44
OG0001851	2	0	3	3	2	2	3	5	2	2	4	3	4	5	2	2	44
OG0001852	4	1	0	0	6	3	2	4	4	5	2	3	3	2	2	3	44
OG0001853	3	1	3	2	3	3	1	4	2	2	6	3	3	3	2	3	44
OG0001854	3	10	2	3	2	3	2	2	1	2	4	2	2	2	1	3	44
OG0001855	1	1	3	4	3	5	4	5	2	4	2	2	3	2	2	1	44
OG0001856	3	0	2	2	3	5	2	6	2	2	4	2	3	4	2	2	44
OG0001857	2	1	3	3	3	3	5	4	2	2	3	3	3	3	2	2	44
OG0001858	1	1	3	1	6	9	2	2	2	3	2	5	2	2	2	1	44
OG0001859	3	1	2	3	3	6	1	2	2	2	4	2	3	5	2	3	44
OG0001860	1	1	1	1	3	9	3	3	4	2	5	4	2	2	2	1	44
OG0001861	4	2	2	3	4	2	4	4	2	3	3	2	2	3	2	2	44
OG0001862	1	1	2	1	4	5	3	5	2	2	3	3	5	2	3	2	44
OG0001863	2	1	2	1	4	8	2	1	1	6	3	3	2	4	2	2	44
OG0001864	2	1	1	4	3	5	4	4	3	2	4	2	2	3	2	2	44
OG0001865	1	1	3	2	2	4	7	4	2	2	5	1	3	4	2	1	44
OG0001866	2	1	1	2	2	3	3	1	2	2	2	3	2	14	2	2	44
OG0001867	2	1	2	2	5	6	3	5	2	2	3	1	2	4	2	2	44
OG0001868	3	1	3	3	3	7	2	5	1	2	4	2	2	2	2	2	44
OG0001869	2	1	4	6	5	5	4	1	2	2	2	4	2	1	1	2	44
OG0001870	2	1	2	5	4	5	3	3	2	2	3	2	4	2	2	2	44
OG0001871	2	3	2	3	3	5	4	4	2	4	2	2	2	3	2	1	44
OG0001872	1	3	1	1	1	3	1	2	1	2	2	13	1	10	1	1	44
OG0001873	2	1	2	2	1	5	2	3	1	3	5	5	4	5	2	1	44
OG0001874	1	1	2	1	2	1	1	4	5	4	1	11	3	4	2	1	44
OG0001875	0	44	0	0	0	0	0	0	0	0	0	0	0	0	0	0	44
OG0001876	0	1	2	2	3	6	2	6	1	3	6	4	4	2	2	0	44
OG0001877	0	6	0	0	4	1	0	0	0	5	8	1	0	4	15	0	44
OG0001878	0	1	1	0	3	6	6	3	2	2	3	5	3	2	7	0	44
OG0001879	0	0	2	0	0	0	0	0	0	1	0	0	0	41	0	0	44
OG0001880	0	0	0	44	0	0	0	0	0	0	0	0	0	0	0	0	44
OG0001881	0	0	0	3	27	0	5	0	0	0	0	0	9	0	0	0	44
OG0001882	0	0	0	0	43	0	0	0	0	1	0	0	0	0	0	0	44
OG0001883	0	0	0	0	0	44	0	0	0	0	0	0	0	0	0	0	44
OG0001884	0	0	0	0	0	44	0	0	0	0	0	0	0	0	0	0	44
OG0001885	0	0	0	0	0	2	0	42	0	0	0	0	0	0	0	0	44
OG0001886	0	0	0	0	0	0	0	44	0	0	0	0	0	0	0	0	44
OG0001887	0	0	0	0	0	0	0	0	0	0	44	0	0	0	0	0	44
OG0001888	0	0	0	0	0	0	0	0	0	0	0	44	0	0	0	0	44
OG0001889	0	0	0	0	0	0	0	0	0	0	0	0	44	0	0	0	44
OG0001890	3	1	3	2	5	4	1	3	2	2	4	1	3	4	2	3	43
OG0001891	1	1	3	2	4	3	3	4	2	2	4	2	3	4	3	2	43
OG0001892	3	2	4	2	2	4	6	3	0	1	3	2	3	2	2	4	43
OG0001893	2	5	2	2	6	2	4	2	1	2	3	2	2	5	1	2	43
OG0001894	2	2	3	2	1	10	2	2	2	2	3	2	1	4	3	2	43
OG0001895	2	2	2	2	4	3	4	2	1	2	4	4	4	2	2	3	43
OG0001896	3	1	2	2	3	3	3	2	3	2	4	3	4	3	2	3	43
OG0001897	4	1	2	3	2	2	4	4	2	2	4	2	3	2	2	4	43
OG0001898	3	1	2	3	3	4	3	4	2	3	4	2	3	2	2	2	43
OG0001899	4	1	1	3	1	4	1	2	2	3	4	3	3	6	2	3	43
OG0001900	3	1	3	3	2	3	3	4	2	2	4	3	2	3	2	3	43
OG0001901	1	1	2	3	4	5	2	3	2	2	5	5	2	3	2	1	43
OG0001902	3	1	3	3	2	4	2	5	2	2	3	3	4	1	2	3	43
OG0001903	3	1	4	2	3	3	4	2	1	2	4	4	2	3	2	3	43
OG0001904	3	0	2	4	4	4	2	4	1	1	2	1	2	7	3	3	43
OG0001905	3	0	2	4	3	3	3	5	2	2	5	3	2	1	2	3	43
OG0001906	5	1	2	1	1	3	2	4	2	2	3	3	3	2	3	6	43
OG0001907	2	0	2	3	3	3	3	5	1	2	4	3	3	4	2	3	43
OG0001908	2	1	2	2	3	3	4	4	1	1	2	4	3	6	2	3	43
OG0001909	3	2	2	3	2	2	4	3	2	1	5	1	3	4	3	3	43
OG0001910	3	1	1	1	3	6	2	4	1	2	4	3	2	5	2	3	43
OG0001911	2	2	1	4	3	3	4	4	2	3	3	4	2	2	2	2	43
OG0001912	2	1	2	2	4	6	4	4	1	1	2	5	4	1	2	2	43
OG0001913	2	1	2	4	2	2	2	3	2	2	4	3	4	5	3	2	43
OG0001914	2	1	2	2	6	3	1	3	2	2	4	7	3	2	1	2	43
OG0001915	2	2	2	3	3	4	4	6	1	2	2	3	3	4	1	1	43
OG0001916	2	2	1	9	1	3	3	0	4	4	4	0	1	3	4	2	43
OG0001917	3	1	2	2	2	5	2	5	3	2	4	3	2	2	3	2	43
OG0001918	1	2	1	2	4	4	7	4	1	6	2	1	3	4	0	1	43
OG0001919	2	1	2	2	4	4	2	2	1	2	6	3	2	6	2	2	43
OG0001920	3	1	2	3	3	4	3	3	1	2	4	2	3	4	2	3	43
OG0001921	2	1	3	4	2	6	2	2	2	2	4	2	3	4	2	2	43
OG0001922	2	1	2	1	2	4	2	6	1	2	4	2	6	4	2	2	43
OG0001923	2	1	4	3	3	5	2	4	2	2	4	2	2	3	2	2	43
OG0001924	3	1	5	2	3	2	3	7	2	2	3	1	3	2	2	2	43
OG0001925	4	3	4	2	2	3	3	3	3	4	2	1	2	2	2	3	43
OG0001926	3	3	1	2	2	4	2	2	3	2	5	2	2	5	2	3	43
OG0001927	4	2	2	2	3	4	4	5	2	2	1	2	2	3	1	4	43
OG0001928	1	1	2	1	5	4	6	5	2	3	1	5	4	1	1	1	43
OG0001929	3	1	1	2	4	4	2	5	2	2	4	2	2	4	2	3	43
OG0001930	3	1	3	1	2	3	5	4	3	2	3	3	2	4	2	2	43
OG0001931	2	2	2	2	3	4	4	3	2	3	2	2	3	4	3	2	43
OG0001932	1	4	2	1	5	17	1	1	1	1	1	1	3	2	1	1	43
OG0001933	4	1	3	3	5	3	3	3	2	2	3	4	2	1	2	2	43
OG0001934	2	1	2	6	3	4	3	6	2	2	2	1	2	3	2	2	43
OG0001935	2	1	2	2	4	5	3	5	2	2	4	1	3	4	2	1	43
OG0001936	4	2	3	3	4	3	2	3	2	2	3	2	2	2	3	3	43
OG0001937	2	2	4	2	3	2	4	3	1	3	5	2	2	4	2	2	43
OG0001938	2	1	2	2	2	5	1	5	2	3	4	2	2	4	4	2	43
OG0001939	3	1	2	2	3	4	4	4	1	2	3	2	4	2	2	4	43
OG0001940	2	1	1	0	3	6	3	0	5	7	3	1	3	4	2	2	43
OG0001941	3	1	2	4	3	4	4	2	2	2	4	2	2	3	2	3	43
OG0001942	3	1	4	2	1	1	2	6	2	2	5	3	1	6	2	2	43
OG0001943	2	1	18	1	1	2	3	2	1	2	2	2	2	2	1	1	43
OG0001944	3	1	5	3	2	5	1	2	2	2	2	3	5	2	2	3	43
OG0001945	4	2	2	2	2	4	4	2	2	4	3	1	1	4	2	4	43
OG0001946	3	3	3	1	8	1	2	1	1	4	4	4	1	1	3	3	43
OG0001947	3	1	3	1	1	5	3	5	2	2	2	2	3	5	2	3	43
OG0001948	3	2	2	2	3	4	2	3	3	3	4	2	3	1	3	3	43
OG0001949	2	1	1	3	3	5	4	3	2	2	3	3	3	4	2	2	43
OG0001950	2	1	3	3	3	3	3	2	1	2	4	5	5	3	1	2	43
OG0001951	2	3	3	4	4	3	2	4	1	2	3	2	3	4	2	1	43
OG0001952	3	1	3	2	3	4	2	3	2	2	3	2	5	3	2	3	43
OG0001953	2	2	2	3	4	4	2	5	2	3	3	2	3	2	2	2	43
OG0001954	1	2	2	4	2	6	5	5	1	3	2	2	3	3	1	1	43
OG0001955	2	2	2	4	3	4	4	4	3	2	3	2	2	2	2	2	43
OG0001956	2	1	3	3	4	2	4	3	2	2	3	4	4	2	2	2	43
OG0001957	3	1	3	1	4	2	3	4	3	2	2	4	2	4	3	2	43
OG0001958	2	1	3	3	5	6	2	3	1	2	4	2	4	1	3	1	43
OG0001959	2	1	4	5	4	6	1	3	1	4	2	2	2	4	1	1	43
OG0001960	1	1	2	2	4	3	2	3	2	3	9	3	2	3	2	1	43
OG0001961	2	2	2	3	5	4	2	1	1	2	2	4	3	2	5	3	43
OG0001962	1	1	2	3	4	5	2	6	2	2	2	2	3	5	2	1	43
OG0001963	2	1	2	3	2	6	2	5	2	3	4	3	2	3	1	2	43
OG0001964	2	2	4	2	2	3	2	4	1	4	4	2	2	3	4	2	43
OG0001965	6	3	1	2	5	3	2	2	1	1	3	2	3	2	1	6	43
OG0001966	2	1	3	3	2	3	3	3	2	2	4	3	2	6	2	2	43
OG0001967	1	0	2	2	4	15	0	1	1	1	4	2	1	1	7	1	43
OG0001968	2	2	3	2	2	2	2	3	3	4	4	4	2	2	4	2	43
OG0001969	1	1	2	3	5	7	3	1	1	2	4	3	1	2	6	1	43
OG0001970	2	1	5	3	3	5	2	5	2	1	4	2	2	2	2	2	43
OG0001971	1	1	2	0	2	4	2	2	2	2	12	4	2	3	3	1	43
OG0001972	1	2	4	2	2	4	3	4	0	4	5	2	2	4	3	1	43
OG0001973	2	0	2	2	5	6	4	3	4	3	2	1	2	3	2	2	43
OG0001974	3	1	2	2	2	6	4	3	2	2	4	2	2	3	3	2	43
OG0001975	4	1	2	2	4	4	3	1	3	2	2	3	4	3	2	3	43
OG0001976	3	1	4	3	4	4	2	6	2	1	1	2	4	2	1	3	43
OG0001977	2	1	3	2	2	6	3	2	2	2	1	3	4	6	2	2	43
OG0001978	1	1	3	1	3	2	2	18	1	2	3	1	2	1	1	1	43
OG0001979	1	1	3	2	4	3	5	5	2	3	3	2	1	4	2	2	43
OG0001980	2	1	3	4	2	4	4	6	2	2	4	2	2	3	2	0	43
OG0001981	2	1	4	2	2	5	3	6	1	2	2	3	2	5	2	1	43
OG0001982	2	2	3	2	2	4	4	4	1	2	6	2	4	1	3	1	43
OG0001983	2	1	2	2	3	4	2	3	10	1	2	2	3	3	2	1	43
OG0001984	2	1	2	1	3	3	2	7	2	1	3	3	2	5	3	3	43
OG0001985	2	1	3	2	8	3	3	3	1	2	3	1	3	4	2	2	43
OG0001986	2	2	2	2	3	2	2	6	2	2	3	4	3	3	3	2	43
OG0001987	1	1	2	3	2	4	4	6	1	2	5	4	3	2	2	1	43
OG0001988	2	1	2	3	4	3	4	7	1	2	3	2	3	3	2	1	43
OG0001989	2	5	2	2	2	2	3	2	2	3	4	3	2	3	3	3	43
OG0001990	2	2	4	2	5	4	3	4	1	2	3	4	2	2	1	2	43
OG0001991	3	1	3	2	3	2	3	3	2	2	4	3	2	3	3	4	43
OG0001992	2	1	2	3	4	5	2	4	2	2	5	3	3	1	2	2	43
OG0001993	2	2	1	2	2	5	3	3	1	3	4	4	4	3	2	2	43
OG0001994	1	2	3	3	3	6	2	2	4	3	1	2	3	4	3	1	43
OG0001995	1	2	4	4	3	3	4	3	1	2	3	1	2	5	4	1	43
OG0001996	2	2	3	2	3	4	4	5	2	2	4	1	2	3	3	1	43
OG0001997	2	3	3	2	3	3	2	5	1	2	4	3	2	5	1	2	43
[truncated: 28,083 more rows]

## Sheet: Supplementary Data 2
Supplementary Data 2: Ks calculation results of paralogs in S. album
id1	id2	ka_NG86	ks_NG86	ka_YN00	ks_YN00
SALChr01.33	SALChr02.1797	0.0935	1.4	0.0984	1.3263
SALChr01.43	SALChr02.1806	0.3097	1.2462	0.3029	2.6502
SALChr01.44	SALChr02.1807	0.3973	3.5983	0.3985	3.962
SALChr01.46	SALChr02.1809	0.5296	-1	0.5535	3.3671
SALChr01.52	SALChr02.1817	0.4951	1.7214	0.4806	2.5644
SALChr01.69	SALChr02.1837	0.4959	1.9659	0.5054	1.6796
SALChr01.71	SALChr02.1838	0.447	1.8334	0.4575	1.5491
SALChr01.81	SALChr02.1844	0.2098	1.7063	0.2148	1.4128
SALChr01.92	SALChr02.1861	0.3809	0.9147	0.3432	2.6416
SALChr01.106	SALChr02.1876	0.179	1.7454	0.1843	1.3621
SALChr01.110	SALChr02.1882	0.4035	-1	0.4116	2.4196
SALChr01.116	SALChr02.1889	0.0712	1.0372	0.0735	0.9546
SALChr01.121	SALChr02.1891	0.3644	1.1904	0.3822	1.1909
SALChr01.124	SALChr02.1893	0.6931	1.5702	0.6588	2.7988
SALChr01.129	SALChr02.1897	0.5143	1.9783	0.551	1.9958
SALChr01.131	SALChr02.1901	0.4706	1.9022	0.4753	1.8352
SALChr01.136	SALChr02.1911	0.1956	1.8545	0.2034	2.6699
SALChr01.152	SALChr02.1919	0.6145	2.1061	0.6115	2.3321
SALChr01.156	SALChr02.1922	0.2199	2.0017	0.2206	2.0291
SALChr01.174	SALChr02.1939	0.523	2.7181	0.5381	1.9835
SALChr01.196	SALChr02.1962	0.1727	1.3477	0.1768	2.717
SALChr01.208	SALChr02.1974	0.629	2.975	0.6781	2.9768
SALChr01.650	SALChr02.19	0.0427	0.3821	0.0436	0.3678
SALChr01.651	SALChr02.21	0.2456	0.4479	0.2587	0.4139
SALChr01.653	SALChr02.23	0.229	0.5915	0.2392	0.55
SALChr01.662	SALChr02.27	0.1851	0.8068	0.2001	0.6367
SALChr01.663	SALChr02.29	0.1562	0.614	0.1513	0.8519
SALChr01.675	SALChr02.34	0.1791	0.5261	0.1844	0.5261
SALChr01.689	SALChr02.38	0.0242	0.7693	0.0283	0.4469
SALChr01.694	SALChr02.39	0.2115	0.9082	0.2429	0.6005
SALChr01.705	SALChr02.40	0.1652	0.5532	0.1746	0.4826
SALChr01.713	SALChr02.43	0.192	0.5508	0.2023	0.4914
SALChr01.717	SALChr02.46	0.279	0.8112	0.2732	1.0498
SALChr01.738	SALChr02.52	0.24	0.9251	0.2867	0.5146
SALChr01.745	SALChr02.54	0.4521	1.4556	0.4326	2.2563
SALChr01.749	SALChr02.55	0.1295	0.749	0.1325	0.7695
SALChr01.756	SALChr02.57	0.2855	0.552	0.2569	1.2647
SALChr01.1073	SALChr02.280	0.2022	0.576	0.2114	0.5304
SALChr01.1086	SALChr02.285	0.3429	1.3624	0.3416	2.3103
SALChr01.1087	SALChr02.286	0.3112	0.8246	0.3046	1.0887
SALChr01.1090	SALChr02.290	0.1764	0.7049	0.1876	0.6034
SALChr01.1092	SALChr02.293	0.2079	0.8809	0.1889	2.4433
SALChr01.1093	SALChr02.296	0.1366	0.7108	0.135	0.9332
SALChr01.1105	SALChr02.307	0.2039	0.6589	0.1886	1.1366
SALChr01.1108	SALChr02.312	0.025	0.5635	0.0256	0.5438
SALChr01.1116	SALChr02.317	0.0992	0.6332	0.1019	0.6209
SALChr01.1117	SALChr02.323	0.2276	0.6733	0.2354	0.6583
SALChr01.1241	SALChr02.1443	0.0328	0.067	0.0315	0.0788
SALChr01.1247	SALChr02.1445	0	0	0	0
SALChr01.1250	SALChr02.1450	0.036	0.0553	0.0367	0.052
SALChr01.1253	SALChr02.1454	0.0012	0	0.0013	0
SALChr01.1259	SALChr02.1462	0.1446	0.2834	0.1448	0.2954
SALChr01.1283	SALChr02.1467	0	0.0256	0	0.0188
SALChr01.1289	SALChr02.1468	0.1216	0.4608	0.1254	0.4402
SALChr01.1295	SALChr02.1470	0.0714	0.3644	0.0774	0.2925
SALChr01.628	SALChr02.1069	0.058	0.3511	0.0582	0.3771
SALChr01.636	SALChr02.1035	0.079	0.762	0.081	0.7491
SALChr01.638	SALChr02.1022	0.1702	0.549	0.1731	0.5552
SALChr01.639	SALChr02.1021	0.1732	0.8342	0.1689	1.1598
SALChr01.648	SALChr02.1013	0.3042	1.1322	0.2996	1.9002
SALChr01.657	SALChr02.998	0.5241	2.2251	0.5305	1.9883
SALChr01.667	SALChr02.982	0.108	0.4768	0.1109	0.4609
SALChr01.668	SALChr02.977	0.1355	0.6007	0.128	0.8991
SALChr01.672	SALChr02.972	0.25	0.6918	0.2379	1.0174
SALChr01.680	SALChr02.960	0.2376	0.4931	0.2663	0.3807
SALChr01.681	SALChr02.958	0.1478	0.5765	0.1474	0.6032
SALChr01.682	SALChr02.957	0.1023	0.3837	0.1078	0.3323
SALChr01.683	SALChr02.956	0.1318	0.8415	0.1305	1.2489
SALChr01.686	SALChr02.953	0.2853	0.6704	0.2861	0.7547
SALChr01.688	SALChr02.951	0.2513	0.9928	0.2585	1.1063
SALChr01.690	SALChr02.949	0.2376	0.8816	0.2475	0.851
SALChr01.691	SALChr02.948	0.086	0.6273	0.0913	0.5381
SALChr01.693	SALChr02.946	0.2397	0.8209	0.2392	0.8895
SALChr01.694	SALChr02.943	0.1788	1.1295	0.2207	0.5858
SALChr01.695	SALChr02.941	0.1118	0.5338	0.1032	0.8969
SALChr01.697	SALChr02.938	0.0788	0.4715	0.0799	0.4867
SALChr01.698	SALChr02.935	0.1232	0.6508	0.1259	0.6361
SALChr01.699	SALChr02.933	0.0217	0.5773	0.0225	0.5596
SALChr01.700	SALChr02.931	0.1061	1.1336	0.1121	1.0868
SALChr01.705	SALChr02.928	0.1221	0.7329	0.1223	0.7941
SALChr01.706	SALChr02.926	0.225	1.2977	0.2346	1.3849
SALChr01.710	SALChr02.925	0.1927	0.588	0.2009	0.5449
SALChr01.712	SALChr02.923	0.0824	0.438	0.0858	0.41
SALChr01.735	SALChr02.898	0.4954	2.3944	0.5156	1.6269
SALChr01.736	SALChr02.894	0.1183	0.8851	0.1275	0.7249
SALChr01.741	SALChr02.884	0.0805	0.4829	0.0811	0.5042
SALChr01.742	SALChr02.883	0.183	0.5662	0.1904	0.5443
SALChr01.744	SALChr02.877	0.1216	0.3794	0.1269	0.3501
SALChr01.745	SALChr02.872	0.4325	0.9249	0.4071	1.8909
SALChr01.750	SALChr02.868	0.1409	0.8096	0.1459	0.8297
SALChr01.752	SALChr02.866	0.2229	0.7984	0.212	1.5252
SALChr01.755	SALChr02.862	0.1694	0.5091	0.1794	0.4431
SALChr01.756	SALChr02.859	0.845	1.269	0.7715	3.3224
SALChr01.759	SALChr02.848	0.1481	0.5469	0.1313	1.7014
SALChr01.760	SALChr02.842	0.6069	1.1536	0.6163	1.4622
SALChr01.762	SALChr02.840	0.128	0.8016	0.1359	0.7166
SALChr01.763	SALChr02.830	0.2774	0.7611	0.292	0.6852
SALChr01.770	SALChr02.822	0.5604	1.2338	0.5448	1.5575
SALChr01.776	SALChr02.806	0.1023	0.547	0.0934	1.1479
SALChr01.779	SALChr02.2209	0.2142	0.7523	0.2116	1.0187
SALChr01.781	SALChr02.2204	0.1702	0.6875	0.1738	0.7072
SALChr01.783	SALChr02.2199	0.2353	0.5497	0.2494	0.4804
SALChr01.785	SALChr02.2194	0.0986	0.4085	0.1012	0.3936
SALChr01.786	SALChr02.2189	0.1869	0.6444	0.1731	1.2392
SALChr01.787	SALChr02.2187	0.1406	0.4933	0.1466	0.4588
SALChr01.791	SALChr02.2185	0.2166	0.6958	0.2315	0.6179
SALChr01.792	SALChr02.2181	0.1976	0.7524	0.19	1.1252
SALChr01.793	SALChr02.2180	0.2495	0.6984	0.227	1.7559
SALChr01.795	SALChr02.2179	0.0322	0.3738	0.0336	0.3428
SALChr01.798	SALChr02.2172	0.2711	0.7196	0.267	0.9027
SALChr01.801	SALChr02.2171	0.1226	0.4892	0.1225	0.5497
SALChr01.804	SALChr02.2167	0.1384	0.5026	0.1452	0.466
SALChr01.805	SALChr02.2166	0.2096	0.733	0.2528	0.4754
SALChr01.809	SALChr02.2152	0.1013	0.5929	0.1029	0.6202
SALChr01.811	SALChr02.2143	0.0711	0.5728	0.0746	0.5197
SALChr01.813	SALChr02.2142	0.0201	0.5813	0.0176	2.0983
SALChr01.814	SALChr02.2141	0.3386	0.6989	0.3236	0.9731
SALChr01.824	SALChr02.2137	0.7495	-1	0.8186	1.5359
SALChr01.907	SALChr02.2642	0.0742	0.4595	0.0755	0.4624
SALChr01.934	SALChr02.2615	0.1144	0.4839	0.1174	0.4659
SALChr01.939	SALChr02.2612	0.0789	0.607	0.081	0.5766
SALChr01.942	SALChr02.2602	0.0301	0.8023	0.0311	0.7516
SALChr01.945	SALChr02.2599	0.4292	0.943	0.4419	0.9164
SALChr01.947	SALChr02.2595	0.0716	0.8109	0.075	0.7718
SALChr01.948	SALChr02.2590	0.0559	0.5003	0.0564	0.5377
SALChr01.959	SALChr02.2570	0.5057	3.3002	0.529	1.7898
SALChr01.991	SALChr02.2556	0.3514	2.0337	0.3749	1.2578
SALChr01.1014	SALChr02.2527	0.7824	-1	0.7669	4.0108
SALChr01.660	SALChr02.462	0.2924	-1	0.291	4.4686
SALChr01.672	SALChr02.442	0.5131	1.3882	0.5089	2.1554
SALChr01.693	SALChr02.417	0.3471	2.3399	0.3311	3.1615
SALChr01.694	SALChr02.416	0.3604	1.7198	0.5341	0.6277
SALChr01.695	SALChr02.415	0.3315	0.8216	0.3232	0.9947
SALChr01.698	SALChr02.411	0.3054	1.402	0.3122	1.4985
SALChr01.705	SALChr02.406	0.1689	1.7423	0.1712	1.5309
SALChr01.157	SALChr02.1958	0.4431	1.4421	0.4422	1.6912
SALChr01.162	SALChr02.1953	0.0905	1.1363	0.0929	1.232
SALChr01.167	SALChr02.1950	0.3251	1.0911	0.3012	2.4736
SALChr01.170	SALChr02.1946	0.3237	0.6491	0.2845	1.674
SALChr01.173	SALChr02.1941	0.6304	1.1723	0.6502	1.3588
SALChr01.185	SALChr02.1931	0.05	1.1288	0.052	1.1315
SALChr01.1381	SALChr02.545	0.1116	0.5978	0.1156	0.5402
SALChr01.1385	SALChr02.523	0.1152	0.509	0.118	0.5063
SALChr01.1387	SALChr02.522	0.4263	1.8136	0.4099	4.118
SALChr01.1392	SALChr02.521	0.0504	0.5393	0.0506	0.5739
SALChr01.1393	SALChr02.520	0.1007	0.5443	0.1046	0.5205
SALChr01.1399	SALChr02.511	0.2111	1.0186	0.2163	1.1569
SALChr01.1233	SALChr03.1457	0.3229	0.4183	0.3101	0.5063
SALChr01.1243	SALChr03.1474	0.0282	0.2446	0.0302	0.198
SALChr01.1249	SALChr03.1477	0.0092	0.0211	0.0094	0.0192
SALChr01.1250	SALChr03.1479	0	0	0	0
SALChr01.1251	SALChr03.1483	0.0133	0.1196	0.0141	0.0986
SALChr01.1256	SALChr03.1486	0.0034	0.0209	0.0035	0.0191
SALChr01.1264	SALChr03.1492	0.0063	0.1377	0.006	0.1887
SALChr01.1274	SALChr03.1505	0.0034	0	0.0036	0
SALChr01.1277	SALChr03.1513	0.1316	0.4042	0.1349	0.3795
SALChr01.1292	SALChr03.1522
SALChr01.1295	SALChr03.1523	0.0533	0.2515	0.0559	0.2182
SALChr01.777	SALChr03.2083	0.4154	1.0861	0.3855	2.2884
SALChr01.785	SALChr03.2098	0.1345	1.0466	0.1371	1.2637
SALChr01.786	SALChr03.2102	0.3035	1.2316	0.2815	3.9482
SALChr01.790	SALChr03.2105	0.3387	1.7535	0.3359	2.0149
SALChr01.791	SALChr03.2108	0.4915	2.2509	0.5277	2.0612
SALChr01.798	SALChr03.2115	0.2734	2.0201	0.2846	1.4404
SALChr01.799	SALChr03.2116	0.4601	1.2091	0.4287	2.3942
SALChr01.554	SALChr03.2530	0.045	0.4164	0.0456	0.4172
SALChr01.558	SALChr03.2533	0.0576	0.5808	0.0606	0.5119
SALChr01.564	SALChr03.2534	0.1406	0.7407	0.1426	0.767
SALChr01.565	SALChr03.2535	0.442	1.1486	0.4471	1.5236
SALChr01.567	SALChr03.2536	0.1515	0.5929	0.1498	0.686
SALChr01.587	SALChr03.2545	0.1017	0.6065	0.1076	0.5181
SALChr01.593	SALChr03.2550	0.0575	0.3491	0.0584	0.3405
SALChr01.683	SALChr03.2151	0.3286	2.0543	0.3175	3.1545
SALChr01.688	SALChr03.2159	0.4849	2.0312	0.5073	1.5682
SALChr01.693	SALChr03.2168	0.5489	1.6297	0.5361	2.0043
SALChr01.705	SALChr03.2171	0.1886	1.6521	0.1944	1.9989
SALChr01.711	SALChr03.2177	0.1584	1.5403	0.1561	1.9096
SALChr01.713	SALChr03.2180	0.5208	1.497	0.5431	1.3869
SALChr01.717	SALChr03.2193	0.1896	1.34	0.1949	1.397
SALChr01.1259	SALChr03.1470	0.0641	0.342	0.0686	0.284
SALChr01.1275	SALChr03.1471	0.0092	0.1237	0.0103	0.0888
SALChr01.1277	SALChr03.1473	0	0.0212	0	0.0156
SALChr01.1280	SALChr03.1474	0.0166	0.099	0.0175	0.0833
SALChr01.1283	SALChr03.1483	0.0133	0.1196	0.0142	0.0982
SALChr01.1286	SALChr03.1492	0.0459	0.0628	0.0456	0.0656
SALChr01.1295	SALChr03.1513	0.1557	0.4925	0.16	0.4644
SALChr01.403	SALChr03.384	0.1853	1.4025	0.1886	2.5156
SALChr01.405	SALChr03.389	0.4449	0.9909	0.4106	2.2239
SALChr01.406	SALChr03.393	0.3026	1.5662	0.3126	2.4855
SALChr01.409	SALChr03.394	0.1999	1.0248	0.2037	1.094
SALChr01.442	SALChr03.411	0.4592	1.3444	0.4448	1.7739
SALChr01.454	SALChr03.430	0.2574	1.4959	0.2651	1.8792
SALChr01.464	SALChr03.445	0.1975	1.5185	0.184	3.4336
SALChr01.1199	SALChr03.1462	0.3337	-1	0.3396	4.4194
SALChr01.1228	SALChr03.1491	0.0292	0.1267	0.0341	0.0822
SALChr01.1246	SALChr03.1504	0.0299	0.0536	0.03	0.0532
SALChr01.1253	SALChr03.1512	0.0018	0.0022	0.002	0.0017
SALChr01.1267	SALChr03.1515	0.0571	0.128	0.0543	0.1625
SALChr01.1284	SALChr03.1522
SALChr01.1294	SALChr03.1527	0.0473	0.2193	0.0494	0.1916
SALChr01.3	SALChr03.2799	0.8928	-1	0.8722	4.3716
SALChr01.32	SALChr03.2793	0.1187	1.3925	0.1289	1.1412
SALChr01.38	SALChr03.2791	0.1568	0.6732	0.161	0.6552
SALChr01.49	SALChr03.2787	0.1305	0.8178	0.1483	0.5819
SALChr01.53	SALChr03.2785	0.1193	0.7587	0.106	3.9954
SALChr01.54	SALChr03.2783	0.2486	1.2361	0.2536	1.3037
SALChr01.58	SALChr03.2780	0.1033	0.4371	0.1076	0.3976
SALChr01.66	SALChr03.2774	0.2	0.6369	0.2114	0.5934
SALChr01.77	SALChr03.2772	0.0301	0.5529	0.0302	0.5915
SALChr01.82	SALChr03.2769	0.1081	0.5906	0.115	0.5278
SALChr01.90	SALChr03.2767	0.1678	0.4655	0.1741	0.4329
SALChr01.92	SALChr03.2764	0.1793	0.6432	0.1631	1.2291
SALChr01.93	SALChr03.2763	0.1108	0.7041	0.1194	0.5626
SALChr01.95	SALChr03.2762	0.2231	0.4695	0.2254	0.5066
SALChr01.96	SALChr03.2761	0.2394	0.973	0.2506	0.8414
SALChr01.97	SALChr03.2760	0.2503	0.7811	0.2683	0.7189
SALChr01.105	SALChr03.2754	0.2585	1.0205	0.2633	1.2691
SALChr01.108	SALChr03.2753	0.5567	1.2324	0.5181	2.6886
SALChr01.110	SALChr03.2752	0.2191	0.888	0.2292	0.7959
SALChr01.113	SALChr03.2751	0.2475	0.6255	0.2378	0.8127
SALChr01.121	SALChr03.2749	0.1433	0.6074	0.1544	0.5337
SALChr01.125	SALChr03.2748	0	0.6436	0	0.536
SALChr01.131	SALChr03.2745	0.2285	0.6394	0.2363	0.6242
SALChr01.133	SALChr03.2741	0.2806	0.5291	0.2897	0.5172
SALChr01.138	SALChr03.2736	0.3687	0.9525	0.3757	0.9607
SALChr01.139	SALChr03.2735	0.2291	0.4576	0.1843	3.1968
SALChr01.149	SALChr03.2734	0.0454	0.4963	0.046	0.5162
SALChr01.152	SALChr03.2730	0.4605	1.1708	0.4501	1.4082
SALChr01.167	SALChr03.2726	0.1146	0.7571	0.1073	1.565
SALChr01.170	SALChr03.2725	0.2863	0.4877	0.255	1.3487
SALChr01.195	SALChr03.2718	0.0845	0.4737	0.0871	0.4516
SALChr01.210	SALChr03.2715	0.1347	0.4494	0.1419	0.3937
SALChr01.227	SALChr03.2704	0.0505	0.443	0.0528	0.3965
SALChr01.229	SALChr03.2703	0.285	0.9831	0.3012	0.8869
SALChr01.230	SALChr03.2701	0.0818	0.6971	0.0809	0.868
SALChr01.236	SALChr03.2700	0.0887	0.6084	0.0906	0.5981
SALChr01.247	SALChr03.2696	0.3201	1.1999	0.3309	1.2441
SALChr01.259	SALChr03.2693	0.0936	0.7314	0.0979	0.6557
SALChr01.260	SALChr03.2692	0.1115	0.585	0.1165	0.5326
SALChr01.262	SALChr03.2689	0.1034	0.7083	0.1053	0.7626
SALChr01.270	SALChr03.2685	0.2771	0.6552	0.2806	0.6596
SALChr01.481	SALChr03.399	0.732	3.888	0.7353	6.6696
SALChr01.511	SALChr03.379	0.4963	1.818	0.5021	1.6688
SALChr01.512	SALChr03.378	0.29	1.1736	0.2863	1.3643
SALChr01.524	SALChr03.345	0.4055	1.6951	0.4067	1.6672
SALChr01.540	SALChr03.327	1.0016	-1	0.9811	4.1146
SALChr01.542	SALChr03.320	0.5913	1.1259	0.666	0.8341
SALChr01.543	SALChr03.315	0.9793	3.5147	1.0037	2.6969
SALChr01.546	SALChr03.308	0.2798	3.0885	0.2802	3.0691
SALChr01.1230	SALChr03.1534	0.3908	-1	0.4454	1.3751
SALChr01.1249	SALChr03.1526	0.0543	0.2249	0.0573	0.1931
SALChr01.1250	SALChr03.1525	0.075	0.3379	0.0789	0.2932
SALChr01.1259	SALChr03.1515	0.0111	0.0336	0.0107	0.0407
SALChr01.1262	SALChr03.1504	0.0035	0.0125	0.0039	0.0094
SALChr01.1277	SALChr03.1493	0.0096	0.1252	0.0109	0.0857
SALChr01.1291	SALChr03.1486	0.0616	0.1527	0.063	0.1435
SALChr01.1292	SALChr03.1473	0	0.0212	0	0.0156
SALChr01.614	SALChr03.1206	0.9052	-1	0.8689	4.1258
SALChr01.624	SALChr03.1191	0.1552	0.5778	0.1552	0.6388
SALChr01.649	SALChr03.1171	0.1926	1.042	0.2009	0.9658
SALChr01.655	SALChr03.1158	0.3284	3.2005	0.3367	1.9789
SALChr01.661	SALChr03.1149	0.1328	2.0586	0.1339	1.842
SALChr01.668	SALChr03.1130	0.406	1.0958	0.3836	2.1308
SALChr01.676	SALChr03.1114	0.4358	2.2233	0.4349	2.4379
SALChr01.1241	SALChr04.1388	0.0194	0.0441	0.0193	0.0454
SALChr01.1247	SALChr04.1390	0	0	0	0
SALChr01.1250	SALChr04.1405	0.0359	0.0613	0.0364	0.0588
SALChr01.1256	SALChr04.1421	0.0099	0.0177	0.0097	0.0198
SALChr01.1262	SALChr04.1429	0.003	0.0144	0.0034	0.0107
SALChr01.1267	SALChr04.1435	0.0591	0.1368	0.0584	0.1458
SALChr01.1269	SALChr04.1438	0.0098	0.0242	0.0098	0.0247
SALChr01.1276	SALChr04.1439	0.0102	0.1431	0.0109	0.1169
SALChr01.1283	SALChr04.1443	0.0102	0.149	0.0114	0.1095
SALChr01.1292	SALChr04.1445	0.0058	0.1414	0.0065	0.098
SALChr01.1295	SALChr04.1448	0.0344	0.1854	0.0392	0.1299
SALChr01.1322	SALChr04.1466	0.6241	-1	0.6534	2.4689
SALChr01.1338	SALChr04.1500	0.7571	1.808	0.7089	3.4218
SALChr01.1249	SALChr04.1374	0.038	0.1135	0.0401	0.0958
SALChr01.1274	SALChr04.1393	0.0034	0.0239	0.0034	0.0227
SALChr01.1277	SALChr04.1402	0.0166	0.0335	0.0159	0.0399
SALChr01.1278	SALChr04.1403	0.0063	0.0381	0.0066	0.0328
SALChr01.1281	SALChr04.1407	0	0.0074	0	0.0059
SALChr01.1284	SALChr04.1421	0.0052	0.0319	0.0057	0.0235
SALChr01.1287	SALChr04.1437	0.0258	0.1222	0.0286	0.0901
SALChr01.1294	SALChr04.1442	0.0432	0.1563	0.0454	0.135
SALChr01.1247	SALChr04.1407	0	0	0	0
SALChr01.1260	SALChr04.1412	0.0042	0	0.0044	0
SALChr01.1262	SALChr04.1419	0.004	0.0144	0.0044	0.0109
SALChr01.1268	SALChr04.1429	0.0139	0.038	0.0131	0.0496
SALChr01.1270	SALChr04.1439	0.0102	0.1431	0.0109	0.1169
SALChr01.1275	SALChr04.1443	0.0081	0.158	0.009	0.1185
SALChr01.1280	SALChr04.1447	0.0219	0.2011	0.0245	0.1446
SALChr01.160	SALChr04.2298	0.133	2.4456	0.1393	1.4632
SALChr01.161	SALChr04.2296	0.5859	-1	0.6074	3.2909
SALChr01.163	SALChr04.2292	0.2907	-1	0.292	4.3315
SALChr01.165	SALChr04.2291	0.3297	1.8174	0.3319	1.7087
SALChr01.180	SALChr04.2278	0.1667	2.2148	0.1777	2.4686
SALChr01.182	SALChr04.2277	0.2151	1.1409	0.2177	1.4712
SALChr01.183	SALChr04.2273	0.2517	1.376	0.2601	2.1152
SALChr01.202	SALChr04.2255	0.0211	2.2065	0.021	2.6413
SALChr01.212	SALChr04.2232	0.3015	1.2247	0.2832	2.5394
SALChr01.213	SALChr04.2228	0.4541	1.7743	0.4925	1.8782
SALChr01.215	SALChr04.2226	0.5998	1.6199	0.6235	1.4413
SALChr01.222	SALChr04.2219	0.2685	2.6343	0.2636	4.4711
SALChr01.225	SALChr04.2206	0.3961	1.5058	0.3796	2.6565
SALChr01.228	SALChr04.2202	0.5897	1.3218	0.5588	2.3001
SALChr01.234	SALChr04.2199	0.6824	4.1636	0.6937	3.0908
SALChr01.252	SALChr04.2177	0.5784	1.8785	0.5916	1.6241
SALChr01.253	SALChr04.2175	0.2321	1.8312	0.2427	1.3029
SALChr01.260	SALChr04.2170	0.5224	1.3188	0.5293	1.5399
SALChr01.263	SALChr04.2166	0.2254	2.195	0.232	1.6
SALChr01.38	SALChr04.854	0.361	0.9354	0.3786	0.8709
SALChr01.64	SALChr04.818	0.0838	1.3977	0.0875	1.8424
SALChr01.69	SALChr04.814	0.457	1.7872	0.4425	3.7303
SALChr01.71	SALChr04.812	0.3887	1.5606	0.4006	2.0078
SALChr01.91	SALChr04.784	0.2484	1.9897	0.2595	1.3855
SALChr01.95	SALChr04.778	0.6447	1.5243	0.6105	4.796
SALChr01.99	SALChr04.763	0.8784	2.4162	0.8761	2.51
SALChr01.102	SALChr04.729	0.3335	1.2658	0.3435	1.4462
SALChr01.106	SALChr04.725	0.1374	2.067	0.142	1.4629
SALChr01.110	SALChr04.720	0.4549	-1	0.4603	4.0116
SALChr01.121	SALChr04.717	0.3898	1.6288	0.4362	1.1819
SALChr01.124	SALChr04.714	0.4995	1.1599	0.457	3.502
SALChr01.125	SALChr04.713	0.0029	1.6484	0.0032	0.9363
SALChr01.135	SALChr04.706	0.3058	1.911	0.3159	1.4451
SALChr01.150	SALChr04.688	0.2334	1.1837	0.2424	1.2148
SALChr01.152	SALChr04.685	0.6067	1.817	0.6244	1.4858
SALChr01.1199	SALChr04.1487	0.0611	0.1254	0.0714	0.0862
SALChr01.1205	SALChr04.1478	0.8371	1.4379	0.8262	1.8276
SALChr01.1213	SALChr04.1458	0.4767	-1	0.5825	1.4469
SALChr01.1243	SALChr04.1442	0.022	0.1433	0.0232	0.1208
SALChr01.1253	SALChr04.1440	0.0012	0.0044	0.0013	0.0033
SALChr01.1259	SALChr04.1435	0.0031	0.0178	0.0032	0.0165
SALChr01.1284	SALChr04.1413	0.0139	0.0476	0.0164	0.0304
SALChr01.1287	SALChr04.1411	0.0269	0.1571	0.0289	0.1269
SALChr01.1293	SALChr04.1403	0.0063	0.0381	0.0066	0.0328
SALChr01.1295	SALChr04.1402	0.0237	0.1929	0.024	0.1865
SALChr01.1313	SALChr04.1381	0.591	-1	0.5848	3.6296
SALChr01.1338	SALChr04.1370	0.846	-1	0.7967	3.356
SALChr01.1836	SALChr05.237	0.2505	0.6156	0.2646	0.5773
SALChr01.1838	SALChr05.239	0.0377	0.3992	0.0373	0.4424
SALChr01.1839	SALChr05.240	0.1388	0.5994	0.1494	0.4897
SALChr01.1851	SALChr05.242	0.237	0.9111	0.2333	1.299
SALChr01.1852	SALChr05.246	0.1537	0.7247	0.161	0.6939
SALChr01.1853	SALChr05.249	0.1186	0.6938	0.1225	0.6628
SALChr01.1858	SALChr05.252	0.0836	0.4632	0.0846	0.4784
SALChr01.1867	SALChr05.255	0.1003	0.6401	0.1017	0.6759
SALChr01.1868	SALChr05.260	0.2276	0.7849	0.227	0.9029
SALChr01.290	SALChr05.866	0.3651	2.3895	0.3669	2.2291
SALChr01.294	SALChr05.870	0.5853	1.2304	0.5936	1.6097
SALChr01.295	SALChr05.871	0.4737	2.6499	0.526	1.7399
SALChr01.306	SALChr05.875	0.8413	1.2309	0.8083	2.718
SALChr01.331	SALChr05.881	0.2384	2.2077	0.2415	1.8924
SALChr01.332	SALChr05.882	0.181	1.3018	0.1805	1.3521
SALChr01.337	SALChr05.895	1.0923	1.9792	1.0257	4.2365
SALChr01.344	SALChr05.904	0.3926	-1	0.4064	2.476
SALChr01.1536	SALChr05.1599	0.0303	0.5733	0.0317	0.504
SALChr01.1537	SALChr05.1612	0.9067	1.3942	0.9801	1.3233
SALChr01.1544	SALChr05.1631	0.2974	1.4376	0.306	1.7604
SALChr01.1549	SALChr05.1657	0.1163	0.4747	0.1214	0.4295
SALChr01.1557	SALChr05.1693	0.2961	0.8093	0.2733	1.8236
SALChr01.1558	SALChr05.1703	0.0292	0.4456	0.029	0.4806
SALChr01.1559	SALChr05.1704	0.1416	0.6325	0.1434	0.6391
SALChr01.1604	SALChr05.752	0.2853	0.6562	0.2898	0.67
SALChr01.1611	SALChr05.735	0.1063	0.6885	0.0929	3.9357
SALChr01.1612	SALChr05.723	0.1169	0.6953	0.1169	0.7984
SALChr01.1624	SALChr05.715	0.3245	0.7814	0.3162	1.0406
SALChr01.1625	SALChr05.713	0.9727	2.4966	0.9543	3.2407
SALChr01.1627	SALChr05.706	0.6473	1.9108	0.6543	1.874
SALChr01.1628	SALChr05.705	0.2005	0.8725	0.1967	1.0757
SALChr01.1633	SALChr05.704	0.0947	0.4453	0.0977	0.4285
SALChr01.1634	SALChr05.699	0.3889	1.2202	0.3768	1.5698
SALChr01.1639	SALChr05.669	0.4381	1.2058	0.4374	1.4592
SALChr01.1642	SALChr05.659	0.1173	0.3359	0.1195	0.3325
SALChr01.1645	SALChr05.650	0.0933	0.4929	0.0948	0.4981
SALChr01.1647	SALChr05.641	0.0661	0.4316	0.0676	0.4267
SALChr01.1650	SALChr05.634	0.155	0.3941	0.1676	0.3347
SALChr01.1652	SALChr05.629	0.0925	0.4763	0.0908	0.5694
SALChr01.1655	SALChr05.623	0.0346	0.6873	0.0352	0.6882
SALChr01.1656	SALChr05.613	0.0729	0.3835	0.0753	0.3622
SALChr01.1657	SALChr05.611	0.2238	0.7241	0.2032	1.5402
SALChr01.1661	SALChr05.587	0.0487	0.6505	0.0531	0.502
SALChr01.1665	SALChr05.572	0.1416	0.701	0.1485	0.6646
SALChr01.1667	SALChr05.571	0.1815	0.7243	0.1765	0.8824
SALChr01.1673	SALChr05.565	0.1683	0.5624	0.1891	0.3875
SALChr01.1678	SALChr05.560	0.1017	0.5032	0.106	0.4549
SALChr01.1679	SALChr05.552	0.1193	0.6139	0.129	0.4852
SALChr01.1680	SALChr05.548	0.126	0.581	0.1316	0.5372
SALChr01.1681	SALChr05.546	0.3331	1.8937	0.3249	3.2012
SALChr01.1682	SALChr05.543	0.1506	0.562	0.159	0.5109
SALChr01.1686	SALChr05.540	0.1545	0.578	0.1611	0.5567
SALChr01.1689	SALChr05.530	0.301	0.8022	0.2964	1.0846
SALChr01.1692	SALChr05.522	0.4127	0.9755	0.4462	0.8465
SALChr01.1694	SALChr05.518	0.2014	0.7255	0.2148	0.6331
SALChr01.1695	SALChr05.516	0.1165	0.6024	0.1214	0.5782
SALChr01.1707	SALChr05.493	0.2542	0.8382	0.2527	0.969
SALChr01.1708	SALChr05.490	0.3067	0.6991	0.3019	0.8442
SALChr01.1712	SALChr05.477	0.2002	0.456	0.2083	0.4502
SALChr01.1714	SALChr05.476	0.0258	0.545	0.0255	0.6697
SALChr01.1715	SALChr05.473	0.0999	0.5814	0.0994	0.6239
SALChr01.1716	SALChr05.468	0.0829	0.6941	0.0877	0.6051
SALChr01.1717	SALChr05.464	0.2184	0.687	0.1967	2.0636
SALChr01.1720	SALChr05.453	0.046	0.3787	0.049	0.3221
SALChr01.1737	SALChr05.432	0.057	0.6278	0.06	0.5523
SALChr01.1738	SALChr05.430	0.1714	0.7742	0.1788	0.6946
SALChr01.1739	SALChr05.424	0.1288	0.5934	0.1319	0.5809
SALChr01.1741	SALChr05.405	0.1299	0.8546	0.1376	0.7483
SALChr01.1750	SALChr05.404	0.0562	0.4205	0.056	0.4566
SALChr01.1751	SALChr05.400	0.6575	0.9612	0.705	0.8206
SALChr01.1755	SALChr05.395	0.3183	0.5941	0.2924	1.0525
SALChr01.1757	SALChr05.389	0.3408	0.7153	0.3116	1.5676
SALChr01.1761	SALChr05.381	0.0814	0.7932	0.0783	1.0466
SALChr01.1762	SALChr05.379	0.2971	1.2435	0.2921	1.4707
SALChr01.1765	SALChr05.377	0.1509	0.7883	0.1378	1.7354
SALChr01.1767	SALChr05.374	0.1309	0.4492	0.139	0.3885
SALChr01.1768	SALChr05.373	0.1553	0.64	0.1665	0.5458
SALChr01.1770	SALChr05.370	0.0404	0.7108	0.0416	0.7401
SALChr01.1771	SALChr05.368	0.1879	0.716	0.1866	0.8486
SALChr01.1772	SALChr05.355	0.1878	0.8432	0.1723	2.1444
SALChr01.1773	SALChr05.354	0.1796	0.5769	0.1761	0.7035
SALChr01.1775	SALChr05.352	0.0615	0.5086	0.0671	0.4045
SALChr01.1781	SALChr05.342	0.0804	0.5374	0.0806	0.5654
SALChr01.1784	SALChr05.340	0.0838	0.5565	0.0917	0.4172
SALChr01.1786	SALChr05.335	0.2825	0.7831	0.2965	0.769
SALChr01.1787	SALChr05.333	0.0642	0.3763	0.0669	0.3435
SALChr01.1788	SALChr05.328	0.1724	0.5572	0.1561	0.9902
SALChr01.1794	SALChr05.317	0.3608	0.6297	0.3642	0.6441
SALChr01.1795	SALChr05.315	0.1203	0.4039	0.1191	0.4669
SALChr01.1798	SALChr05.307	0.0747	0.4167	0.076	0.4338
SALChr01.1800	SALChr05.306	0.1358	0.4227	0.138	0.4208
SALChr01.1801	SALChr05.305	0.0139	0.5389	0.0145	0.5028
SALChr01.1805	SALChr05.302	0.07	0.4135	0.0738	0.3646
SALChr01.1808	SALChr05.296	0.158	0.5289	0.1565	0.6286
SALChr01.1809	SALChr05.294	0.2915	0.8732	0.3053	0.8937
SALChr01.1811	SALChr05.290	0.1353	0.7389	0.132	1.0382
SALChr01.1812	SALChr05.285	0.4531	1.4524	0.4507	1.5806
SALChr01.1813	SALChr05.282	0.3036	1.1509	0.3149	1.2323
SALChr01.1816	SALChr05.279	0.1068	0.4452	0.1113	0.419
SALChr01.1818	SALChr05.277	0.0502	0.6867	0.0533	0.6335
SALChr01.1827	SALChr05.271	0.3259	0.9832	0.3355	1.1503
SALChr01.1829	SALChr05.269	0.1424	0.4552	0.1231	1.4287
SALChr01.1830	SALChr05.267	0.0149	0.4987	0.0162	0.3907
SALChr01.1832	SALChr05.266	0.2812	0.6218	0.2922	0.6026
SALChr01.1869	SALChr05.232	0.2037	0.9039	0.2095	0.9762
SALChr01.1875	SALChr05.216	0.1361	0.7254	0.1416	0.6902
SALChr01.1876	SALChr05.214	0.1121	0.4891	0.1168	0.4509
SALChr01.1878	SALChr05.212	0.0564	0.4416	0.0564	0.4804
SALChr01.1879	SALChr05.210	0.6007	1.1533	0.6589	0.9609
SALChr01.1880	SALChr05.207	0.4559	1.5771	0.477	1.3731
SALChr01.1881	SALChr05.205	0.3302	0.9168	0.3563	0.7542
SALChr01.1891	SALChr05.197	0.0357	0.5187	0.036	0.5425
SALChr01.1894	SALChr05.185	0.2281	1.0314	0.2324	1.0703
SALChr01.1902	SALChr05.175	0.275	0.6196	0.2852	0.5995
SALChr01.1905	SALChr05.171	0.1577	0.6497	0.164	0.6223
SALChr01.1906	SALChr05.170	0.4124	2.2183	0.4439	1.8443
SALChr01.1909	SALChr05.155	0.1438	0.914	0.1523	0.8239
SALChr01.1913	SALChr05.154	0.1246	0.7828	0.1403	0.5347
SALChr01.1914	SALChr05.153	0.1582	0.9157	0.1646	0.8786
SALChr01.1915	SALChr05.150	0.1215	0.7259	0.1273	0.6586
SALChr01.1916	SALChr05.148	0.0222	0.4128	0.0239	0.3268
SALChr01.1918	SALChr05.147	0.0505	0.6517	0.0513	0.6853
SALChr01.1923	SALChr05.137	0.2212	0.8903	0.2195	0.9941
SALChr01.1928	SALChr05.123	0.3906	1.1441	0.41	0.9998
SALChr01.1932	SALChr05.116	0.0391	0.5222	0.0403	0.5024
SALChr01.1939	SALChr05.111	0.1551	0.6715	0.159	0.6397
SALChr01.1943	SALChr05.105	0.628	1.1756	0.6397	1.3976
SALChr01.1945	SALChr05.99	0.1654	0.4698	0.1683	0.5005
SALChr01.1954	SALChr05.97	0.0748	0.5265	0.079	0.4561
SALChr01.1956	SALChr05.96	0.0927	0.7673	0.096	0.7433
SALChr01.1957	SALChr05.95	0.1056	0.5504	0.0954	1.1691
SALChr01.1967	SALChr05.83	0.0288	0.5733	0.0297	0.5576
SALChr01.1970	SALChr05.69	0.0911	0.5127	0.075	3.309
SALChr01.1971	SALChr05.68	0.4733	1.3493	0.4656	2.9161
SALChr01.1984	SALChr05.46	0.1812	0.4814	0.1816	0.5209
SALChr01.1995	SALChr05.40	0.1288	0.8102	0.1234	1.2533
SALChr01.1996	SALChr05.39	0.0824	0.508	0.0858	0.4696
SALChr01.1999	SALChr05.28	0.0622	0.4973	0.0645	0.4621
SALChr01.2000	SALChr05.27	0.2588	0.9445	0.2508	1.8876
SALChr01.2004	SALChr05.21	0.1672	0.5489	0.1694	0.5777
SALChr01.2005	SALChr05.20	0.2065	0.6909	0.2142	0.6622
SALChr01.2009	SALChr05.18	0.0845	0.4729	0.0892	0.4197
SALChr01.2015	SALChr05.12	0.1808	0.4415	0.1861	0.4411
SALChr01.2017	SALChr05.11	0.2127	0.633	0.2014	0.9881
SALChr01.2019	SALChr05.10	0.0446	0.499	0.0459	0.4798
SALChr01.2020	SALChr05.7	0.1475	0.3923	0.1528	0.3671
SALChr01.2023	SALChr05.6
SALChr01.2033	SALChr05.2
SALChr01.386	SALChr05.956	0.4166	2.3866	0.4171	2.3625
SALChr01.405	SALChr05.934	0.505	1.0399	0.4616	2.149
SALChr01.410	SALChr05.932	0.4847	1.417	0.5063	1.3166
SALChr01.416	SALChr05.926	0.3104	1.6493	0.3075	1.8133
SALChr01.417	SALChr05.925	0.2252	2.0192	0.2242	2.2126
SALChr01.421	SALChr05.923	0.5254	0.921	0.494	1.3816
SALChr01.435	SALChr05.905	0.4694	4.7533	0.4794	2.3728
SALChr01.448	SALChr05.904	0.3519	1.6369	0.3476	1.8823
SALChr01.469	SALChr05.902	0.2166	1.3266	0.2196	2.2292
SALChr01.475	SALChr05.899	0.0752	1.0008	0.075	1.2236
SALChr01.1500	SALChr05.2175	0.2086	0.5375	0.2136	0.5329
SALChr01.1504	SALChr05.2171	0.1454	0.8157	0.151	0.7635
SALChr01.1512	SALChr05.2169	0.1477	0.5726	0.1529	0.5282
SALChr01.1514	SALChr05.2159	0.232	0.9955	0.2311	1.1294
SALChr01.1517	SALChr05.2145	0.01	0.4976	0.0109	0.3983
SALChr01.1519	SALChr05.2138	0.1702	0.6062	0.1741	0.6192
SALChr01.1522	SALChr05.2137	0.0647	0.7224	0.0677	0.6671
SALChr01.1527	SALChr05.2127	0.4361	1.2295	0.4416	1.1774
SALChr01.1532	SALChr05.2112	0.0394	0.7816	0.0411	0.687
SALChr01.1513	SALChr05.1190	0.0329	0.5268	0.034	0.4829
SALChr01.1516	SALChr05.1158	0.0356	0.4149	0.0371	0.372
SALChr01.1517	SALChr05.1155	0.005	0.4663	0.0051	0.4628
SALChr01.1520	SALChr05.1143	0.0256	0.9289	0.025	1.5477
SALChr01.1524	SALChr05.1138	0.3494	0.9107	0.3568	0.9078
SALChr01.1525	SALChr05.1131	0.4242	0.9781	0.4124	2.5429
SALChr01.1527	SALChr05.1127	0.4069	1.7484	0.4264	1.2785
SALChr01.1529	SALChr05.1126	0.3767	1.763	0.4043	1.7574
SALChr01.1549	SALChr05.1107	0.5445	1.8004	0.567	1.9884
SALChr01.1830	SALChr05.1612	0.8981	1.8207	0.9534	1.814
SALChr01.1833	SALChr05.1609	0.3007	0.7152	0.2563	4.012
SALChr01.1839	SALChr05.1594	0.3756	2.1714	0.4078	1.8518
SALChr01.1869	SALChr05.1589	0.5333	2.1708	0.5385	1.9839
SALChr01.1870	SALChr05.1587	0.2861	1.6392	0.2944	1.3286
SALChr01.1874	SALChr05.1581	0.4788	1.8449	0.4804	1.8259
SALChr01.1879	SALChr05.1577	0.6869	2.6714	0.715	1.793
SALChr01.755	SALChr06.487	0.7781	1.6016	0.8149	1.4846
SALChr01.764	SALChr06.496	0.6786	1.7844	0.7046	2.8987
SALChr01.777	SALChr06.514	0.3886	1.323	0.3586	3.5095
SALChr01.786	SALChr06.520	0.3332	1.0729	0.3107	1.8936
SALChr01.790	SALChr06.522	0.3705	1.0489	0.3621	1.4648
SALChr01.793	SALChr06.526	0.3307	1.0495	0.3051	2.0526
SALChr01.804	SALChr06.544	0.4672	-1	0.4598	4.1264
SALChr01.1264	SALChr06.1134	0.0059	0.022	0.0065	0.0165
SALChr01.1279	SALChr06.1138	0	0.0454	0	0.0332
SALChr01.1282	SALChr06.1139	0	0	0	0
SALChr01.1287	SALChr06.1140	0.0258	0.122	0.0286	0.0899
SALChr01.1294	SALChr06.1141	0.094	0.1426	0.0939	0.1448
SALChr01.1325	SALChr06.1147	0.5733	3.118	0.5833	2.2698
SALChr01.1339	SALChr06.1170	0.8788	3.0793	0.8985	2.5041
SALChr01.350	SALChr06.1029	0.18	0.6059	0.1871	0.5767
SALChr01.366	SALChr06.1028	0.4767	0.9138	0.4745	1.1285
SALChr01.370	SALChr06.1024	0.1394	0.4662	0.1426	0.4727
SALChr01.372	SALChr06.1021	0.0928	0.7324	0.0951	0.7184
SALChr01.373	SALChr06.1017	0.1997	0.3601	0.2074	0.3345
SALChr01.378	SALChr06.1015	0.2504	1.2892	0.2627	1.1682
SALChr01.380	SALChr06.1013	0.0851	0.9596	0.0923	0.7409
SALChr01.386	SALChr06.1007	0.3185	1.123	0.3336	1.1271
SALChr01.388	SALChr06.1006	0.2176	1.4239	0.2261	1.1203
SALChr01.389	SALChr06.1004	0.2496	1.0511	0.2692	0.8669
SALChr01.392	SALChr06.1003	0.1164	0.587	0.1236	0.509
SALChr01.395	SALChr06.1001	0.2166	0.6171	0.229	0.556
SALChr01.402	SALChr06.991	0.1605	0.716	0.1713	0.6163
SALChr01.410	SALChr06.990	0.2212	0.3812	0.2453	0.3097
SALChr01.413	SALChr06.984	0.6744	1.179	0.6717	1.6056
SALChr01.430	SALChr06.970	0.0247	0.5594	0.0247	0.6257
SALChr01.464	SALChr06.961	0.0725	0.8028	0.0668	2.2391
SALChr01.467	SALChr06.958	0.1804	0.6765	0.1781	0.8609
SALChr01.475	SALChr06.956	0.0353	0.3799	0.036	0.3828
SALChr01.479	SALChr06.953	0.0108	0.5134	0.0107	0.5435
SALChr01.483	SALChr06.952	0.0483	0.5658	0.0493	0.5633
SALChr01.490	SALChr06.946	0.237	-1	0.2414	2.429
SALChr01.492	SALChr06.944	0.2252	0.3247	0.2	0.6081
SALChr01.494	SALChr06.942	0.3471	2.2063	0.3397	3.0262
SALChr01.503	SALChr06.934	0.2676	0.9321	0.2781	0.9336
SALChr01.511	SALChr06.931	0.2985	0.8069	0.3118	0.8066
SALChr01.512	SALChr06.930	0.0801	0.6965	0.0759	1.5547
SALChr01.514	SALChr06.926	0.3042	1.2308	0.3441	0.8382
SALChr01.516	SALChr06.918	0.2326	0.691	0.2552	0.5592
SALChr01.524	SALChr06.913	0.2276	0.7159	0.2317	0.7518
SALChr01.525	SALChr06.912	0.1833	0.4808	0.1919	0.4275
SALChr01.528	SALChr06.908	0.7304	1.4808	0.7416	1.7719
SALChr01.536	SALChr06.906	0.2825	0.7558	0.2839	0.7862
SALChr01.1250	SALChr07.787
SALChr01.1252	SALChr07.788	0	0.087	0	0.0649
SALChr01.1261	SALChr07.789	0.0158	0.0393	0.0152	0.047
SALChr01.1270	SALChr07.794	0	0.0119	0	0.0095
SALChr01.1275	SALChr07.797	0.0092	0.1539	0.01	0.1197
SALChr01.1279	SALChr07.800	0	0.03	0	0.0279
SALChr01.1282	SALChr07.802	0	0	0	0
SALChr01.1292	SALChr07.811	0.0023	0.0126	0.0025	0.0095
SALChr01.1300	SALChr07.823	0.3575	1.2301	0.3706	1.2235
SALChr01.1662	SALChr07.233	0.5138	1.0461	0.4537	3.2315
SALChr01.1667	SALChr07.237	0.3178	1.2967	0.3081	2.0094
SALChr01.1690	SALChr07.263	0.5687	1.8344	0.5504	4.3951
SALChr01.1695	SALChr07.265	0.26	1.5934	0.2687	1.2773
SALChr01.1697	SALChr07.271	0.6505	2.8559	0.6402	3.7457
SALChr01.1698	SALChr07.278	0.6358	1.733	0.6622	1.4416
SALChr01.1714	SALChr07.287	0.2574	2.0521	0.2698	1.3376
SALChr01.1720	SALChr07.306	0.6416	0.817	0.6341	1.0388
SALChr01.1722	SALChr07.309	0.4576	1.6626	0.4561	1.7537
SALChr01.1213	SALChr07.780	0.2181	0.5628	0.226	0.543
SALChr01.1245	SALChr07.788	0.0042	0.0919	0.0047	0.0687
SALChr01.1251	SALChr07.792	0.0051	0.0367	0.0054	0.0303
SALChr01.1252	SALChr07.802	0	0.0485	0	0.0376
SALChr01.1253	SALChr07.805	0.0018	0.0088	0.0019	0.0078
SALChr01.1264	SALChr07.810	0.0039	0.0072	0.0043	0.0054
SALChr01.1277	SALChr07.811	0.0023	0.0126	0.0025	0.0095
SALChr01.1279	SALChr07.813	0	0.0148	0	0.0116
SALChr01.1891	SALChr07.934	0.0455	0.4805	0.047	0.4514
SALChr01.1893	SALChr07.932	0.1973	0.711	0.1984	0.7356
SALChr01.1899	SALChr07.927	0.246	0.8854	0.2653	0.7588
SALChr01.1922	SALChr07.915	0.0695	0.5993	0.0714	0.5976
SALChr01.1932	SALChr07.904	0.055	0.475	0.0559	0.4766
SALChr01.1937	SALChr07.898	0.1155	0.6031	0.1151	0.6747
SALChr01.1944	SALChr07.894	0.4983	0.9648	0.5503	0.7497
SALChr01.1957	SALChr07.893	0.1383	0.534	0.1237	1.2328
SALChr01.1967	SALChr07.878	0.1657	0.5728	0.1648	0.652
SALChr01.1973	SALChr07.873	0.1873	1.0682	0.202	0.9851
SALChr01.1998	SALChr07.841	0.1304	0.7604	0.1355	0.7095
SALChr01.2001	SALChr07.834	0.332	0.8317	0.3159	1.9009
SALChr01.2008	SALChr07.829	0.0509	0.684	0.0547	0.5596
SALChr01.1195	SALChr07.847	0.7541	1.221	0.7774	1.2779
SALChr01.1228	SALChr07.814	0.0233	0.0892	0.0258	0.0657
SALChr01.1254	SALChr07.813	0	0.03	0	0.0227
SALChr01.1263	SALChr07.802	0	0.0361	0	0.0299
SALChr01.1265	SALChr07.800	0	0.0148	0	0.0116
SALChr01.1276	SALChr07.794	0	0.0119	0	0.0095
SALChr01.1283	SALChr07.792	0.0051	0.0367	0.0054	0.0307
SALChr01.1288	SALChr07.788	0.0034	0.0866	0.0037	0.0675
SALChr01.1731	SALChr07.1000	0.2577	0.6193	0.2673	0.6076
SALChr01.1762	SALChr07.987	0.3657	1.1479	0.3611	1.2758
SALChr01.1770	SALChr07.980	0.0542	0.7186	0.0552	0.8017
SALChr01.1777	SALChr07.977	0.0334	0.6111	0.0345	0.579
SALChr01.1788	SALChr07.972	0.33	0.6138	0.2882	1.5093
SALChr01.1791	SALChr07.969	0.8991	2.5352	0.877	4.1898
SALChr01.1812	SALChr07.961	0.0421	0.8318	0.0429	0.9011
SALChr01.1840	SALChr07.947	0.2518	1.1942	0.2489	1.7449
SALChr01.1636	SALChr07.1292	0.0751	0.4609	0.0781	0.4205
SALChr01.1647	SALChr07.1283	0.0731	0.4025	0.0745	0.4119
SALChr01.1682	SALChr07.1281	0.4855	3.3246	0.4913	2.5076
SALChr01.1701	SALChr07.1259	0.2088	0.7505	0.2038	1.1019
SALChr01.1702	SALChr07.1258	0.0816	0.4876	0.0868	0.4063
SALChr01.1712	SALChr07.1252	0.1854	0.4352	0.1926	0.4287
SALChr01.1721	SALChr07.1243	0.1605	0.7298	0.1597	0.9401
SALChr01.1746	SALChr07.194	0.4458	2.1864	0.4211	4.4273
SALChr01.1755	SALChr07.189	0.4313	1.0407	0.4032	1.9608
SALChr01.1770	SALChr07.171	0.1201	2.1502	0.1191	2.6464
SALChr01.1772	SALChr07.157	0.2946	0.9206	0.2663	2.3103
SALChr01.1785	SALChr07.149	0.5718	1.4143	0.6139	1.2681
SALChr01.1808	SALChr07.115	0.2109	1.6569	0.2163	1.3361
SALChr01.1813	SALChr07.99	0.4313	-1	0.4467	2.4662
SALChr01.644	SALChr08.1678	0.4146	1.1257	0.4321	1.3586
SALChr01.660	SALChr08.1689	0.2029	1.3576	0.209	2.1102
SALChr01.665	SALChr08.1701	0.3207	2.0356	0.3245	1.7759
SALChr01.668	SALChr08.1707	0.5023	1.8677	0.4985	2.0758
SALChr01.672	SALChr08.1711	0.443	1.4387	0.4352	1.6603
SALChr01.676	SALChr08.1728	0.4632	-1	0.4952	2.0292
SALChr01.683	SALChr08.1731	0.1945	-1	0.1871	3.1444
SALChr01.694	SALChr08.1756	0.3905	2.1291	0.607	0.6747
SALChr01.695	SALChr08.1758	0.2763	1.0414	0.2636	1.6695
SALChr01.699	SALChr08.1763	0.0558	1.2629	0.0583	1.1644
SALChr01.701	SALChr08.1765	0.1847	1.1159	0.196	0.9914
SALChr01.705	SALChr08.1769	0.3993	1.7898	0.4	1.8009
SALChr01.719	SALChr08.1804	0.4365	1.6318	0.4319	1.8202
SALChr01.721	SALChr08.1811	0.3424	1.4547	0.3331	1.9862
SALChr01.1383	SALChr08.1560	0.2526	0.9648	0.2566	1.1009
SALChr01.1384	SALChr08.1561	0.2161	0.9516	0.2178	1.0405
SALChr01.1387	SALChr08.1565	0.5677	-1	0.5587	4.2487
SALChr01.1393	SALChr08.1569	0.1919	0.5564	0.1999	0.5259
SALChr01.1400	SALChr08.1582	0.3333	1.0487	0.3205	1.7796
SALChr01.1404	SALChr08.1600	0.0834	0.4133	0.0844	0.4127
SALChr01.1416	SALChr08.1632	0.2115	0.728	0.185	3.9794
SALChr01.1419	SALChr08.1658	0.0955	0.8656	0.0895	1.7436
SALChr01.1421	SALChr08.1666	0.0769	0.3962	0.079	0.3764
SALChr01.1422	SALChr08.1673	0.4404	0.8885	0.4487	0.8744
SALChr01.1426	SALChr08.1684	0.2797	0.6244	0.2933	0.5932
SALChr01.1429	SALChr08.1697	0.1258	0.6443	0.1119	2.3673
SALChr01.1434	SALChr08.1727	0.1764	2.3479	0.1899	1.1985
SALChr01.1437	SALChr08.1746	0.0995	0.4608	0.0994	0.5114
SALChr01.817	SALChr08.1279	0.0709	0.5102	0.0733	0.501
SALChr01.818	SALChr08.1280	0.5955	0.8752	0.6497	0.7536
SALChr01.820	SALChr08.1281	0.0738	0.4789	0.0762	0.4569
SALChr01.821	SALChr08.1283	0.1889	0.6272	0.1955	0.6261
SALChr01.824	SALChr08.1295	0.2086	0.5425	0.2279	0.4493
SALChr01.829	SALChr08.1299	0.1428	0.5576	0.1476	0.528
SALChr01.832	SALChr08.1301	0.0743	0.4908	0.0702	0.6956
SALChr01.833	SALChr08.1309	0.6684	2.0359	0.6557	3.8795
SALChr01.844	SALChr08.1337	0.1848	0.5073	0.1854	0.5439
SALChr01.1213	SALChr08.904	0.5712	1.2089	0.6187	1.2192
SALChr01.1229	SALChr08.911	0.724	-1	0.6966	3.2799
SALChr01.1245	SALChr08.913	0.0042	0.0294	0.0046	0.0232
SALChr01.1251	SALChr08.914	0.2185	0.4368	0.2348	0.3618
SALChr01.1275	SALChr08.916	0.003	0.0441	0.0036	0.0285
SALChr01.1277	SALChr08.918	0.0138	0.083	0.0139	0.0822
SALChr01.1282	SALChr08.920	0	0.0238	0	0.0228
SALChr01.1286	SALChr08.924	0.009	0.0157	0.0101	0.0112
SALChr01.1289	SALChr08.926	0.0601	0.2467	0.0651	0.1926
SALChr01.1243	SALChr08.915	0.022	0.1749	0.0248	0.1235
SALChr01.1246	SALChr08.916	0.0136	0.0498	0.0139	0.0458
SALChr01.1266	SALChr08.917	0.0151	0.0239	0.0142	0.0309
SALChr01.1270	SALChr08.920	0.0034	0.1569	0.0034	0.1482
SALChr01.1277	SALChr08.924	0.0796	0.1903	0.0766	0.2315
SALChr01.1280	SALChr08.925	0	0	0	0
SALChr01.1082	SALChr08.1990	0.1346	0.607	0.1429	0.5232
SALChr01.1083	SALChr08.1987	0.2072	0.5859	0.2151	0.5445
SALChr01.1086	SALChr08.1971	0.5333	2.1777	0.5464	1.7598
SALChr01.1090	SALChr08.1967	0.1098	0.7197	0.1144	0.6652
SALChr01.1092	SALChr08.1965	0.112	0.858	0.1028	1.9692
SALChr01.1105	SALChr08.1946	0.958	-1	0.9928	4.1291
SALChr01.1106	SALChr08.1944	0.0097	0.4164	0.0103	0.3463
SALChr01.1108	SALChr08.1933	0.0317	0.526	0.0325	0.5112
SALChr01.1116	SALChr08.1930	0.0955	0.6816	0.0989	0.6718
SALChr01.1117	SALChr08.1924	0.2457	0.6239	0.255	0.6023
SALChr01.1003	SALChr08.300	0.0494	0.6866	0.0491	0.8588
SALChr01.1004	SALChr08.270	0.9749	2.8621	0.9985	2.3883
SALChr01.1014	SALChr08.260	0.0531	0.5197	0.0541	0.5207
SALChr01.1015	SALChr08.254	0.2946	0.555	0.3092	0.5051
SALChr01.1021	SALChr08.250	0.2591	0.7899	0.267	0.871
SALChr01.1023	SALChr08.238	0.5502	1.8464	0.544	2.2839
SALChr01.1033	SALChr08.235	0.0632	0.6806	0.0659	0.6497
SALChr01.1039	SALChr08.231	0.3451	1.2897	0.3578	1.3901
SALChr01.1050	SALChr08.213	0.8992	1.8906	0.8801	2.4483
SALChr01.1078	SALChr08.180	0.6006	1.9936	0.608	1.8376
SALChr01.754	SALChr08.1577	0.9458	-1	0.9917	2.1722
SALChr01.783	SALChr08.1570	0.4711	1.6978	0.4949	1.2894
SALChr01.791	SALChr08.1563	0.4128	1.7502	0.4417	1.6509
SALChr01.792	SALChr08.1553	0.4124	1.2365	0.3905	1.9696
SALChr01.793	SALChr08.1550	0.4368	2.1875	0.4031	3.7431
SALChr01.803	SALChr08.1536	0.1676	0.8872	0.149	4.2418
SALChr01.820	SALChr08.1531	0.3537	-1	0.3694	3.2984
SALChr01.827	SALChr08.1519	0.6625	3.6069	0.6721	2.6476
SALChr01.1446	SALChr08.1512	0.4054	0.65	0.3975	0.7553
SALChr01.1452	SALChr08.1495	0.1623	1.0506	0.1721	0.9376
SALChr01.1453	SALChr08.1484	0.3404	0.8425	0.3595	0.8992
SALChr01.1459	SALChr08.1457	0.8758	1.9294	0.8867	1.8107
SALChr01.1462	SALChr08.1440	0.0867	0.566	0.0892	0.5439
SALChr01.1463	SALChr08.1438	0.2179	0.7367	0.2216	0.8116
SALChr01.1465	SALChr08.1432	0.1688	0.6359	0.1674	0.7133
SALChr01.1468	SALChr08.1407	0.4461	3.6516	0.4634	1.9086
SALChr01.1246	SALChr08.927	0.0012	0.017	0.0013	0.0121
SALChr01.1264	SALChr08.925	0	0	0	0
SALChr01.1268	SALChr08.921	0.0139	0.0293	0.0131	0.0381
SALChr01.1283	SALChr08.914	0.2185	0.4044	0.235	0.3339
SALChr01.1288	SALChr08.913	0.0034	0.0237	0.0036	0.0191
SALChr01.539	SALChr09.1744	0.3828	-1	0.3947	2.9672
SALChr01.540	SALChr09.1748	0.6619	1.6838	0.6544	2.0089
SALChr01.543	SALChr09.1758	0.1647	2.2814	0.1704	1.5435
SALChr01.555	SALChr09.1783	0.5279	1.7458	0.5177	2.1243
SALChr01.558	SALChr09.1785	0.1959	1.1913	0.2034	1.3584
SALChr01.564	SALChr09.1795	0.2037	1.7806	0.2063	1.5692
SALChr01.567	SALChr09.1804	0.3208	1.333	0.3387	1.2536
SALChr01.570	SALChr09.1805	0.3437	1.5987	0.3477	2.6914
SALChr01.583	SALChr09.1810	0.2662	1.3131	0.2663	1.3216
SALChr01.588	SALChr09.1818	0.2876	1.4573	0.2908	2.7828
SALChr01.589	SALChr09.1821	0.1077	1.2675	0.1113	1.2922
SALChr01.290	SALChr09.1067	0.3533	-1	0.3482	3.9353
SALChr01.292	SALChr09.1068	0.5091	-1	0.5155	4.2519
SALChr01.294	SALChr09.1071	0.5793	1.2213	0.5861	1.6792
SALChr01.295	SALChr09.1072	0.3862	2.3342	0.4122	3.607
SALChr01.300	SALChr09.1075	0.2417	1.3534	0.2401	1.4807
SALChr01.306	SALChr09.1077	1.0123	1.7557	1.0372	1.7231
SALChr01.490	SALChr09.1686	0.2216	1.9776	0.2217	2.0086
SALChr01.493	SALChr09.1689	0.2615	2.4986	0.2687	1.7667
SALChr01.499	SALChr09.1694	0.1882	1.5781	0.1944	2.9405
SALChr01.509	SALChr09.1701	0.2078	0.7934	0.1901	2.1981
SALChr01.511	SALChr09.1703	0.3324	1.418	0.3331	1.4435
SALChr01.512	SALChr09.1704	0.2832	-1	0.2895	2.9376
SALChr01.370	SALChr09.1659	0.3946	1.6149	0.397	1.5539
SALChr01.380	SALChr09.1644	0.4012	-1	0.4326	1.6533
SALChr01.395	SALChr09.1611	0.561	-1	0.554	4.233
SALChr01.397	SALChr09.1603	0.679	1.9225	0.7357	1.594
SALChr01.401	SALChr09.1590	0.392	1.2123	0.3881	2.6729
SALChr01.405	SALChr09.1586	0.3974	1.2803	0.3755	3.0143
SALChr01.410	SALChr09.1584	0.3616	1.5602	0.3827	1.5674
SALChr01.416	SALChr09.1581	0.2884	1.7008	0.2824	2.2172
SALChr01.421	SALChr09.1570	0.4908	0.9261	0.4691	1.2982
SALChr01.428	SALChr09.1566	0.3025	1.0642	0.315	0.9835
SALChr01.429	SALChr09.1565	0.2637	1.3522	0.2646	1.3438
SALChr01.430	SALChr09.1561	0.0493	1.7155	0.0525	1.331
SALChr01.1662	SALChr09.488	0.4494	0.9473	0.3977	3.2039
SALChr01.1667	SALChr09.484	0.3118	1.2693	0.3044	1.7681
SALChr01.1670	SALChr09.483	0.2982	2.1973	0.305	1.7631
SALChr01.1681	SALChr09.480	0.5271	2.2981	0.5092	4.2858
SALChr01.1690	SALChr09.476	0.4123	1.4255	0.4255	2.0853
SALChr01.1699	SALChr09.474	0.3411	2.1473	0.3543	1.5015
SALChr01.1705	SALChr09.470	0.1248	1.9775	0.1288	1.4259
SALChr01.1712	SALChr09.461	0.5215	1.2447	0.5149	1.4115
SALChr01.1714	SALChr09.455	0.0512	2.5998	0.052	1.921
SALChr01.1718	SALChr09.437	0.603	1.255	0.6296	1.4948
SALChr01.1720	SALChr09.433	0.1703	1.5216	0.1796	1.501
SALChr01.1713	SALChr10.6	0.2587	1.564	0.2542	1.9451
SALChr01.1723	SALChr10.33	0.2063	1.9767	0.2178	2.4778
SALChr01.1724	SALChr10.35	0.362	3.0035	0.3685	2.6331
SALChr01.1731	SALChr10.47	0.4715	1.822	0.4771	1.7006
SALChr01.1735	SALChr10.50	0.6379	1.9734	0.6522	1.7369
SALChr01.1740	SALChr10.67	0.2554	1.1406	0.2604	1.2213
SALChr01.1755	SALChr10.84	0.4241	0.7974	0.4033	1.2743
SALChr01.1757	SALChr10.104	0.3868	0.9118	0.3464	3.3349
SALChr01.1774	SALChr10.120	0.5206	6.1007	0.5482	1.8059
SALChr01.1788	SALChr10.139	0.3192	0.7299	0.2792	1.7866
SALChr01.1791	SALChr10.147	0.1027	1.0182	0.102	1.4433
SALChr01.1799	SALChr10.168	0.2082	1.365	0.1944	3.0276
SALChr01.1801	SALChr10.169	0.0331	1.1041	0.0341	1.1562
SALChr01.1808	SALChr10.179	0.1144	1.0069	0.1158	1.3939
SALChr01.1809	SALChr10.180	0.4883	1.772	0.5149	1.281
SALChr01.1818	SALChr10.190	0.2047	1.1171	0.2164	0.8984
SALChr01.1227	SALChr10.534	0.8496	-1	0.7991	3.8935
SALChr01.1233	SALChr10.537	0.3531	0.5529	0.3297	0.7874
SALChr01.1268	SALChr10.570	0.0139	0.0293	0.0131	0.0381
SALChr01.1274	SALChr10.571	0.0034	0	0.0036	0
SALChr01.1279	SALChr10.573	0	0.0148	0	0.0116
SALChr01.1286	SALChr10.576	0.0102	0.0182	0.0114	0.0128
SALChr01.1318	SALChr10.589	0.8833	1.9933	0.8474	4.6881
SALChr01.505	SALChr10.463	0.1688	0.9306	0.177	0.865
SALChr01.513	SALChr10.458	0.1511	1.0713	0.1526	1.3783
SALChr01.514	SALChr10.455	0.4067	2.2649	0.4216	1.5702
SALChr01.515	SALChr10.454	0.5725	-1	0.7143	1.0842
SALChr01.517	SALChr10.452	0.12	0.4415	0.1222	0.4502
SALChr01.531	SALChr10.448	0.1194	0.8706	0.1215	0.9775
SALChr01.556	SALChr10.437	0.3356	0.6404	0.3512	0.572
SALChr01.573	SALChr10.431	0.3079	0.923	0.3235	0.8183
SALChr01.576	SALChr10.430	0.2425	0.6099	0.2493	0.6446
SALChr01.587	SALChr10.428	0.1189	0.5717	0.1211	0.5828
SALChr01.593	SALChr10.424	0.4292	0.5441	0.4033	0.7766
SALChr01.81	SALChr10.676	0.0881	0.73	0.0944	0.6182
SALChr01.94	SALChr10.670	0.0804	0.6814	0.0855	0.5688
SALChr01.95	SALChr10.654	0.4591	0.9409	0.4451	1.4971
SALChr01.125	SALChr10.646	0.0117	0.627	0.0121	0.5705
SALChr01.132	SALChr10.642	0.1506	1.1222	0.1545	1.1926
SALChr01.136	SALChr10.641	0.1071	0.5808	0.1137	0.5022
SALChr01.147	SALChr10.640	0.4164	0.8672	0.4291	0.8936
SALChr01.405	SALChr10.487	0.3177	0.7536	0.3085	0.9096
SALChr01.428	SALChr10.480	0.2079	0.5971	0.2172	0.5769
SALChr01.429	SALChr10.479	0.1152	0.8774	0.1218	0.8062
SALChr01.430	SALChr10.478	0.0459	0.855	0.0463	1.0068
SALChr01.446	SALChr10.476	0.4637	0.8622	0.4956	0.7431
SALChr01.458	SALChr10.472	0.0521	0.516	0.0548	0.4383
SALChr02.168	SALChr02.1057	0.0755	0.4523	0.0772	0.4485
SALChr02.177	SALChr02.1077	0.0234	0.5582	0.0242	0.5573
SALChr02.181	SALChr02.1092	0.1878	0.4674	0.1916	0.4779
SALChr02.183	SALChr02.1108	0.1914	0.6324	0.1881	0.7244
SALChr02.193	SALChr02.1123	0.1349	0.8382	0.1404	0.7897
SALChr02.196	SALChr02.1137	0.1946	1.7369	0.2029	1.8275
SALChr02.198	SALChr02.1141	0.098	0.5709	0.1006	0.5588
SALChr02.200	SALChr02.1143	0.4434	1.0437	0.4021	2.5935
SALChr02.203	SALChr02.1156	0.0427	0.895	0.0439	0.9217
SALChr02.206	SALChr02.1157	0.2879	0.7505	0.2765	0.9639
SALChr02.207	SALChr02.1158	0.3771	0.6842	0.3897	0.6569
SALChr02.209	SALChr02.1161	0.1725	0.6162	0.1856	0.4985
SALChr02.210	SALChr02.1170	0.1768	0.6451	0.1877	0.5573
SALChr02.211	SALChr02.1171	0.4719	1.223	0.4391	2.3963
SALChr02.219	SALChr02.1192	0.4879	1.5493	0.5212	1.6737
SALChr02.223	SALChr02.1195	0.1748	0.7787	0.1851	0.6936
SALChr02.226	SALChr02.1199	0.146	0.5338	0.1544	0.4833
SALChr02.232	SALChr02.1220	0.1371	0.6324	0.132	0.9357
SALChr02.233	SALChr02.1222	0.1148	0.65	0.1225	0.5674
SALChr02.236	SALChr02.1245	0.0717	0.4743	0.0722	0.5142
SALChr02.237	SALChr02.1247	0.0515	0.4795	0.0538	0.4309
SALChr02.245	SALChr02.1277	0.2813	1.0807	0.2577	3.2902
SALChr02.249	SALChr02.1286	0.0249	0.4677	0.0261	0.4023
SALChr02.250	SALChr02.1287	0.1856	0.3863	0.1883	0.396
SALChr02.251	SALChr02.1306	0.0528	0.6838	0.0545	0.6957
SALChr02.252	SALChr02.1317	0	0.5633	0	0.6034
SALChr02.253	SALChr02.1322	0.1497	0.8803	0.1491	1.1917
SALChr02.256	SALChr02.1335	0.9021	2.0623	0.9751	1.616
SALChr02.260	SALChr02.1340	0.5404	-1	0.5589	3.7725
SALChr02.261	SALChr02.1375	0.5096	1.6841	0.483	3.1499
SALChr02.266	SALChr02.1406	0.3831	0.4554	0.4083	0.398
SALChr02.295	SALChr02.1431	0.4854	4.8444	0.4832	5.3372
SALChr02.389	SALChr02.907	0.1925	1.2148	0.1997	1.2845
SALChr02.399	SALChr02.921	0.136	1.1464	0.1281	2.1227
SALChr02.406	SALChr02.928	0.063	1.5304	0.0658	2.6
SALChr02.411	SALChr02.935	0.2928	1.4167	0.3081	1.2875
SALChr02.415	SALChr02.941	0.2732	0.8048	0.2508	1.6274
SALChr02.416	SALChr02.943	0.3919	1.2466	0.5688	0.5508
SALChr02.417	SALChr02.946	0.3067	1.2084	0.2801	3.1023
SALChr02.440	SALChr02.968	0.526	1.9662	0.5352	1.8038
SALChr02.441	SALChr02.970	0.2705	1.708	0.2757	1.4704
SALChr02.442	SALChr02.972	0.498	1.3713	0.4815	1.8023
SALChr02.458	SALChr02.988	0.6826	-1	0.7121	3.6367
SALChr02.470	SALChr02.1007	0.2676	2.3036	0.2797	1.482
SALChr02.477	SALChr02.1026	0.2535	3.7067	0.2559	2.6321
SALChr02.10	SALChr02.2236	0.8566	-1	0.8261	4.4452
SALChr02.42	SALChr02.2218	0.6591	1.8576	0.675	1.5857
SALChr02.66	SALChr02.2216	0.0691	0.4486	0.0699	0.4456
SALChr02.67	SALChr02.2202	0.465	-1	0.4725	3.994
SALChr02.73	SALChr02.2177	0.2718	0.7348	0.2956	0.6372
SALChr02.76	SALChr02.2161	0.1771	0.5488	0.1888	0.4677
SALChr02.78	SALChr02.2142	0.0123	0.5506	0.0111	1.3612
SALChr02.79	SALChr02.2140	0.1273	0.5107	0.1319	0.4822
SALChr02.83	SALChr02.2132	0.1815	0.6955	0.162	1.902
SALChr02.84	SALChr02.2130	0.401	0.8471	0.3748	2.1827
SALChr02.85	SALChr02.2120	0.1077	0.4496	0.1139	0.3864
SALChr02.86	SALChr02.2116	0.127	0.4242	0.1294	0.427
SALChr02.87	SALChr02.2107	0.2224	0.7438	0.2312	0.7809
SALChr02.88	SALChr02.2097	0.0862	0.7036	0.0864	0.789
SALChr02.92	SALChr02.2083	0.1489	0.6369	0.153	0.6415
SALChr02.93	SALChr02.2082	0.2267	2.7305	0.2413	1.3517
SALChr02.94	SALChr02.2081	0.0489	0.5016	0.0531	0.4032
SALChr02.98	SALChr02.2050	0.0254	0.5328	0.0287	0.3836
SALChr02.109	SALChr02.2031	0.0635	0.7856	0.0638	0.8589
SALChr02.110	SALChr02.2010	0.345	0.481	0.3217	0.6612
SALChr02.111	SALChr02.2008	0.2019	0.8351	0.2136	0.74
SALChr02.112	SALChr02.1999	0.2665	2.1559	0.2731	1.6511
SALChr02.113	SALChr02.1993	0.1265	0.8092	0.1241	1.1864
SALChr02.115	SALChr02.1988	0.0386	0.3713	0.0388	0.3855
SALChr02.121	SALChr02.1970	0.0556	0.4034	0.0548	0.4827
SALChr02.125	SALChr02.1959	0.4901	-1	0.5177	1.7203
SALChr02.132	SALChr02.1954	0.1692	0.476	0.1725	0.474
SALChr02.133	SALChr02.1946	0.1928	0.5066	0.1826	0.7038
SALChr02.135	SALChr02.1944	0.4075	1.2343	0.4314	1.0874
SALChr02.137	SALChr02.1936	0.2285	0.5658	0.2387	0.5208
SALChr02.138	SALChr02.1933	0.2744	0.4965	0.2842	0.4839
SALChr02.147	SALChr02.1924	0.0222	0.4506	0.021	0.6875
SALChr02.2678	SALChr03.2280	0.4806	1.1653	0.4299	4.115
SALChr02.2684	SALChr03.2309	0.3393	0.839	0.343	0.9543
SALChr02.2685	SALChr03.2316	0.1239	0.5262	0.1318	0.457
SALChr02.2687	SALChr03.2321	0.1666	1.096	0.1676	1.7659
SALChr02.2689	SALChr03.2322	0.1349	0.5303	0.139	0.5043
SALChr02.2690	SALChr03.2327	0.0677	0.4181	0.0695	0.4053
SALChr02.2694	SALChr03.2335	0.1291	0.6404	0.1296	0.6653
SALChr02.2697	SALChr03.2352	0.168	0.5775	0.1754	0.5364
SALChr02.2699	SALChr03.2362	0.0468	0.4797	0.0481	0.461
SALChr02.2701	SALChr03.2367	0.351	1.8458	0.3426	2.8805
SALChr02.2705	SALChr03.2392	0.0604	0.5414	0.0628	0.4993
SALChr02.2710	SALChr03.2393	0.3747	1.5713	0.3799	1.4227
SALChr02.2713	SALChr03.2406	0.5671	-1	0.6035	3.7152
SALChr02.2716	SALChr03.2415	0.2179	0.6971	0.2176	0.7958
SALChr02.2718	SALChr03.2424	0.4045	1.5212	0.4065	1.5001
SALChr02.2719	SALChr03.2431	0.0527	0.847	0.0558	0.7447
SALChr02.2720	SALChr03.2434	0.2447	0.7881	0.2665	0.6457
SALChr02.2723	SALChr03.2448	0.2099	0.4964	0.2123	0.5278
SALChr02.2728	SALChr03.2457	0.2057	0.7075	0.1959	1.0063
SALChr02.2730	SALChr03.2458	0.3622	1.1087	0.3592	2.1984
SALChr02.2739	SALChr03.2465	0.1684	0.6623	0.1682	0.726
SALChr02.2743	SALChr03.2486	0.2393	0.9091	0.2201	1.9843
SALChr02.2744	SALChr03.2487	0.0347	0.461	0.0334	0.6266
SALChr02.2750	SALChr03.2511	0.15	0.692	0.1569	0.6348
SALChr02.2755	SALChr03.2524	0.3721	0.6022	0.3364	1.4124
SALChr02.964	SALChr03.1121	0.2654	1.2688	0.2636	2.2213
SALChr02.965	SALChr03.1123	0.3787	1.4098	0.3831	1.3292
SALChr02.974	SALChr03.1128	0.3342	1.5666	0.3459	1.2793
SALChr02.977	SALChr03.1130	0.3893	1.215	0.3885	1.3614
SALChr02.979	SALChr03.1138	0.3549	1.2655	0.376	0.9942
SALChr02.985	SALChr03.1143	0.0818	-1	0.0797	3.4473
SALChr02.986	SALChr03.1145	0.3929	-1	0.412	1.8869
SALChr02.991	SALChr03.1148	0.5601	-1	0.5269	3.2673
SALChr02.993	SALChr03.1153	0.5917	2.5027	0.5953	2.3549
SALChr02.1000	SALChr03.1155	0.5364	0.9529	0.4912	2.0163
SALChr02.1004	SALChr03.1165	0.2681	2.6503	0.2767	1.7335
SALChr02.1007	SALChr03.1168	0.2995	-1	0.3193	3.5069
SALChr02.1011	SALChr03.1170	0.3141	1.3882	0.3048	1.8258
SALChr02.2118	SALChr03.2013	0.2367	1.6824	0.2242	4.216
SALChr02.2124	SALChr03.2015	0.1511	1.593	0.1538	2.0541
SALChr02.2126	SALChr03.2029	0.3699	2.1335	0.3862	1.5198
SALChr02.2128	SALChr03.2030	0.465	1.4579	0.4555	3.3183
SALChr02.2130	SALChr03.2033	0.4934	1.179	0.4244	3.1727
SALChr02.2131	SALChr03.2035	0.4732	1.6314	0.4676	1.9162
SALChr02.2143	SALChr03.2051	0.1336	1.1907	0.1383	1.2276
SALChr02.2153	SALChr03.2054	0.3946	1.2224	0.3625	3.5364
SALChr02.2159	SALChr03.2057	0.0308	1.1191	0.0327	0.9634
SALChr02.2163	SALChr03.2061	0.3931	3.397	0.4034	2.1049
SALChr02.2196	SALChr03.2096	0.2646	1.6468	0.2357	3.1771
SALChr02.1213	SALChr03.657	0.6799	1.0753	0.5905	3.5427
SALChr02.1224	SALChr03.693	0.2218	1.324	0.2294	2.3215
SALChr02.1247	SALChr03.708	0.0752	1.8981	0.0766	1.5709
SALChr02.1252	SALChr03.713	0.3358	1.2008	0.3503	1.237
SALChr02.1265	SALChr03.718	1.0167	-1	1.0497	4.1678
SALChr02.1267	SALChr03.728	0.5401	1.3885	0.5306	1.5967
SALChr02.1270	SALChr03.729	0.2632	1.8265	0.2719	1.4192
SALChr02.1275	SALChr03.735	0.3976	1.6833	0.3913	2.0249
SALChr02.1282	SALChr03.740	0.7499	3.0739	0.7517	3.4667
SALChr02.1302	SALChr03.770	0.5441	-1	0.5429	3.56
SALChr02.1317	SALChr03.779	0.0132	1.2878	0.0127	1.9098
SALChr02.1343	SALChr03.781	0.7011	-1	0.707	4.2706
SALChr02.432	SALChr03.1113	0.3592	2.1595	0.3674	1.7351
SALChr02.433	SALChr03.1118	0.4748	2.6414	0.4746	2.8026
SALChr02.443	SALChr03.1126	0.2263	1.2691	0.2303	1.5664
SALChr02.449	SALChr03.1131	0.1181	1.2104	0.121	1.4941
SALChr02.459	SALChr03.1146	0.4372	2.2454	0.4417	2.112
SALChr02.465	SALChr03.1157	0.1866	1.3649	0.1882	2.2629
SALChr02.466	SALChr03.1164	0.3212	2.2336	0.3364	1.477
SALChr02.470	SALChr03.1168	0.2541	2.385	0.2706	1.2826
SALChr02.1325	SALChr03.15	0.55	0.8588	0.4997	2.3648
SALChr02.1328	SALChr03.25	0.2809	1.6757	0.2892	1.3208
SALChr02.1332	SALChr03.29	0.3519	1.447	0.3731	1.4674
SALChr02.1340	SALChr03.44	0.2371	1.2523	0.2428	2.1058
SALChr02.1346	SALChr03.50	0.4725	2.7297	0.4724	3.1304
SALChr02.1355	SALChr03.63	0.3495	1.0619	0.3208	2.167
SALChr02.1358	SALChr03.65	0.4426	1.4455	0.4265	2.0542
SALChr02.1374	SALChr03.74	0.4161	4.1475	0.4271	2.1432
SALChr02.1441	SALChr03.1487	0.4688	0.8611	0.4726	0.9254
SALChr02.1445	SALChr03.1491	0.0104	0.0225	0.0113	0.0173
SALChr02.1446	SALChr03.1500	0.0035	0.0236	0.0038	0.0187
SALChr02.1454	SALChr03.1512	0.0018	0.0022	0.002	0.0017
SALChr02.1458	SALChr03.1519	0.0081	0.0391	0.0089	0.0295
SALChr02.1465	SALChr03.1521	0.0675	0.4874	0.0771	0.3224
SALChr02.1470	SALChr03.1529	0.0258	0.112	0.0279	0.0887
SALChr02.1488	SALChr03.1562	0.0348	0.0985	0.0375	0.0808
SALChr02.2043	SALChr03.912	0.606	1.8775	0.6216	1.6485
SALChr02.2045	SALChr03.936	0.4401	1.5499	0.395	4.1688
SALChr02.2051	SALChr03.943	0.3701	1.892	0.386	1.4351
SALChr02.2062	SALChr03.955	0.3391	1.8736	0.3443	1.6312
SALChr02.2064	SALChr03.959	0.286	1.4279	0.2904	2.3924
SALChr02.2068	SALChr03.966	0.1788	1.6545	0.1827	2.1475
SALChr02.2069	SALChr03.989	0.1762	2.6477	0.1846	2.7745
SALChr02.236	SALChr03.708	0.1363	1.4728	0.1399	2.3867
SALChr02.243	SALChr03.726	0.427	2.1713	0.4539	1.7053
SALChr02.244	SALChr03.737	0.2374	2.541	0.2443	1.73
SALChr02.247	SALChr03.742	0.1574	1.5365	0.1684	1.2789
SALChr02.248	SALChr03.744	0.1768	1.2982	0.1762	1.3489
SALChr02.252	SALChr03.779	0.0099	1.117	0.01	1.3175
SALChr02.274	SALChr03.783	0.1416	1.8769	0.1483	2.2104
SALChr02.1988	SALChr03.2645	0.6894	1.7356	0.6832	1.9832
SALChr02.1995	SALChr03.2652	0.5514	3.1429	0.5492	4.4122
SALChr02.2006	SALChr03.2656	0.3167	2.8452	0.3147	3.5543
SALChr02.2031	SALChr03.2680	0.17	1.7745	0.1697	1.8161
SALChr02.2033	SALChr03.2686	0.4382	1.5754	0.4497	1.5834
SALChr02.2035	SALChr03.2689	0.3888	1.5494	0.3892	1.6739
SALChr02.1801	SALChr03.1670	0.8541	1.58	0.7894	3.6697
SALChr02.1804	SALChr03.1666	0.161	1.1366	0.1788	0.852
SALChr02.1815	SALChr03.1662	0.4372	2.0401	0.4685	1.2463
SALChr02.1821	SALChr03.1661	0.3206	1.5253	0.3245	1.3895
SALChr02.1824	SALChr03.1660	0.1351	1.2218	0.128	2.6199
SALChr02.1837	SALChr03.1653	0.5584	1.2617	0.5714	1.2965
SALChr02.1838	SALChr03.1651	0.4097	1.5297	0.4124	1.5069
SALChr02.1841	SALChr03.1649	0.679	0.7588	0.5772	2.694
SALChr02.1860	SALChr03.1634	0.0871	2.7721	0.0882	2.0957
SALChr02.1863	SALChr03.1633	0.3668	1.5655	0.3853	1.5499
SALChr02.1872	SALChr03.1627	1.1325	-1	1.1828	4.211
SALChr02.1873	SALChr03.1624	0.3181	2.2817	0.3382	1.838
SALChr02.1875	SALChr03.1623	0.4185	1.6003	0.4199	1.6518
SALChr02.1892	SALChr03.1617	0.2487	1.041	0.2589	1.0766
SALChr02.1893	SALChr03.1615	0.6286	1.5052	0.5918	3.3254
SALChr02.1911	SALChr03.1582	0.1916	2.0312	0.1974	1.514
SALChr02.2229	SALChr03.2890	0.0123	0.6082	0.012	0.8024
SALChr02.2232	SALChr03.2888	0.0994	0.4481	0.1022	0.4421
SALChr02.2233	SALChr03.2887	0.1118	0.4311	0.1154	0.415
SALChr02.2248	SALChr03.2876	0.166	0.8143	0.1586	1.3428
SALChr02.2252	SALChr03.2872	0.2282	1.1735	0.2385	1.2612
SALChr02.2264	SALChr03.2869	0.0184	0.6157	0.0187	0.6534
SALChr02.2265	SALChr03.2868	0.2722	0.6621	0.2833	0.6289
SALChr02.2266	SALChr03.2866	0.0808	0.6962	0.0849	0.6318
SALChr02.2276	SALChr03.2865	0.2348	0.7922	0.2445	0.7275
SALChr02.2286	SALChr03.2860	0.8258	-1	0.8435	3.6119
SALChr02.2287	SALChr03.2858	0.5436	1.2873	0.555	1.2812
SALChr02.837	SALChr03.1221	0.3325	0.6875	0.3129	1.0509
SALChr02.844	SALChr03.1213	0.3336	0.8022	0.2884	3.9547
SALChr02.847	SALChr03.1211	0.3239	1.5481	0.3308	2.2934
SALChr02.853	SALChr03.1205	0.3738	2.7779	0.3783	2.2512
SALChr02.864	SALChr03.1202	0.347	1.3374	0.3535	1.9899
SALChr02.866	SALChr03.1199	0.4427	1.4191	0.4074	3.9787
SALChr02.869	SALChr03.1196	0.2436	0.9684	0.2262	2.2199
SALChr02.881	SALChr03.1189	0.3369	1.9385	0.3498	1.821
SALChr02.887	SALChr03.1186	0.2325	1.2101	0.2366	1.6446
SALChr02.908	SALChr03.1154	0.8539	-1	0.8704	3.194
SALChr02.943	SALChr03.1126	0.7811	-1	0.9548	1.709
SALChr02.894	SALChr03.2234	0.1992	1.7271	0.2097	3.8018
SALChr02.900	SALChr03.2215	0.7699	2.2748	0.8004	1.7002
SALChr02.901	SALChr03.2201	0.6965	2.1562	0.6993	2.1133
SALChr02.910	SALChr03.2191	0.4625	1.3105	0.4281	3.4938
SALChr02.912	SALChr03.2188	0.1875	1.3266	0.1875	1.337
SALChr02.927	SALChr03.2172	0.1094	1.1371	0.1135	1.2089
SALChr02.928	SALChr03.2171	0.0809	1.0631	0.0844	0.9829
SALChr02.941	SALChr03.2168	0.3653	0.9354	0.3239	3.6592
SALChr02.951	SALChr03.2159	0.4265	2.4507	0.4497	4.0159
SALChr02.956	SALChr03.2151	0.3113	1.453	0.2948	3.0793
SALChr02.2170	SALChr03.2127	0.146	1.3481	0.1516	1.2615
SALChr02.2185	SALChr03.2108	0.3751	-1	0.3968	1.6965
SALChr02.2189	SALChr03.2102	0.3303	1.2977	0.3132	2.2879
SALChr02.2193	SALChr03.2100	0.367	1.3508	0.3463	2.5015
SALChr02.2194	SALChr03.2098	0.1645	1.0101	0.1687	1.1694
SALChr02.2203	SALChr03.2092	0.5863	-1	0.5853	3.8381
SALChr02.2205	SALChr03.2091	0.431	-1	0.4548	1.7684
SALChr02.2207	SALChr03.2090	0.1955	1.1283	0.2057	1.0241
SALChr02.2217	SALChr03.2082	0.4022	1.2533	0.4229	1.1583
SALChr02.1817	SALChr03.2806	0.5922	1.2519	0.5416	4.2337
SALChr02.1836	SALChr03.2773	0.1023	1.0956	0.1025	1.3416
SALChr02.1860	SALChr03.2765	0.0969	-1	0.0982	4.2481
SALChr02.1861	SALChr03.2764	0.3544	0.7744	0.3188	3.5068
SALChr02.1882	SALChr03.2752	0.3967	4.3475	0.4155	1.7419
SALChr02.1891	SALChr03.2749	0.3229	1.8534	0.3574	1.4898
SALChr02.1901	SALChr03.2745	0.5729	1.6913	0.5952	1.3907
SALChr02.1919	SALChr03.2730	0.6786	2.4045	0.686	2.1426
SALChr02.1945	SALChr03.2724	0.37	1.954	0.39	1.5467
SALChr02.1446	SALChr03.1489	0	0	0	0
SALChr02.1453	SALChr03.1486	0.0088	0.0305	0.0082	0.0431
SALChr02.1455	SALChr03.1483	0.0132	0.0751	0.0146	0.057
SALChr02.1462	SALChr03.1479	0.0023	0.0557	0.0023	0.0565
SALChr02.1472	SALChr03.1476
SALChr02.1494	SALChr03.1455	0.1505	0.338	0.1544	0.3261
SALChr02.1439	SALChr04.1368	0.7292	-1	0.6891	99
SALChr02.1445	SALChr04.1390	0	0	0	0
SALChr02.1451	SALChr04.1395	0.004	0.0105	0.004	0.0111
SALChr02.1458	SALChr04.1396	0.001	0.0219	0.0012	0.0147
SALChr02.1465	SALChr04.1402	0.0581	0.3686	0.0654	0.2552
SALChr02.1466	SALChr04.1404	0.004	0.0362	0.004	0.0384
SALChr02.1468	SALChr04.1411	0.1458	0.2816	0.1488	0.2701
SALChr02.1473	SALChr04.1422	0.0697	0.2834	0.0761	0.2207
SALChr02.1475	SALChr04.1457	0.8528	4.3624	1.0028	1.6991
SALChr02.1489	SALChr04.1484	0.5685	2.8812	0.5979	1.6651
SALChr02.606	SALChr04.2304	0.09	1.0058	0.0905	1.281
SALChr02.612	SALChr04.2325	0.1527	1.3215	0.1411	3.9305
SALChr02.613	SALChr04.2332	0.2232	1.8213	0.2264	1.6067
SALChr02.627	SALChr04.2355	0.0647	1.0381	0.0619	2.3561
SALChr02.629	SALChr04.2357	0.4661	1.4997	0.4658	1.5331
SALChr02.633	SALChr04.2369	0.226	1.6846	0.2312	1.3899
SALChr02.644	SALChr04.2399	0.6733	1.6116	0.703	1.6649
SALChr02.645	SALChr04.2402	0.7304	1.6355	0.6961	3.0458
SALChr02.1801	SALChr04.857	0.8382	1.482	0.7743	3.2821
SALChr02.1804	SALChr04.852	0.1355	1.1822	0.1494	0.9404
SALChr02.1805	SALChr04.848	0.3283	3.2368	0.346	1.5691
SALChr02.1809	SALChr04.844	0.6256	2.1839	0.6678	1.4741
SALChr02.1820	SALChr04.838	0.216	1.0643	0.221	1.0423
SALChr02.1821	SALChr04.837	0.2758	1.4627	0.2977	1.2248
SALChr02.1822	SALChr04.835	0.4707	3.0526	0.4738	3.5109
SALChr02.1830	SALChr04.821	0.3187	1.4845	0.3349	1.6833
SALChr02.1837	SALChr04.814	0.4371	1.4019	0.4338	1.5042
SALChr02.1838	SALChr04.812	0.4069	1.386	0.4182	1.9032
SALChr02.1841	SALChr04.811	0.3284	0.6707	0.3071	0.9774
SALChr02.1848	SALChr04.804	0.5009	1.3976	0.5291	1.3485
SALChr02.1850	SALChr04.801	0.4961	1.9564	0.4998	1.944
SALChr02.1860	SALChr04.787	0.0844	2.8427	0.0869	1.6816
SALChr02.670	SALChr04.596	0.267	1.6628	0.2734	1.3762
SALChr02.675	SALChr04.590	0.2664	2.2691	0.2695	2.0583
SALChr02.677	SALChr04.585	0.4767	1.2668	0.4587	2.1425
SALChr02.679	SALChr04.581	0.4512	3.4155	0.4521	3.3776
SALChr02.683	SALChr04.557	0.0172	1.4673	0.0179	1.273
SALChr02.688	SALChr04.525	0.2048	1.0475	0.1993	1.3094
SALChr02.692	SALChr04.523	0.6264	1.1243	0.6443	1.3685
SALChr02.699	SALChr04.507	0.3278	1.5577	0.3064	3.3816
SALChr02.700	SALChr04.504	0.5721	6.0949	0.5469	2.8631
SALChr02.552	SALChr04.2534	0.3393	-1	0.3529	2.3517
SALChr02.568	SALChr04.2526	0.4607	1.5861	0.5054	1.209
SALChr02.572	SALChr04.2521	0.4068	1.7703	0.38	3.2447
SALChr02.576	SALChr04.2517	0.4404	2.2443	0.4643	1.6129
SALChr02.578	SALChr04.2511	0.5321	1.7768	0.5351	1.7113
SALChr02.581	SALChr04.2510	0.3003	1.6972	0.3109	1.3052
SALChr02.585	SALChr04.2501	0.3421	1.5075	0.3433	1.5158
SALChr02.1876	SALChr04.725	0.2004	-1	0.2023	3.5947
SALChr02.1882	SALChr04.720	0.4589	1.4589	0.449	1.7611
SALChr02.1891	SALChr04.717	0.4105	1.7154	0.4586	1.1186
SALChr02.1892	SALChr04.716	0.2486	1.1619	0.2569	1.6155
SALChr02.1893	SALChr04.714	0.642	1.5074	0.5948	3.9012
SALChr02.1909	SALChr04.702	0.5677	1.9461	0.5986	2.6365
SALChr02.1919	SALChr04.685	0.6143	1.7112	0.6152	1.7148
SALChr02.1442	SALChr04.1419	0.0112	0.0308	0.0118	0.0264
SALChr02.1445	SALChr04.1407	0	0	0	0
SALChr02.1450	SALChr04.1405	0.0074	0.0107	0.0082	0.0078
SALChr02.1451	SALChr04.1404	0.004	0.0362	0.004	0.0384
SALChr02.1457	SALChr04.1394	0.0011	0.0169	0.0013	0.012
SALChr02.1465	SALChr04.1385	0.0487	0.1357	0.0564	0.0915
SALChr02.2739	SALChr05.1367	0.1708	0.5837	0.1657	0.7264
SALChr02.2744	SALChr05.1385	0.0439	0.4347	0.0427	0.5261
SALChr02.2747	SALChr05.1388	0.1379	0.5262	0.1478	0.4466
SALChr02.2749	SALChr05.1394	0.117	0.5686	0.12	0.5772
SALChr02.2754	SALChr05.1406	0.1466	0.59	0.1494	0.6416
SALChr02.2756	SALChr05.1409	0.13	0.5358	0.1371	0.4855
SALChr02.2766	SALChr05.1417	0.5686	1.3972	0.5157	3.3739
SALChr02.2772	SALChr05.1431	0.1125	0.5218	0.1187	0.4787
SALChr02.2788	SALChr05.1453	0.3977	1.3891	0.4427	1.0635
SALChr02.2795	SALChr05.1479	0.1885	0.672	0.1869	0.8663
SALChr02.2798	SALChr05.1483	0.1336	1.0243	0.135	1.3387
SALChr02.2804	SALChr05.1494	0.1326	0.4195	0.1375	0.3968
SALChr02.2809	SALChr05.1510	0.0792	0.5191	0.0844	0.4435
SALChr02.2812	SALChr05.1511	0.1203	0.6258	0.1221	0.6144
SALChr02.2871	SALChr05.891	0.3045	0.9037	0.3138	0.8544
SALChr02.2873	SALChr05.901	0.3592	1.485	0.3342	4.1348
SALChr02.2886	SALChr05.923	0.2988	0.6249	0.2795	0.8796
SALChr02.2890	SALChr05.937	0.2987	1.9986	0.2994	1.9422
SALChr02.2903	SALChr05.965	0.478	-1	0.472	3.9326
SALChr02.2909	SALChr05.984	0.395	1.4446	0.4081	2.2083
SALChr02.2920	SALChr05.996	0.4278	1.442	0.4392	1.7559
SALChr02.2930	SALChr05.1008	0.2243	0.5844	0.2267	0.6216
SALChr02.2934	SALChr05.1013	0.3927	0.8805	0.4088	0.8609
SALChr02.2942	SALChr05.1023	0.1796	0.557	0.1874	0.513
SALChr02.2943	SALChr05.1033	0.6727	1.5212	0.6784	1.4801
SALChr02.2946	SALChr05.1042	0.2213	0.6211	0.2365	0.5498
SALChr02.2949	SALChr05.1048	0.1027	0.4477	0.1065	0.4287
SALChr02.2950	SALChr05.1053	0.1539	0.5403	0.1536	0.5953
SALChr02.2598	SALChr05.1586	0.5958	-1	0.6184	2.3593
SALChr02.2599	SALChr05.1589	0.703	1.4069	0.7233	1.8289
SALChr02.2600	SALChr05.1591	0.2543	0.5972	0.2198	3.0286
SALChr02.2608	SALChr05.1599	0.088	1.0698	0.0914	0.969
SALChr02.2614	SALChr05.1604	0.2219	4.3908	0.2275	2.1247
SALChr02.2622	SALChr05.1615	0.1337	1.2964	0.1354	1.4995
SALChr02.2632	SALChr05.1636	0.3367	2.0281	0.3392	1.8751
SALChr02.2643	SALChr05.1647	0.465	2.5698	0.4538	3.4337
SALChr02.2648	SALChr05.1654	0.3833	1.0724	0.3435	3.6077
SALChr02.2663	SALChr05.1672	0.6824	3.4656	0.7223	1.7522
SALChr02.2669	SALChr05.1679	0.3307	2.5789	0.3291	3.2765
SALChr02.2672	SALChr05.1685	0.5845	2.5728	0.5815	3.0719
SALChr02.2674	SALChr05.1709	0.5824	4.0651	0.6243	1.6551
SALChr02.1541	SALChr05.376	0.3957	-1	0.4114	2.4402
SALChr02.1546	SALChr05.387	0.123	1.0671	0.1229	1.5737
SALChr02.1553	SALChr05.389	0.4754	0.7874	0.414	3.2623
SALChr02.1564	SALChr05.414	0.3237	2.4057	0.3324	1.7475
SALChr02.1569	SALChr05.423	0.2327	1.6115	0.2408	2.3175
SALChr02.1581	SALChr05.438	0.5554	2.5462	0.5599	2.3322
SALChr02.1594	SALChr05.457	0.4506	1.2639	0.4681	1.4044
SALChr02.1606	SALChr05.462	0.3064	-1	0.3146	2.21
SALChr02.1615	SALChr05.474	0.4468	1.0214	0.4108	2.1753
SALChr02.1620	SALChr05.489	0.4535	1.3542	0.4575	1.4341
SALChr02.2252	SALChr05.285	0.2058	-1	0.2175	3.2998
SALChr02.2254	SALChr05.291	0.6191	1.7904	0.636	1.5094
SALChr02.2255	SALChr05.293	0.2025	1.7815	0.2084	1.4262
SALChr02.2259	SALChr05.298	0.5105	2.0171	0.5489	1.9148
SALChr02.2264	SALChr05.305	0.0336	1.2633	0.0346	1.4041
SALChr02.2268	SALChr05.308	0.4359	2.4331	0.4359	2.5544
SALChr02.2271	SALChr05.313	0.2254	1.4257	0.2327	2.0695
SALChr02.2280	SALChr05.323	0.3831	1.3295	0.3876	2.2626
SALChr02.2678	SALChr05.1278	0.1503	0.7731	0.1425	1.4419
SALChr02.2705	SALChr05.1308	0.0539	0.5328	0.0548	0.5421
SALChr02.2709	SALChr05.1310	0.2674	1.6604	0.289	1.4606
SALChr02.2710	SALChr05.1313	0.3214	1.4631	0.3139	1.8207
SALChr02.2713	SALChr05.1318	0.4979	4.8538	0.5022	3.6547
SALChr02.2715	SALChr05.1323	0.2819	0.5089	0.2837	0.5424
SALChr02.2716	SALChr05.1325	0.3242	0.814	0.3336	0.7943
SALChr02.2506	SALChr05.2170	0.3951	-1	0.4105	2.071
SALChr02.2508	SALChr05.2161	0.4199	0.8734	0.3701	3.5092
SALChr02.2509	SALChr05.2159	0.1118	1.1282	0.1117	1.4564
SALChr02.2512	SALChr05.2153	0.0551	1.0965	0.0598	0.8901
SALChr02.2514	SALChr05.2149	0.4446	1.3876	0.4423	2.0307
SALChr02.2517	SALChr05.2146	0.3904	2.0745	0.409	1.4518
SALChr02.2518	SALChr05.2145	0.0505	1.344	0.0489	2.0269
SALChr02.2526	SALChr05.2141	0.0222	1.5972	0.0216	2.2716
SALChr02.2527	SALChr05.2140	0.0364	1.2846	0.0364	1.3068
SALChr02.2529	SALChr05.2136	0.6316	1.8177	0.6257	2.1062
SALChr02.2535	SALChr05.2134	0.0164	1.3217	0.0159	1.8581
SALChr02.2542	SALChr05.2130	0.7468	-1	0.7634	3.9841
SALChr02.2543	SALChr05.2129	0.1831	0.9485	0.1715	1.6423
SALChr02.2578	SALChr05.2127	0.5927	2.252	0.5952	2.2673
SALChr02.2582	SALChr05.2123	0.7538	1.3948	0.7981	1.1713
SALChr02.2583	SALChr05.2121	0.3087	1.5582	0.3105	1.5164
SALChr02.2593	SALChr05.2107	0.0718	1.5303	0.0733	1.2717
SALChr02.2595	SALChr05.2104	0.1388	1.6642	0.1466	1.8457
SALChr02.2598	SALChr05.2103	0.7166	-1	0.7236	3.4961
SALChr02.2599	SALChr05.2100	0.6885	1.9075	0.6905	1.9731
SALChr02.2621	SALChr05.2087	0.4574	-1	0.4688	2.3558
SALChr02.2630	SALChr05.2084	0.1918	3.4851	0.2003	1.7045
SALChr02.2648	SALChr05.2073	0.3555	1.2134	0.3253	3.7103
SALChr02.2663	SALChr05.2061	0.6039	1.9985	0.6604	1.4939
SALChr02.2667	SALChr05.2054	0.5633	2.7097	0.6022	2.0992
SALChr02.2672	SALChr05.2040	0.6149	1.9277	0.6246	1.7171
SALChr02.2506	SALChr05.1185	0.4725	-1	0.4846	2.5276
SALChr02.2509	SALChr05.1184	0.418	2.4552	0.4313	1.7521
SALChr02.2512	SALChr05.1164	0.0678	1.1168	0.0691	1.6205
SALChr02.2517	SALChr05.1160	0.4088	2.3048	0.4223	1.7479
SALChr02.2518	SALChr05.1156	0.048	1.5406	0.0477	1.6459
SALChr02.2519	SALChr05.1155	0.1054	0.8876	0.1085	0.9316
SALChr02.2525	SALChr05.1146	0.2655	1.222	0.286	1.0342
SALChr02.2526	SALChr05.1145	0.0222	1.0416	0.0205	3.3229
SALChr02.2530	SALChr05.1143	0.0422	1.6195	0.041	2.9068
SALChr02.2541	SALChr05.1135	0.195	1.6305	0.2035	1.9524
SALChr02.2542	SALChr05.1131	0.4147	-1	0.4273	2.7786
SALChr02.2548	SALChr05.1129	0.4081	1.299	0.4032	1.4506
SALChr02.2549	SALChr05.1128	0.4214	1.7724	0.417	2.1087
SALChr02.2582	SALChr05.1123	0.7689	1.4591	0.7354	2.1601
SALChr02.2583	SALChr05.1119	0.2785	1.6875	0.2804	1.634
SALChr02.2436	SALChr05.1769	0.2199	1.2442	0.2241	1.7604
SALChr02.2441	SALChr05.1760	0.2796	2.5154	0.2961	1.447
SALChr02.2449	SALChr05.1752	0.0341	0.6138	0.0307	1.7221
SALChr02.2450	SALChr05.1751	0.0768	0.7487	0.0716	1.5814
SALChr02.2464	SALChr05.1739	0.5426	3.524	0.5673	1.7723
SALChr02.2472	SALChr05.1731	0.0258	1.2839	0.0252	1.6938
SALChr02.2478	SALChr05.1727	0.2968	1.9434	0.3018	2.7221
SALChr02.2490	SALChr05.1713	1.044	4.0328	1.1652	3.0675
SALChr02.1141	SALChr06.1426	0.1473	0.3573	0.1496	0.3544
SALChr02.1153	SALChr06.1434	0.0651	0.7967	0.0681	0.7363
SALChr02.1165	SALChr06.1437	0.1054	0.4887	0.1094	0.4552
SALChr02.1172	SALChr06.1438	0.0745	0.4965	0.0779	0.4501
SALChr02.1174	SALChr06.1439	0.125	1.3067	0.1356	1.0567
SALChr02.1175	SALChr06.1440	0.2374	1.1842	0.2436	1.2883
SALChr02.1183	SALChr06.1443	0.0841	0.6629	0.0874	0.6355
SALChr02.1209	SALChr06.1452	0.0747	0.6893	0.0778	0.6621
SALChr02.1220	SALChr06.1456	0.1251	0.5508	0.1273	0.5701
SALChr02.1225	SALChr06.1459	0.0315	1.0095	0.0322	1.0593
SALChr02.1234	SALChr06.1461	0.2075	0.542	0.2131	0.5256
SALChr02.1240	SALChr06.1462	0.3332	1.1375	0.374	0.945
SALChr02.1252	SALChr06.1468	0.1237	0.5619	0.1312	0.4857
SALChr02.1255	SALChr06.1469	0.0404	0.4465	0.0412	0.4449
SALChr02.1257	SALChr06.1471	0.1376	0.6949	0.1448	0.6185
SALChr02.1266	SALChr06.1474	0.0298	0.5788	0.0307	0.555
SALChr02.1269	SALChr06.1477	0.2007	0.4874	0.1812	1.096
SALChr02.1278	SALChr06.1479	0.1779	0.9867	0.1878	0.9107
SALChr02.1287	SALChr06.1486	0.1837	0.3827	0.1939	0.3441
SALChr02.1289	SALChr06.1488	0.0293	0.5914	0.0306	0.5465
SALChr02.1304	SALChr06.1489	0.2264	0.647	0.2372	0.6201
SALChr02.1307	SALChr06.1490	0.2279	0.4869	0.2446	0.4134
SALChr02.1313	SALChr06.1492	0.0128	0.6187	0.0137	0.4972
SALChr02.1317	SALChr06.1527	0.5985	-1	0.5965	3.4543
SALChr02.1333	SALChr06.1534	0.8382	-1	0.8823	3.7253
SALChr02.1344	SALChr06.1555	1.1058	-1	1.0889	4.3091
SALChr02.1839	SALChr06.1504	0.2488	0.8451	0.2562	0.9328
SALChr02.1863	SALChr06.1518	0.3612	2.0098	0.3669	1.7403
SALChr02.1874	SALChr06.1524	0.1504	0.6089	0.1557	0.5871
SALChr02.1878	SALChr06.1526	0.1417	0.5891	0.1465	0.5616
SALChr02.1883	SALChr06.1528	0.1858	0.6392	0.168	1.3318
SALChr02.1886	SALChr06.1529	0.2005	0.5424	0.2011	0.6054
SALChr02.1889	SALChr06.1530	0.0768	0.4977	0.0807	0.4488
SALChr02.1896	SALChr06.1533	0.1982	0.5984	0.2072	0.5636
SALChr02.1902	SALChr06.1535	0.1105	0.7732	0.1157	0.7206
SALChr02.1905	SALChr06.1536	0.1449	0.5039	0.1483	0.5039
SALChr02.1911	SALChr06.1544	0.1437	0.5938	0.1475	0.6055
SALChr02.1912	SALChr06.1545	0.2134	0.5519	0.1793	4.7823
SALChr02.1914	SALChr06.1546	0.1298	0.3611	0.1115	1.4155
SALChr02.1924	SALChr06.1548	0.0903	0.5043	0.0883	0.6292
SALChr02.1946	SALChr06.1553	0.2718	0.5322	0.2522	0.8183
SALChr02.1957	SALChr06.1560	0.1922	0.5134	0.1955	0.5158
SALChr02.1972	SALChr06.1564	0.0309	0.4945	0.0306	0.5758
SALChr02.1975	SALChr06.1568	0.7032	1.3113	0.7454	1.1736
SALChr02.1979	SALChr06.1570	0.0927	0.8238	0.0985	0.6853
SALChr02.1984	SALChr06.1572	0.033	0.5075	0.0338	0.4913
SALChr02.1986	SALChr06.1573	0.3543	0.8854	0.3776	0.8589
SALChr02.2019	SALChr06.1590	0.3943	1.1363	0.3732	1.7571
SALChr02.2043	SALChr06.1583	0.2403	0.9847	0.2471	1.1697
SALChr02.2057	SALChr06.1592	0.0421	0.4194	0.0442	0.3619
SALChr02.2058	SALChr06.1593	0.2503	0.781	0.2282	1.6369
SALChr02.2069	SALChr06.1595	0.5955	1.5517	0.6138	2.238
SALChr02.2077	SALChr06.1604	0.3341	0.4946	0.303	0.7891
SALChr02.2084	SALChr06.1605	0.0903	0.7932	0.0969	0.6754
SALChr02.2098	SALChr06.1611	0.2902	0.92	0.2725	2.3829
SALChr02.2104	SALChr06.1612	0.0049	0.444	0.0051	0.3997
SALChr02.2107	SALChr06.1613	0.2698	0.4366	0.2824	0.3914
SALChr02.2114	SALChr06.1614	0.2129	0.929	0.2128	1.2006
SALChr02.2115	SALChr06.1616	0.1817	0.5403	0.1906	0.4993
SALChr02.2130	SALChr06.1621	0.3839	0.885	0.3549	2.691
SALChr02.2135	SALChr06.1622	0.1863	0.4518	0.193	0.422
SALChr02.513	SALChr06.511	0.7368	2.1827	0.7639	1.6894
SALChr02.514	SALChr06.512	0.4057	2.3888	0.4706	1.5551
SALChr02.519	SALChr06.517	0.6234	1.2437	0.6237	2.4279
SALChr02.521	SALChr06.518	0.1211	1.7803	0.1195	2.2096
SALChr02.522	SALChr06.519	0.5108	1.1834	0.4381	3.9583
SALChr02.524	SALChr06.525	0.5277	1.7259	0.5465	2.7063
SALChr02.545	SALChr06.529	0.1308	1.2826	0.1302	1.8617
SALChr02.558	SALChr06.562	0.8576	3.8857	0.8333	4.4468
SALChr02.198	SALChr06.1426	0.1781	0.448	0.1895	0.4073
SALChr02.202	SALChr06.1435	0.0665	0.5469	0.0715	0.4454
SALChr02.204	SALChr06.1436	0.0548	0.6382	0.0676	0.3507
SALChr02.214	SALChr06.1444	0.4146	1.876	0.4214	1.8691
SALChr02.244	SALChr06.1478	0.1209	1.1853	0.1253	1.1213
SALChr02.247	SALChr06.1482	0.1422	0.6869	0.1527	0.5666
SALChr02.250	SALChr06.1486	0.2326	0.4655	0.2428	0.4315
SALChr02.1550	SALChr06.1040	0.1124	0.6628	0.1141	0.6971
SALChr02.1586	SALChr06.1046	0.0833	0.5401	0.0854	0.5319
SALChr02.1595	SALChr06.1049	0.3468	1.0749	0.3461	1.2304
SALChr02.1604	SALChr06.1053	0.4375	1.6399	0.4384	1.6391
SALChr02.1617	SALChr06.1065	0.1529	0.6368	0.1622	0.5542
SALChr02.1627	SALChr06.1087	0.2566	1.3512	0.2551	1.419
SALChr02.1650	SALChr06.1103	0.1218	0.5908	0.1247	0.5997
SALChr02.1679	SALChr06.1105	0.1452	0.5254	0.1465	0.5572
SALChr02.81	SALChr06.1621	0.1573	0.6081	0.1572	0.6809
SALChr02.87	SALChr06.1613	0.3916	1.3461	0.3969	2.0245
SALChr02.91	SALChr06.1609	0.0296	0.5442	0.0308	0.5055
SALChr02.105	SALChr06.1582	0.1444	0.7061	0.1478	0.6879
SALChr02.132	SALChr06.1562	0.1783	0.7256	0.1827	0.7135
SALChr02.133	SALChr06.1553	0.2909	0.6884	0.281	0.8855
SALChr02.140	SALChr06.1549	0.095	0.5104	0.097	0.5081
SALChr02.147	SALChr06.1548	0.004	0.4605	0.0041	0.4543
SALChr02.148	SALChr06.1543	0.1785	0.5179	0.1871	0.488
SALChr02.156	SALChr06.1531	0.011	0.3784	0.0119	0.3073
SALChr02.163	SALChr06.1523	0.1751	0.6044	0.1812	0.5755
SALChr02.174	SALChr06.1519	0.2112	-1	0.2126	4.5697
SALChr02.197	SALChr06.1495	0.8123	3.1878	0.8093	4.052
SALChr02.2762	SALChr06.765	0.8481	2.3744	0.834	4.5058
SALChr02.2787	SALChr06.758	0.9318	1.685	0.9222	2.1744
SALChr02.2799	SALChr06.737	0.1503	0.4701	0.1518	0.4944
SALChr02.2802	SALChr06.723	0.1774	0.675	0.1873	0.6245
SALChr02.2803	SALChr06.722	0.2101	0.544	0.2151	0.5276
SALChr02.2806	SALChr06.716	0.173	0.6597	0.1854	0.5747
SALChr02.2808	SALChr06.699	0.265	0.7022	0.2917	0.5789
SALChr02.2814	SALChr06.696	0.095	0.818	0.1004	0.7221
SALChr02.2816	SALChr06.694	0.1731	0.5742	0.1604	0.8942
SALChr02.2817	SALChr06.670	0.3893	1.1071	0.3749	1.5932
SALChr02.2818	SALChr06.654	0.2093	0.5716	0.2102	0.6103
SALChr02.2821	SALChr06.649	0.2778	1.0972	0.3098	0.7652
SALChr02.969	SALChr06.626	0.3238	1.1378	0.3332	1.1973
SALChr02.977	SALChr06.624	0.4401	1.1338	0.4337	1.4149
SALChr02.979	SALChr06.621	0.3223	1.0863	0.3423	0.8508
SALChr02.980	SALChr06.620	0.2357	1.5522	0.2388	1.4044
SALChr02.985	SALChr06.617	0.0411	2.5473	0.0423	1.6037
SALChr02.991	SALChr06.610	0.5037	1.1278	0.4758	1.8427
SALChr02.994	SALChr06.608	0.4784	1.3728	0.4316	4.1384
SALChr02.998	SALChr06.607	0.4784	2.7578	0.4895	1.9822
SALChr02.1007	SALChr06.598	0.4176	3.2036	0.4401	1.6352
SALChr02.1010	SALChr06.597	0.4149	1.7646	0.387	3.6727
SALChr02.433	SALChr06.629	0.011	1.3056	0.0113	1.3946
SALChr02.453	SALChr06.615	0.8131	-1	0.8108	4.0555
SALChr02.456	SALChr06.614	0.3	2.19	0.3008	2.1957
SALChr02.459	SALChr06.611	0.495	3.0278	0.5035	2.4082
SALChr02.462	SALChr06.609	0.2148	1.4803	0.2192	1.2952
SALChr02.466	SALChr06.600	0.1807	1.7013	0.189	1.6108
SALChr02.470	SALChr06.598	0.2936	1.0874	0.3066	0.9883
SALChr02.471	SALChr06.595	0.1257	2.239	0.1216	4.3556
SALChr02.484	SALChr06.582	0.2601	1.2445	0.2756	1.0736
SALChr02.517	SALChr06.551	0.9336	1.1399	0.8336	2.2017
SALChr02.2116	SALChr06.560	0.3436	3.8431	0.3529	2.0922
SALChr02.2145	SALChr06.540	0.5552	1.538	0.5767	1.7621
SALChr02.2163	SALChr06.532	0.2445	2.5002	0.244	2.6414
SALChr02.2180	SALChr06.526	0.3592	1.1368	0.3374	1.8825
SALChr02.2185	SALChr06.525	0.4024	3.9077	0.4258	1.565
SALChr02.2186	SALChr06.524	0.2856	1.3012	0.2886	1.4278
SALChr02.2189	SALChr06.520	0.3722	1.0638	0.3566	1.864
SALChr02.2208	SALChr06.516	0.4233	1.1693	0.4012	2.3496
SALChr02.2211	SALChr06.513	0.3831	2.4327	0.3974	1.6249
SALChr02.2221	SALChr06.480	0.6147	2.8058	0.5627	3.2932
SALChr02.2043	SALChr06.46	0.6436	1.7009	0.6837	1.2727
SALChr02.2045	SALChr06.34	0.5244	1.0992	0.4594	4.1034
SALChr02.2054	SALChr06.28	0.3995	1.331	0.4273	1.2565
SALChr02.2062	SALChr06.16	0.3488	2.2094	0.3596	1.6156
SALChr02.2063	SALChr06.13	0.2816	1.4927	0.264	3.8477
SALChr02.2068	SALChr06.11	0.1558	1.4313	0.1555	2.7451
SALChr02.1326	SALChr06.477	0.221	1.2386	0.2159	2.0237
SALChr02.1332	SALChr06.468	0.3407	1.6185	0.3536	3.4414
SALChr02.1346	SALChr06.462	0.3462	1.5787	0.3379	2.1928
SALChr02.1347	SALChr06.461	0.4235	2.0957	0.4434	1.4563
SALChr02.1355	SALChr06.459	0.3866	0.9812	0.3443	2.8909
SALChr02.1374	SALChr06.453	0.4326	-1	0.4381	4.7411
SALChr02.1456	SALChr07.788	0	0.087	0	0.0681
SALChr02.1457	SALChr07.793	0.0011	0.0127	0.0013	0.0093
SALChr02.1463	SALChr07.795	0.0129	0.0162	0.0122	0.0202
SALChr02.1464	SALChr07.802	0	0.0119	0	0.0094
SALChr02.1465	SALChr07.803	0.0642	0.4098	0.0723	0.2875
SALChr02.1473	SALChr07.827	0.1385	0.546	0.1507	0.4283
SALChr02.569	SALChr07.719	0.4523	1.4639	0.4724	1.5217
SALChr02.584	SALChr07.703	0.2023	1.8547	0.2175	1.7554
SALChr02.590	SALChr07.690	0.2577	1.4892	0.2661	1.5933
SALChr02.600	SALChr07.666	0.4364	1.6108	0.4302	2.0128
SALChr02.606	SALChr07.663	0.0834	1.3892	0.0825	1.5351
SALChr02.612	SALChr07.641	0.1577	1.6519	0.1489	3.9902
SALChr02.617	SALChr07.633	0.2734	1.5201	0.284	1.5265
SALChr02.619	SALChr07.627	0.1829	1.2806	0.1836	2.6187
SALChr02.638	SALChr07.592	0.7	1.7774	0.7033	2.9711
SALChr02.645	SALChr07.577	0.4915	1.9513	0.4852	2.3888
SALChr02.649	SALChr07.573	0.21	1.6991	0.214	1.445
SALChr02.651	SALChr07.565	0.457	2.1343	0.4691	1.6807
SALChr02.654	SALChr07.557	0.5152	1.6327	0.4818	3.1696
SALChr02.655	SALChr07.553	0.1618	1.2694	0.1626	1.625
SALChr02.657	SALChr07.548	0.423	1.2602	0.4217	1.3651
SALChr02.661	SALChr07.543	0.3038	0.8534	0.2721	2.5737
SALChr02.663	SALChr07.537	0.3248	2.8497	0.3296	2.2536
SALChr02.667	SALChr07.535	0.5968	-1	0.6077	3.7669
SALChr02.1419	SALChr07.828	0.4886	-1	0.5153	3.3943
SALChr02.1441	SALChr07.827	0.1421	0.4153	0.1583	0.2965
SALChr02.1445	SALChr07.814	0.0051	0.0872	0.0052	0.0813
SALChr02.1449	SALChr07.813	0	0.03	0	0.0227
SALChr02.1454	SALChr07.805	0.0018	0.0088	0.0018	0.0082
SALChr02.1456	SALChr07.802	0	0	0	0
SALChr02.1458	SALChr07.801	0.001	0.0036	0.0011	0.0027
SALChr02.1464	SALChr07.788	0	0.1005	0	0.0731
SALChr02.1468	SALChr07.787
SALChr02.1470	SALChr07.785	0.034	0.0967	0.0356	0.0846
SALChr02.2264	SALChr07.1532	0.7671	-1	0.7535	4.2008
SALChr02.2293	SALChr07.1530	0.8659	3.5947	0.8943	2.4645
SALChr02.2305	SALChr07.1506	0.5088	0.7854	0.4832	1.1007
SALChr02.2311	SALChr07.1492	0.3409	1.5306	0.3496	2.6532
SALChr02.2318	SALChr07.1474	0.6007	1.7387	0.6348	1.9957
SALChr02.2324	SALChr07.1451	0.1287	0.9161	0.1245	1.335
SALChr02.2327	SALChr07.1446	0.2493	1.3534	0.2601	1.4552
SALChr02.2330	SALChr07.1428	0.2559	1.2376	0.2628	1.5232
SALChr02.2341	SALChr07.1394	0.4197	2.7351	0.4266	2.406
SALChr02.2375	SALChr07.1358	0.5803	3.4733	0.5625	3.1818
SALChr02.1594	SALChr07.303	0.3111	1.5943	0.3148	1.4609
SALChr02.1598	SALChr07.299	0.4215	1.5958	0.3903	4.0068
SALChr02.1606	SALChr07.294	0.1942	1.932	0.2025	2.7633
SALChr02.1612	SALChr07.290	0.0707	3.5047	0.0701	3.2841
SALChr02.1615	SALChr07.283	0.515	1.2205	0.4791	2.6045
SALChr02.1629	SALChr07.266	0.2273	-1	0.233	3.1294
SALChr02.1640	SALChr07.239	0.3186	1.3068	0.322	2.0439
SALChr02.2427	SALChr08.298	0.3346	0.8065	0.3326	0.9639
SALChr02.2429	SALChr08.301	0.416	0.9767	0.4349	0.9778
SALChr02.2431	SALChr08.303	0.0868	0.5986	0.0899	0.5672
SALChr02.2434	SALChr08.308	0.1263	0.5226	0.132	0.4937
SALChr02.2439	SALChr08.313	0.2064	0.8777	0.2174	0.7804
SALChr02.2441	SALChr08.314	0.1669	0.8751	0.1773	0.7801
SALChr02.2442	SALChr08.316	0.1617	0.7526	0.1649	0.7394
SALChr02.2443	SALChr08.317	0.3575	0.9535	0.368	0.9445
SALChr02.2444	SALChr08.319	0.1167	0.4659	0.1246	0.3988
SALChr02.2445	SALChr08.320	1.1897	3.4243	1.1874	4.7577
SALChr02.2448	SALChr08.321	0.1259	0.5631	0.1361	0.4647
SALChr02.2451	SALChr08.324	0.3769	0.6512	0.4121	0.5273
SALChr02.2452	SALChr08.325	0.0978	0.5538	0.1023	0.4982
SALChr02.2454	SALChr08.327	0.1312	0.5572	0.1337	0.5755
SALChr02.2456	SALChr08.330	0.0855	0.5414	0.089	0.5123
SALChr02.2464	SALChr08.334	0.4775	-1	0.498	3.2615
SALChr02.2468	SALChr08.337	0.2809	1.0541	0.2878	1.0619
SALChr02.2472	SALChr08.338	0.0228	0.646	0.0226	0.7402
SALChr02.2475	SALChr08.347	0.2131	0.6845	0.2052	1.0487
SALChr02.2478	SALChr08.349	0.1819	0.5899	0.1782	0.6911
SALChr02.2479	SALChr08.350	0.0626	0.5772	0.0638	0.5903
SALChr02.2482	SALChr08.351	0.0927	0.6806	0.0828	1.8772
SALChr02.2483	SALChr08.352	0.2888	0.6746	0.306	0.6086
SALChr02.2484	SALChr08.353	0.1906	0.7388	0.1958	0.7283
SALChr02.2486	SALChr08.356	0.0398	0.6434	0.0413	0.6297
SALChr02.2491	SALChr08.366	0.1231	0.7958	0.1254	0.8571
SALChr02.2494	SALChr08.371	0.0762	0.727	0.0798	0.6825
SALChr02.2498	SALChr08.373	0.0757	0.4109	0.0794	0.3589
SALChr02.2501	SALChr08.375	0.0605	0.6956	0.0642	0.5943
SALChr02.2503	SALChr08.376	0.1054	0.6939	0.1099	0.6338
SALChr02.2505	SALChr08.377	0.3225	1.2796	0.349	1.214
SALChr02.2509	SALChr08.382	0.1094	0.6577	0.1114	0.6658
SALChr02.2511	SALChr08.387	0.3827	0.6051	0.4007	0.538
SALChr02.2513	SALChr08.389	0.2999	1.0148	0.3026	1.1266
SALChr02.2514	SALChr08.394	0.2276	0.672	0.2274	0.7591
SALChr02.2518	SALChr08.398	0.0888	0.3162	0.0897	0.3174
SALChr02.2520	SALChr08.400	0.0249	0.513	0.0218	2.3373
SALChr02.2524	SALChr08.405	0.1518	0.5283	0.1568	0.5121
SALChr02.2525	SALChr08.406	0.0938	0.4775	0.0978	0.4386
SALChr02.2526	SALChr08.407	0.0044	0.6961	0.0042	1.0687
SALChr02.2530	SALChr08.411	0.0465	-1	0.045	4.488
SALChr02.2535	SALChr08.417	0.007	0.4834	0.0072	0.452
SALChr02.2537	SALChr08.419	0.1874	0.499	0.1652	1.0665
SALChr02.812	SALChr08.1581	0.3448	2.4338	0.3603	1.5291
SALChr02.813	SALChr08.1582	0.4688	1.4566	0.4592	1.9456
SALChr02.815	SALChr08.1590	0.6581	1.9837	0.6711	1.8465
SALChr02.816	SALChr08.1592	0.613	1.8312	0.6421	1.4169
SALChr02.819	SALChr08.1595	0.7129	1.7578	0.6962	2.6578
SALChr02.826	SALChr08.1609	0.1485	1.5894	0.1504	1.4563
SALChr02.830	SALChr08.1615	0.5678	2.0642	0.5698	1.9984
SALChr02.839	SALChr08.1625	0.4215	2.2643	0.4337	1.7777
SALChr02.843	SALChr08.1631	0.3592	1.6296	0.3801	1.5741
SALChr02.844	SALChr08.1632	0.3625	1.0839	0.3165	3.9609
SALChr02.858	SALChr08.1643	0.3877	1.6487	0.4069	2.4843
SALChr02.864	SALChr08.1651	0.3821	1.8645	0.3814	1.9134
SALChr02.868	SALChr08.1652	0.385	-1	0.4228	1.4649
SALChr02.870	SALChr08.1653	0.2296	1.373	0.2427	1.1325
SALChr02.877	SALChr08.1655	0.7536	2.7411	0.7392	3.6576
SALChr02.889	SALChr08.1658	0.3039	1.0163	0.275	3.4302
SALChr02.1447	SALChr08.913	0	0.0485	0	0.0376
SALChr02.1450	SALChr08.916	0.0321	0.0359	0.0315	0.0388
SALChr02.1456	SALChr08.920	0	0.0238	0	0.0228
SALChr02.1458	SALChr08.921	0	0.0072	0	0.0054
SALChr02.1462	SALChr08.922	0.0034	0.0602	0.0034	0.0612
SALChr02.1463	SALChr08.923	0.1939	0.2918	0.1922	0.3209
SALChr02.1468	SALChr08.928	0.0159	0.0635	0.0166	0.0557
SALChr02.1500	SALChr08.958	0.391	0.8142	0.3974	0.8516
SALChr02.2149	SALChr08.1526	0.2395	1.5456	0.2472	1.2372
SALChr02.2154	SALChr08.1530	0.38	1.8234	0.3843	1.7513
SALChr02.2180	SALChr08.1550	0.4387	2.0815	0.4091	3.906
SALChr02.2181	SALChr08.1553	0.4516	1.3177	0.4469	2.1352
SALChr02.2185	SALChr08.1563	0.3336	2.2059	0.3469	1.4715
SALChr02.2197	SALChr08.1568	0.2584	2.4061	0.2742	2.1036
SALChr02.2199	SALChr08.1570	0.4186	1.8731	0.4356	1.4437
SALChr02.2203	SALChr08.1573	0.5346	-1	0.5421	3.8647
SALChr02.2638	SALChr08.967	0.301	1.0311	0.3129	1.0343
SALChr02.2643	SALChr08.970	0.2229	0.6108	0.2229	0.6712
SALChr02.2644	SALChr08.971	0.2489	0.6158	0.2361	0.8752
SALChr02.2657	SALChr08.1002	0.0774	0.8202	0.0815	0.733
SALChr02.2658	SALChr08.1003	0.1066	0.3858	0.1126	0.3426
SALChr02.2671	SALChr08.1013	0.0904	0.7076	0.0926	0.7309
SALChr02.284	SALChr08.1980	0.0317	0.5774	0.0336	0.5003
SALChr02.285	SALChr08.1971	0.5523	1.9622	0.5344	4.1963
SALChr02.290	SALChr08.1967	0.1656	0.4824	0.1801	0.3871
SALChr02.293	SALChr08.1965	0.1979	0.7935	0.1744	3.8769
SALChr02.295	SALChr08.1964	0.5146	-1	0.5037	5.3271
SALChr02.297	SALChr08.1961	0.2081	1.1402	0.2205	1.1528
SALChr02.299	SALChr08.1958	0.1101	0.7783	0.1161	0.7112
SALChr02.301	SALChr08.1949	0.2717	0.6701	0.24	1.8012
SALChr02.304	SALChr08.1945	0.0576	0.4593	0.0581	0.4789
SALChr02.305	SALChr08.1944	0.0083	0.4246	0.0083	0.4465
SALChr02.311	SALChr08.1934	0.0354	0.5008	0.0373	0.4317
SALChr02.312	SALChr08.1933	0.0157	0.4243	0.0164	0.3713
SALChr02.317	SALChr08.1930	0.1162	0.622	0.1169	0.6763
SALChr02.323	SALChr08.1924	0.2453	0.6397	0.2494	0.6665
SALChr02.326	SALChr08.1921	0.0939	0.4103	0.094	0.4323
SALChr02.327	SALChr08.1918	0.1179	0.8242	0.1207	0.8829
SALChr02.331	SALChr08.1917	0.3779	0.4995	0.3834	0.5181
SALChr02.335	SALChr08.1916	0.1457	0.7734	0.1302	4.8709
SALChr02.337	SALChr08.1913	0.2677	1.2275	0.2763	1.1755
SALChr02.339	SALChr08.1909	0.2806	0.6385	0.2829	0.6746
SALChr02.340	SALChr08.1908	0.0892	0.4799	0.0937	0.4126
SALChr02.342	SALChr08.1907	0.0777	0.9629	0.0745	2.3487
SALChr02.347	SALChr08.1899	0.1653	1.3259	0.1704	1.3962
SALChr02.351	SALChr08.1884
SALChr02.354	SALChr08.1879	0.0838	0.4003	0.0873	0.3725
SALChr02.355	SALChr08.1877	0.1139	0.5281	0.1184	0.4869
SALChr02.359	SALChr08.1871	0.0573	0.4562	0.0608	0.4008
SALChr02.360	SALChr08.1869	0.3666	0.8401	0.3353	2.1708
SALChr02.361	SALChr08.1866	0.1156	0.692	0.1215	0.6429
SALChr02.368	SALChr08.1860	0.2815	-1	0.2783	4.3941
SALChr02.370	SALChr08.1857	0.1002	0.704	0.0964	0.9706
SALChr02.373	SALChr08.1855	0.4579	0.8296	0.4636	0.9546
SALChr02.376	SALChr08.1837	0.2028	0.6151	0.2121	0.5722
SALChr02.378	SALChr08.1821	0.0651	0.4377	0.0654	0.4633
SALChr02.382	SALChr08.1815	0.039	0.5609	0.0411	0.4754
SALChr02.384	SALChr08.1813	0.1365	0.6962	0.1407	0.6647
SALChr02.385	SALChr08.1808	0.4	0.915	0.4101	1.0084
SALChr02.387	SALChr08.1803	0.2061	0.6668	0.197	0.9734
SALChr02.394	SALChr08.1785	0.067	0.4711	0.0689	0.4501
SALChr02.397	SALChr08.1782	0.1588	0.8087	0.1543	1.1105
SALChr02.399	SALChr08.1779	0.0404	0.5324	0.0369	1.1602
SALChr02.400	SALChr08.1776	0.1337	0.6451	0.14	0.5751
SALChr02.401	SALChr08.1775	0.8501	2.4052	0.8498	2.6176
SALChr02.402	SALChr08.1774	0.289	1.0479	0.3095	0.9462
SALChr02.404	SALChr08.1773	0.332	0.7869	0.3433	0.759
SALChr02.405	SALChr08.1772	0.1444	0.5226	0.1472	0.5314
SALChr02.406	SALChr08.1769	0.0223	0.6222	0.0237	0.5435
SALChr02.409	SALChr08.1767	0.0907	0.4745	0.0928	0.4774
SALChr02.410	SALChr08.1764	0.0711	0.6604	0.0681	0.9644
SALChr02.412	SALChr08.1760	0.1135	0.5025	0.1217	0.4205
SALChr02.414	SALChr08.1759	0.1167	0.6607	0.1073	1.5067
SALChr02.415	SALChr08.1758	0.1802	0.7484	0.1775	0.8345
SALChr02.416	SALChr08.1756	0.0558	0.9962	0.0751	0.4666
SALChr02.418	SALChr08.1751	0.1518	0.668	0.1643	0.5445
SALChr02.420	SALChr08.1747	0.3419	1.0519	0.3608	1.0231
SALChr02.421	SALChr08.1746	0.0801	0.4053	0.0822	0.3973
SALChr02.423	SALChr08.1740	0.0317	0.515	0.0339	0.427
SALChr02.425	SALChr08.1738	0.1548	0.6985	0.1657	0.6038
SALChr02.432	SALChr08.1728	0.1079	0.4886	0.1112	0.4655
SALChr02.433	SALChr08.1726	0.0027	0.588	0.0029	0.5393
SALChr02.434	SALChr08.1725	0.0943	0.8088	0.0994	0.7046
SALChr02.435	SALChr08.1724	0.3382	0.6483	0.342	0.6732
SALChr02.436	SALChr08.1720	0.2988	0.6564	0.3395	0.5158
SALChr02.437	SALChr08.1719	0.0665	0.4036	0.0695	0.3688
SALChr02.438	SALChr08.1716	0.0412	0.4166	0.042	0.4061
SALChr02.441	SALChr08.1712	0.1746	0.578	0.1877	0.4833
SALChr02.442	SALChr08.1711	0.1562	0.829	0.1553	0.954
SALChr02.443	SALChr08.1710	0.0515	0.3003	0.052	0.3082
SALChr02.446	SALChr08.1708	0.0819	0.3586	0.0838	0.3486
SALChr02.449	SALChr08.1705	0.1994	0.4776	0.204	0.4688
SALChr02.450	SALChr08.1703	0.0998	0.5552	0.1019	0.56
SALChr02.453	SALChr08.1700	0.1887	0.7321	0.1906	0.8051
SALChr02.454	SALChr08.1699	0.4411	1.5879	0.4371	1.8191
SALChr02.455	SALChr08.1698	0.063	0.5193	0.065	0.4934
SALChr02.459	SALChr08.1696	0.1506	0.5038	0.1569	0.48
SALChr02.461	SALChr08.1692	0.0798	0.4393	0.0797	0.458
SALChr02.462	SALChr08.1689	0.3166	-1	0.3141	4.4684
SALChr02.463	SALChr08.1688	0.0684	0.4625	0.0708	0.4325
SALChr02.468	SALChr08.1681	0.1417	0.5526	0.1452	0.5437
SALChr02.471	SALChr08.1679	0.1185	0.7657	0.1089	1.4691
SALChr02.473	SALChr08.1676	0.08	0.9197	0.0967	0.513
SALChr02.475	SALChr08.1668	0.1215	0.577	0.1219	0.6082
SALChr02.476	SALChr08.1665	0.0389	0.422	0.0416	0.3575
SALChr02.483	SALChr08.1652	0.2315	1.049	0.2213	1.6248
SALChr02.487	SALChr08.1646	0.1347	0.5099	0.1419	0.4576
SALChr02.488	SALChr08.1636	0.1207	0.5238	0.12	0.5944
SALChr02.490	SALChr08.1624	0.2228	0.4726	0.2204	0.5201
SALChr02.491	SALChr08.1622	0.2071	1.2912	0.2432	0.7566
SALChr02.496	SALChr08.1613	0.0395	0.5535	0.0412	0.4993
SALChr02.498	SALChr08.1612	0.186	0.5749	0.1964	0.4985
SALChr02.499	SALChr08.1611	0.1775	0.7145	0.1817	0.7011
SALChr02.506	SALChr08.1595	0.398	0.801	0.3887	1.0953
SALChr02.508	SALChr08.1590	0.2613	0.8756	0.2709	0.8083
SALChr02.512	SALChr08.1579	0.1188	0.5852	0.1249	0.5302
SALChr02.515	SALChr08.1577	0.2118	0.555	0.2192	0.5352
SALChr02.516	SALChr08.1576	0.1327	0.4586	0.1408	0.4087
SALChr02.518	SALChr08.1574	0.281	0.8286	0.2944	0.7337
SALChr02.519	SALChr08.1573	0.1947	0.4571	0.1968	0.4996
SALChr02.520	SALChr08.1569	0.2206	0.5432	0.2297	0.5202
SALChr02.522	SALChr08.1565	0.5128	1.3737	0.4535	4.005
SALChr02.524	SALChr08.1563	0.2786	0.7274	0.2833	0.7488
SALChr02.525	SALChr08.1562	0.0472	0.4836	0.0485	0.4557
SALChr02.529	SALChr08.1552	0.1803	0.5989	0.1921	0.5314
SALChr02.530	SALChr08.1551	0.2053	0.7034	0.2106	0.737
SALChr02.531	SALChr08.1550	0.3717	0.7348	0.3522	1.1401
SALChr02.535	SALChr08.1545	0.4395	1.2341	0.4415	3.0378
SALChr02.542	SALChr08.1540	0.5039	0.9776	0.526	0.8901
SALChr02.551	SALChr08.1531	0.0855	0.6974	0.0928	0.5684
SALChr02.557	SALChr08.1518	0.1132	0.5189	0.1102	0.642
SALChr02.560	SALChr08.1512	0.383	0.9767	0.3861	1.1413
SALChr02.562	SALChr08.1487	0.205	0.7466	0.1841	1.881
SALChr02.2311	SALChr08.236	0.5037	-1	0.4861	4.3031
SALChr02.2312	SALChr08.235	0.4314	0.9617	0.4516	0.9227
SALChr02.2320	SALChr08.215	0.2067	0.8019	0.1896	1.9945
SALChr02.2323	SALChr08.212	0.137	0.4121	0.1193	1.1831
SALChr02.2324	SALChr08.210	0.0204	0.5264	0.0209	0.5192
SALChr02.2327	SALChr08.196	0.9711	1.5489	0.964	1.6934
SALChr02.2330	SALChr08.191	0.1228	0.3689	0.1264	0.3524
SALChr02.2331	SALChr08.185	0.3407	0.8528	0.3394	1.0582
SALChr02.2333	SALChr08.173	0.4786	1.017	0.5055	0.9492
SALChr02.2334	SALChr08.170	0.0341	0.422	0.0347	0.4182
SALChr02.2340	SALChr08.161	0.1016	0.4627	0.1075	0.4193
SALChr02.2343	SALChr08.160	0.3848	0.7214	0.3935	0.7011
SALChr02.2344	SALChr08.152	0.4401	0.9614	0.4502	1.0972
SALChr02.2347	SALChr08.147	0.1544	0.6523	0.1588	0.6457
SALChr02.2351	SALChr08.129	0.1959	0.4734	0.179	0.8438
SALChr02.2352	SALChr08.128	0.1038	0.9124	0.109	0.8255
SALChr02.2356	SALChr08.122	0.1004	0.623	0.1046	0.585
SALChr02.2357	SALChr08.120	0.0028	0.6987	0.0028	0.8768
SALChr02.2360	SALChr08.118	0.1115	0.6689	0.1126	0.718
SALChr02.2361	SALChr08.114	0.4456	1.4431	0.467	1.3754
SALChr02.2363	SALChr08.105	0.0762	0.5709	0.0817	0.4912
SALChr02.2364	SALChr08.96	1.0698	2.045	1.0838	2.2899
SALChr02.2372	SALChr08.79	0.0602	0.6034	0.0602	0.6611
SALChr02.2376	SALChr08.71	0.486	1.4423	0.4994	2.5196
SALChr02.2385	SALChr08.60	0.4147	1.224	0.4303	1.3668
SALChr02.2386	SALChr08.56	0.1476	0.6375	0.1495	0.6654
SALChr02.2388	SALChr08.53	0.2503	0.9867	0.2493	1.1898
SALChr02.2391	SALChr08.51	0.141	0.4844	0.1464	0.4646
SALChr02.2397	SALChr08.50	0.6029	1.0475	0.6228	1.0745
SALChr02.2398	SALChr08.46	0.0566	0.4575	0.0607	0.3763
SALChr02.2399	SALChr08.45	0.0442	0.6262	0.0462	0.5636
SALChr02.2406	SALChr08.31	0.1445	0.4458	0.1523	0.406
SALChr02.2408	SALChr08.30	0.1395	0.5301	0.1523	0.4298
SALChr02.2411	SALChr08.22	0.1498	0.4767	0.1537	0.4767
SALChr02.2415	SALChr08.13	0.1493	0.6624	0.1617	0.5322
SALChr02.2416	SALChr08.9	0.0205	0.5622	0.0201	0.7056
SALChr02.2420	SALChr08.5	0.4429	1.2459	0.4912	0.9058
SALChr02.2540	SALChr08.1133	0.2549	0.816	0.2732	0.6961
SALChr02.2541	SALChr08.1131	0.0803	0.6051	0.0849	0.5271
SALChr02.2542	SALChr08.1129	0.2373	0.7923	0.2543	0.6765
SALChr02.2543	SALChr08.1128	0.1412	0.627	0.1299	1.1635
SALChr02.2544	SALChr08.1127	0.2827	0.6299	0.299	0.5797
SALChr02.2546	SALChr08.1123	0.1593	0.4863	0.1647	0.4589
SALChr02.2547	SALChr08.1122	0.0507	0.4432	0.0515	0.453
SALChr02.2548	SALChr08.1121	0.174	0.5414	0.1743	0.6003
SALChr02.2552	SALChr08.1120	0.542	2.1715	0.5619	1.6241
SALChr02.2577	SALChr08.1118	0.5841	1.7308	0.6017	1.4252
SALChr02.2579	SALChr08.1103	0.2021	0.936	0.1901	1.8061
SALChr02.2580	SALChr08.1102	0.0858	0.5271	0.0881	0.5154
SALChr02.2583	SALChr08.1093	0.1291	0.5857	0.1307	0.6193
SALChr02.2584	SALChr08.1091	0.2217	0.6676	0.2069	1.1508
SALChr02.2587	SALChr08.1089	0.0661	0.4635	0.067	0.4626
SALChr02.2588	SALChr08.1085	0.1316	0.4941	0.1347	0.4809
SALChr02.2589	SALChr08.1084	0.2566	0.5164	0.2668	0.4981
SALChr02.2591	SALChr08.1081	0.2353	0.6376	0.2444	0.6084
SALChr02.2595	SALChr08.1080	0.0562	0.5705	0.0587	0.5289
SALChr02.2600	SALChr08.1072	0.1452	0.6271	0.1306	1.5501
SALChr02.2614	SALChr08.1061	0.0895	0.7168	0.0866	0.9605
SALChr02.2616	SALChr08.1053	0.1853	0.5395	0.1771	0.8026
SALChr02.2621	SALChr08.1049	0.1625	0.7375	0.1725	0.6229
SALChr02.2623	SALChr08.1046	1.0789	-1	1.1002	4.355
SALChr02.2624	SALChr08.1045	0.227	0.7067	0.2435	0.5927
SALChr02.2630	SALChr08.1039	0.2229	0.6855	0.2296	0.6524
SALChr02.2631	SALChr08.1037	0.0393	0.5267	0.0353	1.4618
SALChr02.2634	SALChr08.1024	0.2579	0.5538	0.272	0.5054
SALChr02.2635	SALChr08.1023	0.2338	0.8777	0.2483	0.853
SALChr02.2637	SALChr08.1022	0.1003	0.7641	0.105	0.6928
SALChr02.901	SALChr08.1799	0.6145	1.9043	0.6409	1.4487
SALChr02.921	SALChr08.1779	0.1493	1.2321	0.1469	1.4018
SALChr02.928	SALChr08.1769	0.0638	1.1728	0.0666	1.2238
SALChr02.933	SALChr08.1763	0.0493	1.329	0.05	1.7906
SALChr02.941	SALChr08.1758	0.2431	0.8207	0.2199	2.2121
SALChr02.943	SALChr08.1756	0.3125	1.7034	0.4474	0.6476
SALChr02.956	SALChr08.1731	0.179	1.4258	0.1736	2.127
SALChr02.965	SALChr08.1718	0.3555	1.3587	0.3664	2.0325
SALChr02.970	SALChr08.1712	0.3468	1.7274	0.3686	1.6667
SALChr02.972	SALChr08.1711	0.4082	1.1424	0.3859	1.7943
SALChr02.977	SALChr08.1707	0.4485	1.1006	0.4548	1.1197
SALChr02.991	SALChr08.1691	0.4044	1.5543	0.3914	2.5343
SALChr02.994	SALChr08.1686	0.4555	1.126	0.4077	4.151
SALChr02.1000	SALChr08.1685	0.5398	1.6023	0.4953	3.6136
SALChr02.1007	SALChr08.1677	0.4204	3.7177	0.4231	3.7142
SALChr02.1741	SALChr08.1487	0.2511	0.7384	0.2271	2.4104
SALChr02.1744	SALChr08.1483	0.2179	0.7808	0.228	0.7619
SALChr02.1745	SALChr08.1481	0.3526	1.0096	0.3017	2.9947
SALChr02.1747	SALChr08.1479	0.2629	0.8447	0.2611	1.0239
SALChr02.1748	SALChr08.1473	0.1148	0.6614	0.1189	0.6596
SALChr02.1749	SALChr08.1470	0.0841	0.3697	0.0894	0.3104
SALChr02.1753	SALChr08.1462	0.4347	1.1915	0.4433	1.4495
SALChr02.1757	SALChr08.1461	0.3592	0.8754	0.3671	0.9684
SALChr02.1761	SALChr08.1459	0.3109	0.6536	0.3204	0.622
SALChr02.1762	SALChr08.1444	0.143	0.2741	0.1536	0.2241
SALChr02.1769	SALChr08.1410	0.1724	0.7117	0.1567	1.8465
SALChr02.1777	SALChr08.1401	0.0416	0.4055	0.0444	0.3381
SALChr02.1782	SALChr08.1379	0.1945	0.8517	0.2007	0.8938
SALChr02.2630	SALChr08.986	0.5335	3.5047	0.5505	2.0824
SALChr02.2649	SALChr08.953	0.0596	0.4728	0.0637	0.3988
SALChr02.2650	SALChr08.950	0.1638	0.7405	0.1509	1.3875
SALChr02.2652	SALChr08.944	0.5315	0.9846	0.5913	0.8004
SALChr02.2669	SALChr08.943	0.4792	-1	0.4797	3.5419
SALChr02.2696	SALChr08.941	0.7345	2.4564	0.7519	1.982
SALChr02.2878	SALChr09.1556	0.4343	0.761	0.449	0.7938
SALChr02.2880	SALChr09.1559	0.5815	-1	0.5745	3.3861
SALChr02.2884	SALChr09.1564	0.0839	0.4462	0.0911	0.3557
SALChr02.2886	SALChr09.1570	0.3693	0.6681	0.3594	0.8015
SALChr02.2887	SALChr09.1585	0.2226	0.9326	0.2277	1.0817
SALChr02.2888	SALChr09.1587	0.1231	0.4315	0.1251	0.4349
SALChr02.2889	SALChr09.1588	0.293	0.55	0.2975	0.5983
SALChr02.2890	SALChr09.1589	0.117	0.8641	0.1143	1.2654
SALChr02.2892	SALChr09.1610	0.1969	0.6138	0.2052	0.5704
SALChr02.2894	SALChr09.1623	0.1122	0.5092	0.1176	0.4461
SALChr02.2895	SALChr09.1631	0.0866	0.4761	0.0885	0.4831
SALChr02.2898	SALChr09.1638	0.13	0.4867	0.1324	0.4874
SALChr02.2902	SALChr09.1662	0.0543	0.4383	0.0581	0.3781
SALChr02.2905	SALChr09.1678	0.2728	1.0087	0.2834	0.9566
SALChr02.2907	SALChr09.1686	0.0924	0.5283	0.094	0.5336
SALChr02.2925	SALChr09.1716	0.4501	-1	0.4534	3.4975
SALChr02.2926	SALChr09.1730	0.2198	0.8597	0.2274	0.8347
SALChr02.2929	SALChr09.1756	0.2493	0.8168	0.2722	0.6315
SALChr02.2933	SALChr09.1768	0.0449	0.5396	0.0467	0.4783
SALChr02.2938	SALChr09.1778	0.1129	0.6583	0.115	0.6834
SALChr02.2264	SALChr09.138	0.7753	-1	0.7679	4.1245
SALChr02.2280	SALChr09.141	0.4973	-1	0.4894	4.5906
SALChr02.2311	SALChr09.158	0.3119	1.7797	0.3218	1.4086
SALChr02.2312	SALChr09.159	0.4024	0.9993	0.4264	0.8534
SALChr02.2322	SALChr09.174	0.3823	1.2733	0.4024	1.1196
SALChr02.2324	SALChr09.177	0.04	1.5917	0.0394	1.9623
SALChr02.2341	SALChr09.208	0.4493	1.9794	0.4371	3.3353
SALChr02.2343	SALChr09.209	0.5211	1.4333	0.5234	2.752
SALChr02.645	SALChr09.327	0.6341	1.5298	0.6114	2.1255
SALChr02.651	SALChr09.331	0.3679	2.0385	0.3769	1.629
SALChr02.655	SALChr09.338	0.1453	1.2367	0.1456	1.6326
SALChr02.657	SALChr09.341	0.4587	1.1761	0.4487	1.3988
SALChr02.688	SALChr09.367	0.0263	1.6099	0.0269	1.3564
SALChr02.689	SALChr09.369	0.3565	2.0563	0.354	2.4169
SALChr02.1064	SALChr09.937	0.8859	-1	0.8621	4.0146
SALChr02.1082	SALChr09.904	0.7072	2.153	0.722	1.8124
SALChr02.1090	SALChr09.895	0.3741	1.5642	0.3739	1.6604
SALChr02.1098	SALChr09.883	0.1358	1.4819	0.1383	1.2842
SALChr02.1108	SALChr09.879	0.4795	0.9524	0.4672	1.223
SALChr02.1110	SALChr09.874	1.0406	3.0472	1.0532	2.7884
SALChr02.1118	SALChr09.863	0.5021	1.3808	0.4645	4.1823
SALChr02.1126	SALChr09.851	0.7988	1.8921	0.8192	1.6779
SALChr02.1693	SALChr10.1262	0.2992	0.5108	0.3082	0.4868
SALChr02.1694	SALChr10.1264	0.1136	0.6108	0.1206	0.5439
SALChr02.1695	SALChr10.1267	0.0939	0.7447	0.0841	3.0562
SALChr02.1697	SALChr10.1270	0.3003	0.6084	0.3179	0.5215
SALChr02.1700	SALChr10.1274	0.1621	0.4935	0.1682	0.4761
SALChr02.1701	SALChr10.1280	0.2643	0.7819	0.2947	0.5951
SALChr02.1705	SALChr10.1288	0.3377	0.7892	0.3286	1.0323
SALChr02.1707	SALChr10.1292	0.2827	0.9888	0.2995	0.8758
SALChr02.1708	SALChr10.1293	0.0328	0.4612	0.034	0.4311
SALChr02.1710	SALChr10.1305	0.2363	0.8009	0.2504	0.7125
SALChr02.1541	SALChr10.89	0.2674	0.881	0.28	0.8321
SALChr02.1542	SALChr10.90	0.1092	0.498	0.1102	0.5282
SALChr02.1543	SALChr10.92	0.2333	0.5701	0.241	0.552
SALChr02.1547	SALChr10.96	0.1294	0.6045	0.137	0.5282
SALChr02.1550	SALChr10.102	0.0831	0.555	0.0852	0.5553
SALChr02.1553	SALChr10.104	0.2857	0.5325	0.2509	1.5892
SALChr02.1610	SALChr10.226	0.7337	1.5136	0.7131	2.0026
SALChr02.1625	SALChr10.249	0.0766	0.8727	0.0755	1.3912
SALChr02.1634	SALChr10.265	0.3519	1.5555	0.3479	1.7309
SALChr02.1636	SALChr10.281	0.1284	0.51	0.1422	0.378
SALChr02.1638	SALChr10.284	0.1283	0.6642	0.1384	0.5662
SALChr02.1639	SALChr10.293	0.2465	0.6035	0.2314	0.8392
SALChr02.1659	SALChr10.328	0.7181	1.209	0.6198	4.0643
SALChr02.1645	SALChr10.354	0.1978	0.8775	0.2019	0.974
SALChr02.1657	SALChr10.373	0.1742	0.5727	0.1795	0.567
SALChr02.1658	SALChr10.379	0.3088	1.065	0.3154	1.0743
SALChr02.1661	SALChr10.381	0.1429	0.6656	0.1475	0.6395
SALChr02.1665	SALChr10.386	0.0689	0.4438	0.072	0.3959
SALChr02.1687	SALChr10.391	0.7439	-1	0.7331	3.7342
SALChr02.565	SALChr10.1220	0.216	0.4249	0.2225	0.4177
SALChr02.567	SALChr10.1218	0.1218	0.4876	0.1279	0.4405
SALChr02.573	SALChr10.1214	0.0959	0.7936	0.1031	0.6642
SALChr02.574	SALChr10.1212	0.0135	0.7198	0.0131	1.1454
SALChr02.580	SALChr10.1204	0.0746	0.6185	0.0751	0.6561
SALChr02.581	SALChr10.1202	0.2323	0.5599	0.2401	0.5295
SALChr02.582	SALChr10.1200	0.0766	0.3996	0.0783	0.3924
SALChr02.583	SALChr10.1199	0.2467	0.6053	0.2673	0.5253
SALChr02.587	SALChr10.1196	0	0.4605	0	0.3973
SALChr02.590	SALChr10.1189	0.0813	0.5772	0.0807	0.6533
SALChr02.596	SALChr10.1185	0.1817	0.604	0.1848	0.5891
SALChr02.597	SALChr10.1182	0.2795	0.9776	0.281	1.1105
SALChr02.598	SALChr10.1177	0.0347	0.5121	0.0353	0.5323
SALChr02.600	SALChr10.1170	0.2022	0.5184	0.205	0.546
SALChr02.605	SALChr10.1169	0.1931	0.5204	0.2002	0.5034
SALChr02.606	SALChr10.1165	0.0831	0.4859	0.0826	0.5465
SALChr02.607	SALChr10.1160	0.0689	0.5635	0.0725	0.488
SALChr02.609	SALChr10.1149	0.2621	0.948	0.2673	1.028
SALChr02.611	SALChr10.1144	0.176	0.8491	0.1869	0.7484
SALChr02.612	SALChr10.1141	0.0697	0.7076	0.0649	1.5738
SALChr02.613	SALChr10.1133	0.1058	0.7306	0.1116	0.6136
SALChr02.618	SALChr10.1130	0.1758	0.576	0.1869	0.485
SALChr02.620	SALChr10.1126	0.0868	0.5192	0.0884	0.5253
SALChr02.622	SALChr10.1122	0.07	0.653	0.0707	0.6989
SALChr02.626	SALChr10.1116	0.2187	0.4679	0.2198	0.5051
SALChr02.627	SALChr10.1108	0.0449	0.4823	0.042	0.7446
SALChr02.628	SALChr10.1107	0.0562	0.4286	0.0568	0.4498
SALChr02.630	SALChr10.1106	0.1814	0.9976	0.1881	1.0902
SALChr02.633	SALChr10.1094	0.1603	0.5628	0.1663	0.527
SALChr02.637	SALChr10.1091	0.2648	0.5219	0.2649	0.5639
SALChr02.644	SALChr10.1070	0.2733	0.5946	0.2809	0.5711
SALChr02.645	SALChr10.1069	0.2831	0.6153	0.273	0.7725
SALChr02.647	SALChr10.1068	0.186	0.4321	0.1989	0.3752
SALChr02.653	SALChr10.1061	0.0551	0.6339	0.0587	0.5437
SALChr02.654	SALChr10.1055	0.1842	0.7934	0.1781	1.2899
SALChr02.660	SALChr10.1046	0.0927	0.5649	0.1026	0.4271
SALChr02.662	SALChr10.1034	0.3082	1.0323	0.313	1.0961
SALChr02.663	SALChr10.1033	0.1322	0.5084	0.1381	0.4677
SALChr02.667	SALChr10.1031	0.1535	0.5304	0.159	0.5025
SALChr02.668	SALChr10.1026	0.1595	0.4803	0.1601	0.5065
SALChr02.669	SALChr10.1019	0.2393	0.6754	0.2468	0.6666
SALChr02.670	SALChr10.1017	0.1252	0.6481	0.1278	0.6515
SALChr02.674	SALChr10.1014	0.1346	0.4615	0.1407	0.4265
SALChr02.675	SALChr10.1010	0.1205	0.6807	0.1216	0.7613
SALChr02.676	SALChr10.1009	0.0314	0.3969	0.0322	0.3827
SALChr02.677	SALChr10.1005	0.5911	1.4769	0.5584	2.8036
SALChr02.679	SALChr10.1002	0.1398	0.6986	0.1509	0.5711
SALChr02.682	SALChr10.994	0.0463	0.5226	0.0479	0.4902
SALChr02.683	SALChr10.992	0.0143	0.3793	0.0143	0.4121
SALChr02.684	SALChr10.991	0.2096	0.4802	0.2157	0.4675
SALChr02.686	SALChr10.982	0.1834	0.6275	0.1896	0.6047
SALChr02.687	SALChr10.981	0.2001	0.7664	0.1842	1.7684
SALChr02.688	SALChr10.973	0.0037	0.47	0.004	0.3844
SALChr02.689	SALChr10.970	0.2529	1.1251	0.2578	1.3119
SALChr02.690	SALChr10.969	0.0914	0.6084	0.0977	0.5142
SALChr02.691	SALChr10.968	0.4355	0.4073	0.4748	0.3433
SALChr02.693	SALChr10.965	0.1535	0.7218	0.1555	0.7425
SALChr02.694	SALChr10.964	0.2474	1.1665	0.2534	1.4795
SALChr02.697	SALChr10.959	0.145	0.5064	0.1495	0.4821
SALChr02.699	SALChr10.958	0.3088	1.965	0.2945	3.4085
SALChr02.700	SALChr10.956	0.2819	0.9108	0.3064	0.7272
SALChr02.701	SALChr10.950	0.0598	0.1956	0.0652	0.1523
SALChr02.706	SALChr10.947	0.2381	2.086	0.2446	1.5839
SALChr02.708	SALChr10.946	0.0654	0.4341	0.0661	0.4369
SALChr02.709	SALChr10.944	0.0566	0.582	0.0581	0.5706
SALChr02.711	SALChr10.938	0.0192	0.6333	0.0199	0.6055
SALChr02.714	SALChr10.926	0.1435	0.6563	0.1377	0.8197
SALChr02.719	SALChr10.922	0.1177	0.3921	0.1186	0.4073
SALChr02.725	SALChr10.914	0.0928	0.4866	0.0985	0.416
SALChr02.728	SALChr10.912	0.1639	0.7055	0.1568	1.0289
SALChr02.729	SALChr10.910	0.189	0.7109	0.213	0.5513
SALChr02.730	SALChr10.904	0.3689	1.2052	0.3677	2.4335
SALChr02.731	SALChr10.902	0.1821	0.5894	0.1651	1.2243
SALChr02.732	SALChr10.898	0.2405	1.0977	0.2641	0.8974
SALChr02.733	SALChr10.896	0.187	0.8934	0.1893	0.9467
SALChr02.734	SALChr10.892	0.3234	1.1219	0.3288	1.5781
SALChr02.736	SALChr10.890	0.0852	0.6317	0.0877	0.598
SALChr02.737	SALChr10.889	0.2773	1.4194	0.2749	1.5593
SALChr02.739	SALChr10.886	0.7041	1.4514	0.7388	1.3257
SALChr02.744	SALChr10.877	0.0091	0.3528	0.0096	0.3131
SALChr02.746	SALChr10.876	0.161	0.5604	0.1577	0.7037
SALChr02.748	SALChr10.872	0.0638	0.5432	0.0668	0.4891
SALChr02.749	SALChr10.870	0.3474	0.9447	0.3623	0.8688
SALChr02.750	SALChr10.863	0.2446	1.5094	0.253	1.7025
SALChr02.752	SALChr10.859	0.1601	0.6364	0.1658	0.6402
SALChr02.753	SALChr10.858	0.2872	0.5508	0.2606	0.9856
SALChr02.756	SALChr10.851	0.1376	0.7024	0.1456	0.6364
SALChr02.758	SALChr10.847	0.0765	0.7709	0.0831	0.6164
SALChr02.760	SALChr10.846	0.0965	0.6702	0.0998	0.6504
SALChr02.761	SALChr10.839	0.1459	0.4095	0.1564	0.3503
SALChr02.762	SALChr10.837	0.2507	0.6704	0.2708	0.5563
SALChr02.763	SALChr10.836	0.0323	0.5043	0.034	0.4326
SALChr02.764	SALChr10.827	0.0657	0.5282	0.0685	0.4698
SALChr02.765	SALChr10.826	0.1406	0.595	0.1531	0.4797
SALChr02.766	SALChr10.825	0.1193	0.3787	0.1212	0.3914
SALChr02.768	SALChr10.824	0.0328	0.3584	0.0326	0.3936
SALChr02.769	SALChr10.823	0.0766	0.4055	0.0793	0.3789
SALChr02.772	SALChr10.818	0.3607	1.6406	0.3478	3.1293
SALChr02.773	SALChr10.817	0.1154	0.5213	0.1198	0.4913
SALChr02.775	SALChr10.814	0.1069	0.3928	0.1069	0.4028
SALChr02.777	SALChr10.813	0.0579	0.565	0.0524	1.4121
SALChr02.778	SALChr10.810	0.1647	0.453	0.1696	0.4353
SALChr02.779	SALChr10.808	0.085	0.5744	0.0882	0.5228
SALChr02.783	SALChr10.800	0.1916	0.5685	0.2042	0.4984
SALChr02.784	SALChr10.799	0.1094	0.4621	0.1133	0.4446
SALChr02.785	SALChr10.797	0.1289	0.5452	0.137	0.4608
SALChr02.786	SALChr10.795	0.1618	0.5915	0.1511	0.9861
SALChr02.788	SALChr10.794	0.1307	0.6461	0.1294	0.7618
SALChr02.791	SALChr10.786	0.1612	0.9031	0.1654	0.9471
SALChr02.794	SALChr10.783	0.1082	0.7122	0.1078	0.7561
SALChr02.798	SALChr10.762	0.3826	0.7755	0.3893	0.9044
SALChr02.799	SALChr10.757	0.1596	0.4848	0.1609	0.4931
SALChr02.801	SALChr10.752	0.3577	2.0124	0.3721	1.4168
SALChr02.2235	SALChr10.221	0.1093	0.6166	0.113	0.5823
SALChr02.2236	SALChr10.219	0.1092	0.4453	0.113	0.4265
SALChr02.2237	SALChr10.218	0.0835	0.705	0.0861	0.651
SALChr02.2240	SALChr10.214	0.3157	0.7562	0.2859	2.0903
SALChr02.2241	SALChr10.211	0.1173	0.5192	0.1207	0.5089
SALChr02.2243	SALChr10.205	0.2999	0.8189	0.3142	0.7808
SALChr02.2244	SALChr10.201	0.0964	0.5457	0.1004	0.5014
SALChr02.2245	SALChr10.199	0.1028	0.4094	0.1037	0.4225
SALChr02.2246	SALChr10.198	0.1393	0.6589	0.1327	1.0415
SALChr02.2250	SALChr10.189	0.1951	1.3034	0.1883	2.084
SALChr02.2254	SALChr10.183	0.4781	1.0886	0.4487	1.7131
SALChr02.2258	SALChr10.175	0.0603	0.8141	0.0616	0.7912
SALChr02.2262	SALChr10.171	0.1677	0.5885	0.1528	1.0693
SALChr02.2264	SALChr10.169	0.0106	0.5171	0.0107	0.5645
SALChr02.2265	SALChr10.168	0.0762	0.4987	0.0761	0.5337
SALChr02.2266	SALChr10.167	0.07	0.5573	0.072	0.5347
SALChr02.2267	SALChr10.166	0.0698	0.4283	0.0724	0.4085
SALChr02.2269	SALChr10.160	0.13	0.5369	0.1348	0.4967
SALChr02.2272	SALChr10.157	0.1779	0.817	0.1842	0.8049
SALChr02.2277	SALChr10.147	0.0393	0.4221	0.04	0.436
SALChr02.2278	SALChr10.146	0.0469	0.6206	0.0499	0.5165
SALChr02.2279	SALChr10.145	0.1924	0.5358	0.2116	0.4176
SALChr02.2283	SALChr10.133	0.224	0.5338	0.2285	0.5438
SALChr02.2285	SALChr10.132	0.1277	0.4799	0.1279	0.526
SALChr02.2286	SALChr10.129	0.0882	0.7323	0.091	0.7455
SALChr02.2288	SALChr10.128	0.027	0.5015	0.0239	1.9731
SALChr02.2289	SALChr10.123	0.316	0.7926	0.3229	0.8526
SALChr02.1534	SALChr10.120	0.3524	1.0834	0.3728	0.9972
SALChr02.1545	SALChr10.99	0.163	2.7755	0.1767	1.93
SALChr02.1546	SALChr10.97	0.0682	0.536	0.0706	0.5033
SALChr02.1561	SALChr10.80	0.0504	0.6029	0.0535	0.5024
SALChr02.1562	SALChr10.74	0.2534	0.5788	0.2337	0.8819
SALChr02.1564	SALChr10.69	0.1493	0.5851	0.1613	0.4956
SALChr02.1567	SALChr10.66	0.134	0.4609	0.1388	0.4327
SALChr02.1569	SALChr10.62	0.0806	0.6257	0.0837	0.5812
SALChr02.1572	SALChr10.50	0.3075	0.6534	0.3399	0.5012
SALChr02.1580	SALChr10.48	0.1141	0.6961	0.1243	0.5554
SALChr02.1586	SALChr10.36	0.0784	0.5058	0.0798	0.5192
SALChr02.1588	SALChr10.35	0.1828	0.7445	0.1878	0.8035
SALChr02.1591	SALChr10.32	0.6368	2.3948	0.6648	1.6385
SALChr02.1592	SALChr10.31	0.2292	0.5532	0.235	0.5348
SALChr02.1594	SALChr10.28	0.1526	0.5503	0.1562	0.5354
SALChr02.1604	SALChr10.20	0.4248	1.5507	0.4345	1.3334
SALChr02.1606	SALChr10.18	0.0674	0.6969	0.0711	0.6164
SALChr02.1612	SALChr10.13	0.0312	0.5751	0.0338	0.4822
SALChr02.1614	SALChr10.11	0.031	0.4753	0.0305	0.5856
SALChr02.1715	SALChr10.1260	0.1883	0.9563	0.1953	0.9351
SALChr02.1719	SALChr10.1253	0.2544	0.6772	0.2684	0.628
SALChr02.1721	SALChr10.1244	0.1683	0.7058	0.1759	0.6588
SALChr02.1724	SALChr10.1242	0.1208	0.6691	0.1274	0.5959
SALChr02.1727	SALChr10.1237	0.0946	0.4511	0.1005	0.3799
SALChr02.1733	SALChr10.1228	0.1145	0.5405	0.1175	0.5149
SALChr02.1737	SALChr10.1225	0.1432	0.6143	0.1466	0.5923
SALChr02.1738	SALChr10.1224	0.2916	1.01	0.3034	1.0532
SALChr02.1739	SALChr10.1223	0.0362	0.3746	0.0374	0.3541
SALChr02.1740	SALChr10.1222	0.1595	0.751	0.1594	0.8644
SALChr03.54	SALChr03.2227	0.5289	0.7874	0.5246	0.9086
SALChr03.55	SALChr03.2228	0.0172	0.0483	0.0183	0.0407
SALChr03.56	SALChr03.2229	0.0073	0.051	0.0076	0.0461
SALChr03.57	SALChr03.2230	0.067	0.1071	0.0675	0.1061
SALChr03.58	SALChr03.2232	0.0594	0.0994	0.0608	0.0936
SALChr03.59	SALChr03.2233	0.0129	0.0528	0.0139	0.0421
SALChr03.60	SALChr03.2234	0.2125	0.3965	0.2131	0.4105
SALChr03.61	SALChr03.2235	0.9662	1.7141	0.9475	2.1474
SALChr03.1631	SALChr04.780	0.1281	0.4234	0.1333	0.3872
[truncated: 2,922 more rows]

## Sheet: Supplementary Data 3
Supplementary Data 3: Ks calculation results of paralogs in S. yasi
id1	id2	ka_NG86	ks_NG86	ka_YN00	ks_YN00
SYAChr01.1750	SYAChr01.2887	0.5744	-1	0.5839	3.861
SYAChr01.1760	SYAChr01.2891	0.4409	0.8443	0.4443	0.9012
SYAChr01.1770	SYAChr01.2894	0.1557	0.9104	0.1558	1.2053
SYAChr01.1776	SYAChr01.2897	0	0.5841	0	0.5934
SYAChr01.1788	SYAChr01.2898	0.0651	0.6494	0.0675	0.6404
SYAChr01.1806	SYAChr01.2899	0.1798	0.3915	0.1825	0.4002
SYAChr01.1807	SYAChr01.2900	0.0271	0.407	0.028	0.3697
SYAChr01.1818	SYAChr01.2904	0.3032	1.1875	0.2801	3.7447
SYAChr01.1846	SYAChr01.2915	0.1359	0.8036	0.1439	0.7229
SYAChr01.1850	SYAChr01.2916	0.0529	0.5067	0.0552	0.4584
SYAChr01.1852	SYAChr01.2918	0.0767	0.4564	0.0793	0.4237
SYAChr01.1874	SYAChr01.2921	0.1187	0.625	0.1263	0.5481
SYAChr01.1876	SYAChr01.2922	0.0981	0.6354	0.1001	0.6267
SYAChr01.1898	SYAChr01.2928	0.3879	0.8657	0.3921	0.9519
SYAChr01.1903	SYAChr01.2931	0.18	0.8349	0.1928	0.7279
SYAChr01.1907	SYAChr01.2935	0.5454	1.3093	0.5588	1.5006
SYAChr01.1928	SYAChr01.2943	0.492	1.1872	0.4573	2.2161
SYAChr01.1929	SYAChr01.2944	0.1053	0.587	0.1124	0.4828
SYAChr01.1938	SYAChr01.2946	0.1547	0.5573	0.1645	0.4712
SYAChr01.1941	SYAChr01.2948	0.3962	0.7821	0.4087	0.804
SYAChr01.1942	SYAChr01.2949	0.3023	0.7057	0.2917	0.8603
SYAChr01.1943	SYAChr01.2954	0.0504	0.8779	0.0533	0.7724
SYAChr01.1958	SYAChr01.2958	0.0637	0.4435	0.0678	0.3851
SYAChr01.1962	SYAChr01.2961	0.1877	1.7581	0.1928	1.3957
SYAChr01.1975	SYAChr01.2965	0.1294	0.821	0.1348	0.7657
SYAChr01.1990	SYAChr01.2972	0.5451	-1	0.5833	1.9695
SYAChr01.1993	SYAChr01.2974	0.1844	0.6214	0.1811	0.7136
SYAChr01.2004	SYAChr01.2976	0.0776	0.8054	0.0775	1.0357
SYAChr01.2024	SYAChr01.2981	0.0256	0.5729	0.0261	0.606
SYAChr01.2026	SYAChr01.2983	0.6826	2.4763	0.7222	1.5696
SYAChr01.2045	SYAChr01.2994	0.0791	0.4568	0.0807	0.4529
SYAChr01.2076	SYAChr01.2663	0.2587	-1	0.2623	2.7243
SYAChr01.2098	SYAChr01.2669	0.3709	-1	0.3672	2.9508
SYAChr01.2120	SYAChr01.2684	0.6809	-1	0.6906	3.5852
SYAChr01.2140	SYAChr01.2701	0.4025	1.2967	0.391	1.6442
SYAChr01.2142	SYAChr01.2702	0.2686	1.337	0.2753	2.0006
SYAChr01.2145	SYAChr01.2703	0.5285	1.9142	0.5326	1.9279
SYAChr01.2157	SYAChr01.2716	0.2101	1.6467	0.2106	1.8041
SYAChr01.2165	SYAChr01.2729	0.3116	1.2237	0.2862	3.1351
SYAChr01.2168	SYAChr01.2730	0.3604	1.3685	0.5006	0.6078
SYAChr01.2170	SYAChr01.2732	0.3309	1.0244	0.3234	1.5013
SYAChr01.2176	SYAChr01.2736	0.2794	1.292	0.2948	1.1607
SYAChr01.2184	SYAChr01.2742	0.063	1.7182	0.0658	1.1929
SYAChr01.2192	SYAChr01.2749	0.1336	1.1466	0.1249	2.5698
SYAChr01.2207	SYAChr01.2759	0.1945	1.2404	0.2043	1.227
SYAChr01.770	SYAChr01.3163	0.8421	3.5343	0.8229	4.4969
SYAChr01.788	SYAChr01.3128	0.6537	1.8165	0.6719	1.539
SYAChr01.790	SYAChr01.3104	0.0704	0.4848	0.0707	0.4978
SYAChr01.803	SYAChr01.3103	0.4712	-1	0.4775	4.2532
SYAChr01.831	SYAChr01.3097	0.2924	0.7587	0.3206	0.6385
SYAChr01.845	SYAChr01.3093	0.167	0.5178	0.1742	0.4726
SYAChr01.864	SYAChr01.3092	0.0123	0.6303	0.0111	1.9105
SYAChr01.866	SYAChr01.3091	0.115	0.4747	0.1194	0.4441
SYAChr01.876	SYAChr01.3087	0.1793	0.751	0.1604	2.2619
SYAChr01.878	SYAChr01.3086	0.432	0.9214	0.409	2.3285
SYAChr01.888	SYAChr01.3084	0.0916	0.3828	0.0968	0.3315
SYAChr01.892	SYAChr01.3083	0.1234	0.438	0.1259	0.4406
SYAChr01.901	SYAChr01.3082	0.1809	0.7751	0.1897	0.7412
SYAChr01.910	SYAChr01.3080	0.0998	0.6448	0.0989	0.7311
SYAChr01.925	SYAChr01.3076	0.1499	0.622	0.1542	0.6232
SYAChr01.926	SYAChr01.3075	0.1401	1.4631	0.1437	1.1958
SYAChr01.961	SYAChr01.3069	0.1721	0.4991	0.1836	0.4244
SYAChr01.981	SYAChr01.3063	0.0652	0.8121	0.0659	0.8617
SYAChr01.995	SYAChr01.3062	0.276	0.4511	0.2621	0.59
SYAChr01.997	SYAChr01.3061	0.2057	0.885	0.2174	0.799
SYAChr01.999	SYAChr01.3060	0.4428	1.1103	0.4515	1.2901
SYAChr01.1012	SYAChr01.3059	0.8187	1.811	0.7592	4.1484
SYAChr01.1013	SYAChr01.3058	0.1626	0.73	0.1601	0.9991
SYAChr01.1019	SYAChr01.3056	0.0373	0.3614	0.0378	0.3603
SYAChr01.1039	SYAChr01.3050	0.0887	0.4404	0.0886	0.4941
SYAChr01.1048	SYAChr01.3043	0.531	0.9217	0.551	0.9248
SYAChr01.1055	SYAChr01.3033	0.1692	0.4764	0.1722	0.4776
SYAChr01.1064	SYAChr01.3030	0.4138	1.2411	0.4377	1.1029
SYAChr01.1071	SYAChr01.3028	0.1319	0.5355	0.1357	0.5343
SYAChr01.1073	SYAChr01.3027	0.2688	0.5021	0.2781	0.4856
SYAChr01.1082	SYAChr01.3018	0.0263	0.4276	0.0253	0.5611
SYAChr01.2064	SYAChr01.3166	0.2223	0.4339	0.2399	0.3722
SYAChr01.2066	SYAChr01.3165	0.2789	0.741	0.313	0.5786
SYAChr01.2076	SYAChr01.3161	0.0928	0.9566	0.0934	1.1587
SYAChr01.2100	SYAChr01.3159	0.0986	0.4939	0.1045	0.4153
SYAChr01.2101	SYAChr01.3158	0.3721	0.9391	0.3761	1.0574
SYAChr01.2105	SYAChr01.3154	0.1236	0.6517	0.1337	0.5361
SYAChr01.2119	SYAChr01.3147	0.296	1.176	0.2937	2.8228
SYAChr01.2128	SYAChr01.3141	0.0994	0.5792	0.104	0.5219
SYAChr01.2143	SYAChr01.3140	0.2933	0.5568	0.3074	0.5092
SYAChr01.2145	SYAChr01.3139	0.2388	0.5329	0.2416	0.5561
SYAChr01.2168	SYAChr01.3132	0.2651	0.9266	0.3101	0.6093
SYAChr01.2201	SYAChr01.3126	0.0878	0.638	0.0884	0.7316
SYAChr01.2224	SYAChr01.3117	0.6372	-1	0.6497	4.1496
SYAChr01.1087	SYAChr02.663	0.6012	2.0294	0.6059	1.9211
SYAChr01.1097	SYAChr02.682	0.5641	1.7931	0.5991	2.0449
SYAChr01.1113	SYAChr02.694	0.6273	1.5382	0.5805	3.8981
SYAChr01.1114	SYAChr02.696	0.2463	1.2011	0.2549	1.7797
SYAChr01.1115	SYAChr02.697	0.3836	1.9775	0.4208	1.3089
SYAChr01.1127	SYAChr02.700	0.4398	1.607	0.434	1.8273
SYAChr01.1133	SYAChr02.706	0.1991	-1	0.2031	2.3238
SYAChr01.1137	SYAChr02.708	0.509	1.2382	0.5268	1.1826
SYAChr01.1150	SYAChr02.740	0.0844	-1	0.0868	2.1333
SYAChr01.1161	SYAChr02.752	0.5058	2.0951	0.5046	2.2697
SYAChr01.1162	SYAChr02.755	0.4871	1.3494	0.5143	1.3197
SYAChr01.1172	SYAChr02.763	0.4325	1.3332	0.4427	1.7608
SYAChr01.1173	SYAChr02.765	0.4784	1.3705	0.473	3.5082
SYAChr01.1182	SYAChr02.771	0.3205	1.4744	0.337	1.6198
SYAChr01.1191	SYAChr02.785	0.4963	2.5209	0.4962	3.5495
SYAChr01.1193	SYAChr02.788	0.1633	1.0343	0.1682	0.9975
SYAChr01.1204	SYAChr02.794	0.5629	1.9304	0.6095	1.8343
SYAChr01.1209	SYAChr02.798	0.311	2.7637	0.3238	1.6331
SYAChr01.1210	SYAChr02.801	0.2856	1.7129	0.2982	2.3949
SYAChr01.1212	SYAChr02.805	0.8554	1.4217	0.794	2.5049
SYAChr01.2431	SYAChr02.473	0.3948	0.5885	0.3982	0.6114
SYAChr01.2433	SYAChr02.498	0.2202	1.2378	0.2206	2.2634
SYAChr01.2434	SYAChr02.503	0.3321	1.8227	0.3268	2.2914
SYAChr01.2440	SYAChr02.522	0.6172	0.936	0.6236	1.0955
SYAChr01.2444	SYAChr02.524	0.3725	1.3028	0.3626	1.6624
SYAChr01.2449	SYAChr02.553	0.0172	1.5398	0.0179	1.2263
SYAChr01.2453	SYAChr02.572	0.4203	2.1712	0.4185	2.4447
SYAChr01.2456	SYAChr02.575	0.48	1.0739	0.4431	2.5508
SYAChr01.2458	SYAChr02.579	0.2628	-1	0.2663	3.01
SYAChr01.2463	SYAChr02.584	0.326	-1	0.3148	99
SYAChr01.1905	SYAChr02.2020	0.581	1.7754	0.5997	1.5718
SYAChr01.1908	SYAChr02.2023	0.4318	1.3502	0.4614	1.1194
SYAChr01.1928	SYAChr02.2042	0.4509	0.7992	0.3966	2.2768
SYAChr01.1933	SYAChr02.2044	0.2811	2.2443	0.2773	3.4687
SYAChr01.1936	SYAChr02.2047	0.1654	1.5945	0.1738	1.5938
SYAChr01.1937	SYAChr02.2049	0.3746	1.2661	0.3817	1.8448
SYAChr01.1942	SYAChr02.2053	0.6272	1.1854	0.6211	1.4734
SYAChr01.2550	SYAChr02.2369	0.3587	1.6467	0.3649	1.5063
SYAChr01.2554	SYAChr02.2376	0.3178	1.9313	0.3277	1.4667
SYAChr01.2557	SYAChr02.2377	0.5175	1.3979	0.528	2.0104
SYAChr01.2559	SYAChr02.2384	0.5809	-1	0.6264	2.78
SYAChr01.2564	SYAChr02.2387	0.4031	1.9036	0.3702	3.2175
SYAChr01.2585	SYAChr02.2400	0.3366	-1	0.35	2.0957
SYAChr01.2488	SYAChr02.2275	0.7231	1.619	0.6869	3.5245
SYAChr01.2489	SYAChr02.2272	0.6656	-1	0.6738	4.014
SYAChr01.2501	SYAChr02.2242	0.2326	1.4813	0.2379	2.331
SYAChr01.2506	SYAChr02.2231	0.4686	1.4819	0.4671	1.535
SYAChr01.2508	SYAChr02.2229	0.0701	1.009	0.0635	3.0301
SYAChr01.2523	SYAChr02.2195	0.2213	2.1083	0.2241	1.8323
SYAChr01.2526	SYAChr02.2187	0.1667	1.3347	0.1551	4.0317
SYAChr01.2530	SYAChr02.2162	0.0892	1.1026	0.0896	1.5504
SYAChr01.2593	SYAChr02.1839	0.1676	1.6178	0.171	2.2197
SYAChr01.2622	SYAChr02.1832	0.5899	1.2517	0.5945	1.9376
SYAChr01.2657	SYAChr02.1807	0.1103	1.1249	0.1159	0.9566
SYAChr01.2677	SYAChr02.1798	0.2393	1.1282	0.2429	1.3599
SYAChr01.2683	SYAChr02.1797	0.3878	2.9321	0.4002	1.9556
SYAChr01.2686	SYAChr02.1796	0.0264	2.072	0.026	3.4357
SYAChr01.2710	SYAChr02.1790	0.0306	1.1893	0.0307	1.5324
SYAChr01.2716	SYAChr02.1782	0.353	2.9184	0.3343	3.1553
SYAChr01.1035	SYAChr03.2781	0.5575	1.6629	0.5769	1.464
SYAChr01.1045	SYAChr03.2793	0.1571	1.2296	0.1608	1.9329
SYAChr01.1067	SYAChr03.2815	0.6866	1.2301	0.7087	1.532
SYAChr01.1084	SYAChr03.2836	0.2436	2.1307	0.2599	2.8221
SYAChr01.1087	SYAChr03.2839	0.6427	2.8754	0.651	2.426
SYAChr01.1095	SYAChr03.2852	0.2031	1.8812	0.2136	2.3588
SYAChr01.1105	SYAChr03.2858	0.4789	1.842	0.4856	1.7171
SYAChr01.1109	SYAChr03.2860	0.5297	1.9257	0.5683	2.316
SYAChr01.1113	SYAChr03.2864	0.6855	1.6321	0.6521	3.1933
SYAChr01.1115	SYAChr03.2867	0.3316	1.2974	0.3485	1.3813
SYAChr01.1117	SYAChr03.2875	0.0654	0.921	0.0681	0.8044
SYAChr01.1127	SYAChr03.2881	0.3591	-1	0.3675	2.9483
SYAChr01.1133	SYAChr03.2885	0.1784	2.0875	0.1848	1.4645
SYAChr01.1149	SYAChr03.2897	0.3667	0.926	0.3295	2.5358
SYAChr01.1166	SYAChr03.2906	0.2143	1.7443	0.2191	1.4515
SYAChr01.1172	SYAChr03.2917	0.4529	1.8899	0.4646	1.5705
SYAChr01.1173	SYAChr03.2918	0.4915	1.8704	0.5009	1.6216
SYAChr01.1196	SYAChr03.2940	0.5141	1.8471	0.5033	2.4696
SYAChr01.1204	SYAChr03.2946	0.506	4.8587	0.5352	1.7509
SYAChr01.1206	SYAChr03.2949	0.3926	2.7659	0.3969	2.3494
SYAChr01.1207	SYAChr03.2951	0.3338	1.3099	0.3248	1.6459
SYAChr01.1216	SYAChr03.2962	0.0935	1.405	0.0983	1.33
SYAChr01.3112	SYAChr03.2213	0.2715	0.4595	0.2429	0.9411
SYAChr01.3114	SYAChr03.2219	0.1398	0.6927	0.1421	0.7169
SYAChr01.3115	SYAChr03.2221	0.4015	1.2637	0.3775	2.3592
SYAChr01.3116	SYAChr03.2229	0.2047	0.9988	0.2188	0.8072
SYAChr01.3121	SYAChr03.2243	0.1833	0.759	0.1875	0.761
SYAChr01.3127	SYAChr03.2247	0.1893	0.5676	0.2	0.5036
SYAChr01.3131	SYAChr03.2255	0.2587	0.5147	0.2665	0.4765
SYAChr01.3132	SYAChr03.2267	0.2179	0.9531	0.254	0.6063
SYAChr01.3134	SYAChr03.2273	0.0303	0.5989	0.0369	0.327
SYAChr01.3138	SYAChr03.2285	0.1746	0.513	0.178	0.5327
SYAChr01.3143	SYAChr03.2298	0.1625	0.6244	0.1572	0.8781
SYAChr01.3145	SYAChr03.2299	0.4043	0.9855	0.3991	1.7799
SYAChr01.3149	SYAChr03.2309	0.2231	0.6543	0.2335	0.6115
SYAChr01.3151	SYAChr03.2311	0.244	0.4396	0.2576	0.4027
SYAChr01.3153	SYAChr03.2312	0.0449	0.394	0.0457	0.3827
SYAChr01.1873	SYAChr03.2698	0.6784	2.5151	0.6758	3.1534
SYAChr01.1908	SYAChr03.2725	0.3276	2.3386	0.3412	1.5917
SYAChr01.1915	SYAChr03.2729	0.1711	1.3436	0.1723	2.8732
SYAChr01.1922	SYAChr03.2739	0.4435	4.0122	0.4393	3.1249
SYAChr01.1931	SYAChr03.2746	0.414	1.3134	0.4173	1.5899
SYAChr01.1937	SYAChr03.2753	0.2964	1.9383	0.3182	1.7778
SYAChr01.1940	SYAChr03.2758	0.5124	-1	0.5153	3.5145
SYAChr01.1942	SYAChr03.2760	0.5911	1.0966	0.5615	1.6048
SYAChr01.1467	SYAChr03.1	0	0	0	0
SYAChr01.1468	SYAChr03.3	0	0	0	0
SYAChr01.1469	SYAChr03.4	0	0	0	0
SYAChr01.1470	SYAChr03.5	0	0	0	0
SYAChr01.1471	SYAChr03.6	0	0	0	0
SYAChr01.1472	SYAChr03.7	0	0	0	0
SYAChr01.2825	SYAChr03.808	0.2511	0.6712	0.2612	0.6383
SYAChr01.2830	SYAChr03.811	0.1062	0.5912	0.1091	0.5805
SYAChr01.2835	SYAChr03.821	0.025	0.5438	0.0256	0.5225
SYAChr01.2844	SYAChr03.825	0.1965	0.6619	0.1811	1.1951
SYAChr01.2855	SYAChr03.839	0.1314	0.7598	0.1294	1.0524
SYAChr01.2858	SYAChr03.840	0.2043	0.8395	0.1845	2.358
SYAChr01.2033	SYAChr03.2334	0.06	0.3279	0.0608	0.3386
SYAChr01.2067	SYAChr03.2325	0.0758	0.821	0.0764	0.917
SYAChr01.2079	SYAChr03.2324	0.2138	0.6642	0.2144	0.7357
SYAChr01.2080	SYAChr03.2323	0.3681	1.4691	0.3755	1.7252
SYAChr01.2086	SYAChr03.2322	0.5082	1.2408	0.4901	1.8371
SYAChr01.2091	SYAChr03.2314	0.3077	1.0726	0.2992	2.2951
SYAChr01.2108	SYAChr03.2304	0.5169	2.756	0.5206	2.4884
SYAChr01.2126	SYAChr03.2294	0.1246	0.5334	0.1275	0.522
SYAChr01.2132	SYAChr03.2293	0.1337	0.6189	0.1273	0.8772
SYAChr01.2136	SYAChr03.2290	0.2622	0.432	0.2669	0.4436
SYAChr01.2140	SYAChr03.2289	0.2485	0.6904	0.236	1.0396
SYAChr01.2146	SYAChr03.2287	0.6293	1.1594	0.6193	1.4861
SYAChr01.2151	SYAChr03.2284	0.6702	0.9775	0.7261	0.8765
SYAChr01.2153	SYAChr03.2282	0.2439	0.4464	0.2728	0.344
SYAChr01.2155	SYAChr03.2281	0.1344	0.5801	0.1322	0.6501
SYAChr01.2156	SYAChr03.2280	0.1117	0.3947	0.1186	0.3339
SYAChr01.2157	SYAChr03.2279	0.1371	0.7928	0.1356	1.068
SYAChr01.2158	SYAChr03.2276	0.2934	0.6645	0.2951	0.7303
SYAChr01.2160	SYAChr03.2274	0.2574	1.0549	0.2629	1.3103
SYAChr01.2162	SYAChr03.2272	0.2369	0.8953	0.2442	0.9027
SYAChr01.2163	SYAChr03.2270	0.0863	0.6202	0.0916	0.5368
SYAChr01.2165	SYAChr03.2268	0.3016	0.9369	0.2941	1.2932
SYAChr01.2168	SYAChr03.2267	0.1851	1.0705	0.2288	0.5684
SYAChr01.2170	SYAChr03.2266	0.1618	0.5959	0.1559	0.7648
SYAChr01.2173	SYAChr03.2263	0.0516	0.5057	0.0534	0.483
SYAChr01.2176	SYAChr03.2262	0.1272	0.61	0.1321	0.5558
SYAChr01.2178	SYAChr03.2261	0.0236	0.5317	0.0246	0.4972
SYAChr01.2181	SYAChr03.2260	0.096	1.1165	0.1022	0.9841
SYAChr01.2184	SYAChr03.2255	0.1219	0.6273	0.1225	0.6502
SYAChr01.2186	SYAChr03.2252	0.2306	1.5608	0.2419	1.7717
SYAChr01.2187	SYAChr03.2251	0.1977	0.6081	0.2072	0.5565
SYAChr01.2189	SYAChr03.2249	0.1411	0.7478	0.1455	0.765
SYAChr01.2190	SYAChr03.2248	0.0742	0.4696	0.0762	0.4634
SYAChr01.2211	SYAChr03.2243	0.913	3.2658	0.945	2.131
SYAChr01.2218	SYAChr03.2233	0.5959	1.5438	0.6397	1.3524
SYAChr01.2223	SYAChr03.2231	0.1159	0.8826	0.1235	0.7647
SYAChr01.2233	SYAChr03.2226	0.075	0.4747	0.0752	0.5076
SYAChr01.2234	SYAChr03.2225	0.2355	0.6419	0.2427	0.6524
SYAChr01.2239	SYAChr03.2223	0.1173	0.3869	0.1215	0.3687
SYAChr01.2263	SYAChr03.2214	0.1846	0.5492	0.1957	0.4809
SYAChr01.2274	SYAChr03.2209	0.4184	1.5448	0.4422	2.5676
SYAChr01.2276	SYAChr03.2208	0.1241	0.7809	0.1328	0.6732
SYAChr01.2284	SYAChr03.2207	0.4716	2.5434	0.4877	1.7661
SYAChr01.2288	SYAChr03.2206	0.0749	0.3986	0.0801	0.3249
SYAChr01.2300	SYAChr03.2195	0.7912	1.5146	0.6974	3.5722
SYAChr01.2319	SYAChr03.2193	0.0998	0.5429	0.0912	1.072
SYAChr01.795	SYAChr03.2190	0.3294	1.0096	0.3151	1.4606
SYAChr01.796	SYAChr03.2189	0.2121	0.757	0.2082	1.1161
SYAChr01.801	SYAChr03.2187	0.1646	0.6999	0.1683	0.7158
SYAChr01.806	SYAChr03.2185	0.2334	0.5392	0.2474	0.4732
SYAChr01.811	SYAChr03.2183	0.1004	0.385	0.102	0.3862
SYAChr01.816	SYAChr03.2182	0.1931	0.6323	0.1796	1.1169
SYAChr01.818	SYAChr03.2181	0.1526	0.4946	0.1581	0.4659
SYAChr01.822	SYAChr03.2179	0.3121	0.7401	0.3306	0.6868
SYAChr01.824	SYAChr03.2178	0.1771	0.9295	0.1917	0.8219
SYAChr01.826	SYAChr03.2177	0.1684	0.6285	0.1521	1.5841
SYAChr01.828	SYAChr03.2175	0.1865	0.4507	0.1881	0.4923
SYAChr01.834	SYAChr03.2169	0.2243	0.7256	0.2252	0.8055
SYAChr01.836	SYAChr03.2168	0.0879	0.5327	0.089	0.5795
SYAChr01.839	SYAChr03.2166	0.1372	0.5162	0.1438	0.4819
SYAChr01.840	SYAChr03.2165	0.1831	0.7422	0.2195	0.4846
SYAChr01.854	SYAChr03.2160	0.0591	0.5095	0.0634	0.428
SYAChr01.863	SYAChr03.2158	0.0593	0.548	0.0627	0.4812
SYAChr01.864	SYAChr03.2156	0.0201	0.6231	0.0177	2.2376
SYAChr01.865	SYAChr03.2155	0.5252	1.4166	0.5446	1.4883
SYAChr01.869	SYAChr03.2146	0.7359	3.4193	0.7969	1.516
SYAChr01.359	SYAChr03.2046	0.2047	0.5265	0.2037	0.5852
SYAChr01.387	SYAChr03.2018	0.1145	0.486	0.1178	0.4637
SYAChr01.392	SYAChr03.2014	0.0886	0.6289	0.0903	0.6284
SYAChr01.403	SYAChr03.2012	0.0271	0.8754	0.028	0.8229
SYAChr01.407	SYAChr03.2010	0.4286	0.9839	0.441	0.9631
SYAChr01.410	SYAChr03.2008	0.1422	0.9583	0.1518	0.7437
SYAChr01.411	SYAChr03.2007	0.0761	0.8512	0.0795	0.8033
SYAChr01.418	SYAChr03.2006	0.3797	1.4787	0.3649	2.9912
SYAChr01.434	SYAChr03.1994	0.4758	2.351	0.4894	1.7499
SYAChr01.463	SYAChr03.1982	0.1076	0.513	0.1097	0.5091
SYAChr01.467	SYAChr03.1981	0.1357	0.7287	0.1439	0.6396
SYAChr01.471	SYAChr03.1980	0.189	0.673	0.1888	0.7642
SYAChr01.478	SYAChr03.1978	0.0707	0.6096	0.0744	0.5417
SYAChr01.2680	SYAChr03.2301	0.3738	-1	0.3656	4.4509
SYAChr01.2701	SYAChr03.2289	0.5102	1.4027	0.509	1.8482
SYAChr01.2716	SYAChr03.2279	0.2348	2.1456	0.2353	2.3827
SYAChr01.2729	SYAChr03.2268	0.3482	2.3159	0.3373	3.2197
SYAChr01.2730	SYAChr03.2267	0.3475	1.6686	0.4863	0.6566
SYAChr01.2732	SYAChr03.2266	0.3289	0.9437	0.3246	1.1317
SYAChr01.2736	SYAChr03.2262	0.3127	1.4385	0.3193	1.6295
SYAChr01.2742	SYAChr03.2255	0.1817	1.6927	0.1848	1.4555
SYAChr01.2752	SYAChr03.2226	0.9368	2.5664	0.9589	2.3798
SYAChr01.2593	SYAChr03.654	0.1101	0.5867	0.1139	0.5312
SYAChr01.2617	SYAChr03.648	0.1135	0.5271	0.1167	0.5161
SYAChr01.2618	SYAChr03.647	0.4274	1.5802	0.4095	3.1695
SYAChr01.2619	SYAChr03.643	0.0493	0.5409	0.0497	0.5664
SYAChr01.2620	SYAChr03.642	0.0959	0.5184	0.1005	0.4789
SYAChr01.2629	SYAChr03.636	0.1848	0.9748	0.1879	1.16
SYAChr01.1095	SYAChr04.1554	0.1936	1.9198	0.1989	1.4892
SYAChr01.1113	SYAChr04.1576	0.611	1.5126	0.5731	5.5268
SYAChr01.1114	SYAChr04.1577	0.3042	1.1776	0.3173	1.1816
SYAChr01.1134	SYAChr04.1584	0.4234	1.5267	0.4254	1.5564
SYAChr01.1136	SYAChr04.1585	0.319	2.0453	0.3385	1.6542
SYAChr01.1137	SYAChr04.1587	0.5233	1.8051	0.548	1.9792
SYAChr01.1138	SYAChr04.1588	1.1248	-1	1.1426	4.1935
SYAChr01.1146	SYAChr04.1594	0.3728	1.9234	0.3844	1.4847
SYAChr01.1150	SYAChr04.1596	0.0879	-1	0.0894	2.4973
SYAChr01.1169	SYAChr04.1608	0.6661	0.6283	0.5595	2.7719
SYAChr01.1172	SYAChr04.1609	0.6002	1.2504	0.6091	1.8569
SYAChr01.1173	SYAChr04.1612	0.5453	1.3675	0.5621	1.3723
SYAChr01.1192	SYAChr04.1621	0.3576	1.5923	0.3604	1.4886
SYAChr01.1198	SYAChr04.1623	0.4672	1.7479	0.4719	1.7039
SYAChr01.1210	SYAChr04.1628	0.1479	1.1535	0.1627	0.9016
SYAChr01.1212	SYAChr04.1634	0.8708	1.5683	0.8041	3.6671
SYAChr01.2157	SYAChr04.2148	0.2749	1.376	0.2582	3.0506
SYAChr01.2160	SYAChr04.2156	0.4324	2.2397	0.4981	1.1507
SYAChr01.2165	SYAChr04.2165	0.5475	1.0003	0.5111	1.6715
SYAChr01.2169	SYAChr04.2166	0.3484	0.7846	0.3087	2.3148
SYAChr01.2184	SYAChr04.2169	0.1014	1.1247	0.1061	1.0425
SYAChr01.2185	SYAChr04.2170	0.1083	1.1217	0.1122	1.1761
SYAChr01.2189	SYAChr04.2175	0.0913	-1	0.0893	3.3785
SYAChr01.2191	SYAChr04.2177	0.7316	1.6429	0.7464	2.2855
SYAChr01.2201	SYAChr04.2190	0.1893	1.3348	0.1893	1.3455
SYAChr01.2203	SYAChr04.2193	0.4691	1.2513	0.4347	4.2781
SYAChr01.2213	SYAChr04.2203	0.8084	3.3726	0.7969	4.0274
SYAChr01.2214	SYAChr04.2216	0.7539	6.1436	0.7894	1.9896
SYAChr01.2223	SYAChr04.2234	0.3863	3.5664	0.4035	1.697
SYAChr01.718	SYAChr04.2869	0.5853	1.3296	0.6325	1.2115
SYAChr01.719	SYAChr04.2871	0.7907	-1	0.7945	3.5751
SYAChr01.729	SYAChr04.2876	0.1336	0.6357	0.1413	0.5528
SYAChr01.739	SYAChr04.2878	0.0829	0.643	0.0872	0.5748
SYAChr01.740	SYAChr04.2880	0.2548	0.7046	0.2621	0.7013
SYAChr01.741	SYAChr04.2881	0.0123	0.5826	0.0125	0.6085
SYAChr01.753	SYAChr04.2885	0.1999	1.3686	0.205	2.3248
SYAChr01.757	SYAChr04.2889	0.1645	0.8202	0.1581	1.2996
SYAChr01.773	SYAChr04.2900	0.1192	0.4283	0.1224	0.4201
SYAChr01.774	SYAChr04.2901	0.0978	0.4478	0.1007	0.4398
SYAChr01.777	SYAChr04.2903	0.011	0.6031	0.0107	0.8182
SYAChr01.789	SYAChr04.2075	0.4347	1.2996	0.454	1.2501
SYAChr01.798	SYAChr04.2085	0.1949	1.0809	0.2061	0.9518
SYAChr01.800	SYAChr04.2086	0.4359	3.2093	0.4593	1.6281
SYAChr01.802	SYAChr04.2087	0.6552	3.2385	0.6659	2.4028
SYAChr01.808	SYAChr04.2093	0.2911	2.0276	0.2616	3.214
SYAChr01.811	SYAChr04.2095	0.164	0.9707	0.1667	1.1578
SYAChr01.812	SYAChr04.2097	0.3546	1.2985	0.3336	2.3902
SYAChr01.816	SYAChr04.2099	0.3478	1.3848	0.3304	2.5728
SYAChr01.822	SYAChr04.2105	0.384	-1	0.4094	1.6256
SYAChr01.837	SYAChr04.2123	0.1481	1.3401	0.1538	1.2536
SYAChr01.1063	SYAChr04.2729	0.1502	1.2767	0.1494	2.5012
SYAChr01.1087	SYAChr04.2738	0.5353	-1	0.5329	3.8567
SYAChr01.1105	SYAChr04.2752	0.5472	2.0004	0.5742	1.4623
SYAChr01.1115	SYAChr04.2756	0.3172	1.999	0.3486	1.7
SYAChr01.1127	SYAChr04.2759	0.3792	3.3454	0.3912	1.8982
SYAChr01.1149	SYAChr04.2770	0.3202	0.8541	0.2895	1.7996
SYAChr01.1150	SYAChr04.2771	0.1074	-1	0.1087	3.1397
SYAChr01.1174	SYAChr04.2780	0.1024	1.1315	0.103	1.4132
SYAChr01.2206	SYAChr04.1163	0.8721	-1	0.9124	2.1204
SYAChr01.2230	SYAChr04.1197	0.3216	1.1201	0.3193	1.7248
SYAChr01.2235	SYAChr04.1200	0.34	2.2494	0.3509	2.5629
SYAChr01.2248	SYAChr04.1216	0.1924	0.6848	0.1678	2.441
SYAChr01.2253	SYAChr04.1218	0.2463	2.2085	0.2513	1.749
SYAChr01.2271	SYAChr04.1229	0.3335	0.831	0.2886	3.9566
SYAChr01.2280	SYAChr04.1236	0.3769	0.8485	0.3517	1.7273
SYAChr01.245	SYAChr04.2496	0.0315	0.5194	0.0309	0.6354
SYAChr01.247	SYAChr04.2494	0.2361	0.8503	0.2165	2.1626
SYAChr01.252	SYAChr04.2471	0.211	0.7233	0.208	0.8469
SYAChr01.265	SYAChr04.2466	0.8105	1.6709	0.801	2.0329
SYAChr01.266	SYAChr04.2465	0.3654	0.6924	0.3535	0.8527
SYAChr01.272	SYAChr04.2456	0.2083	0.5076	0.211	0.5359
SYAChr01.275	SYAChr04.2444	0.2417	0.8495	0.2649	0.6764
SYAChr01.276	SYAChr04.2441	0.0581	0.8049	0.0606	0.7517
SYAChr01.278	SYAChr04.2425	0.6866	1.4431	0.6606	2.2157
SYAChr01.280	SYAChr04.2415	0.5292	1.7879	0.5489	1.5607
SYAChr01.286	SYAChr04.2403	0.3712	1.4343	0.3716	1.4318
SYAChr01.290	SYAChr04.2401	0.0569	0.5192	0.0595	0.4676
SYAChr01.293	SYAChr04.2383	0.7646	-1	0.6952	3.4604
SYAChr01.294	SYAChr04.2376	0.3623	1.8318	0.3531	2.9109
SYAChr01.298	SYAChr04.2371	0.0493	0.4615	0.0505	0.4471
SYAChr01.300	SYAChr04.2353	0.1611	0.6476	0.1684	0.6004
SYAChr01.303	SYAChr04.2336	0.1297	0.6609	0.1304	0.6825
SYAChr01.308	SYAChr04.2328	0.0754	0.4443	0.0783	0.4112
SYAChr01.309	SYAChr04.2323	0.1339	0.5468	0.1378	0.5221
SYAChr01.311	SYAChr04.2322	0.1677	1.1404	0.1684	2.2115
SYAChr01.313	SYAChr04.2307	1.0821	1.7381	1.0742	1.9665
SYAChr01.319	SYAChr04.2276	0.4659	1.0784	0.4202	4.08
SYAChr01.2098	SYAChr04.1181	0.3266	-1	0.3213	2.998
SYAChr01.2101	SYAChr04.1174	0.2661	2.4926	0.2729	1.7854
SYAChr01.2106	SYAChr04.1164	0.5754	0.8641	0.525	1.8779
SYAChr01.2115	SYAChr04.1162	0.6925	2.0478	0.7241	1.5058
SYAChr01.2116	SYAChr04.1157	0.4796	2.8664	0.4528	3.3355
SYAChr01.2123	SYAChr04.1151	0.0481	4.4355	0.0468	3.4296
SYAChr01.2129	SYAChr04.1144	0.3521	1.2953	0.3656	1.1651
SYAChr01.2132	SYAChr04.1136	0.4073	1.259	0.4052	1.421
SYAChr01.2135	SYAChr04.1134	0.3384	1.4521	0.3512	1.9214
SYAChr01.2148	SYAChr04.1128	0.3925	1.4312	0.3972	1.347
SYAChr01.2149	SYAChr04.1126	0.272	1.2942	0.2698	2.2662
SYAChr01.2151	SYAChr04.1118	0.3894	1.8909	0.4162	1.6593
SYAChr01.2157	SYAChr04.1103	0.6186	1.5464	0.5478	3.0437
SYAChr01.843	SYAChr04.2052	0.4048	-1	0.4222	1.9444
SYAChr01.847	SYAChr04.2048	0.0322	1.0943	0.0344	0.8969
SYAChr01.853	SYAChr04.2044	0.3909	1.4301	0.3642	3.5659
SYAChr01.863	SYAChr04.2041	0.1327	1.199	0.1375	1.2316
SYAChr01.877	SYAChr04.2025	0.7157	2.3898	0.6975	4.3003
SYAChr01.878	SYAChr04.2024	0.498	1.1836	0.4287	3.1817
SYAChr01.880	SYAChr04.2021	0.4745	2.1052	0.469	2.6217
SYAChr01.882	SYAChr04.2020	0.3689	1.8151	0.3841	1.3879
SYAChr01.884	SYAChr04.2007	0.1794	1.7209	0.1813	1.5583
SYAChr01.890	SYAChr04.2005	0.2375	1.6774	0.2272	4.2358
SYAChr01.898	SYAChr04.2002	0.5049	1.7599	0.5072	2.726
SYAChr01.900	SYAChr04.2001	0.6529	2.4044	0.6979	1.6717
SYAChr01.1747	SYAChr04.791	0.7266	-1	0.7349	4.4143
SYAChr01.1776	SYAChr04.789	0.0132	1.1402	0.0126	1.7658
SYAChr01.1792	SYAChr04.780	0.4287	2.0679	0.4394	1.6472
SYAChr01.1814	SYAChr04.750	0.68	2.3626	0.6698	3.9912
SYAChr01.1820	SYAChr04.745	0.3839	1.5633	0.3746	2.0737
SYAChr01.1825	SYAChr04.739	0.2353	1.8134	0.2436	1.3988
SYAChr01.1828	SYAChr04.738	0.5567	1.2941	0.5453	1.4996
SYAChr01.1830	SYAChr04.728	0.9785	-1	1.0084	3.1089
SYAChr01.1843	SYAChr04.722	0.3464	1.2028	0.3627	1.2106
SYAChr01.1850	SYAChr04.717	0.0765	1.8334	0.0779	1.5257
SYAChr01.1872	SYAChr04.700	0.2239	1.326	0.2316	2.2047
SYAChr01.1883	SYAChr04.665	0.6608	1.019	0.576	3.5298
SYAChr01.2647	SYAChr04.1235	0.2613	1.362	0.2916	0.9037
SYAChr01.2652	SYAChr04.1214	0.216	1.6225	0.2158	1.6432
SYAChr01.2670	SYAChr04.1181	0.5523	-1	0.5512	2.9065
SYAChr01.2675	SYAChr04.1173	0.6524	-1	0.674	2.2077
SYAChr01.2677	SYAChr04.1166	0.2203	1.3986	0.221	4.7462
SYAChr01.2683	SYAChr04.1155	0.4323	2.5494	0.4433	1.9294
SYAChr01.2694	SYAChr04.1137	0.1178	1.1862	0.1207	1.4489
SYAChr01.2700	SYAChr04.1132	0.1714	1.1446	0.1762	1.2728
SYAChr01.2710	SYAChr04.1122	0.0138	1.1436	0.014	1.2314
SYAChr01.2711	SYAChr04.1117	0.356	2.1079	0.3679	1.5915
SYAChr01.1706	SYAChr04.75	0.4016	-1	0.4179	2.1745
SYAChr01.1730	SYAChr04.66	0.4376	1.3232	0.4222	1.7497
SYAChr01.1736	SYAChr04.64	0.3468	1.0357	0.3174	2.1201
SYAChr01.1744	SYAChr04.53	0.4694	1.7773	0.4682	1.9167
SYAChr01.1750	SYAChr04.47	0.2811	1.8849	0.2883	1.5401
SYAChr01.1759	SYAChr04.32	0.3414	1.4897	0.3642	1.3953
SYAChr01.1764	SYAChr04.28	0.2907	1.5429	0.3003	2.1188
SYAChr01.1767	SYAChr04.13	0.5497	0.8573	0.499	2.1877
SYAChr01.1618	SYAChr04.828	0.4452	-1	0.4847	1.5164
SYAChr01.1651	SYAChr04.822	0.2277	-1	0.2403	1.6795
SYAChr01.1653	SYAChr04.820	0.469	1.3246	0.4977	1.1821
SYAChr01.1659	SYAChr04.818	0.3533	1.0846	0.3273	2.1195
SYAChr01.1661	SYAChr04.817	0.7296	2.6769	0.715	4.2668
SYAChr01.1671	SYAChr04.813	0.2001	2.1749	0.2132	1.2592
SYAChr01.1685	SYAChr04.789	0.0438	3.4624	0.0429	3.4241
SYAChr01.939	SYAChr04.991	0.1639	2.2802	0.1719	1.991
SYAChr01.940	SYAChr04.967	0.1639	1.6442	0.1659	2.0841
SYAChr01.945	SYAChr04.959	0.2902	1.4417	0.2953	2.6967
SYAChr01.949	SYAChr04.955	0.3531	1.8217	0.3609	1.5179
SYAChr01.960	SYAChr04.944	0.4073	1.8797	0.4286	1.3813
SYAChr01.967	SYAChr04.937	0.4517	1.5077	0.4045	4.1621
SYAChr01.969	SYAChr04.908	0.5659	1.71	0.5742	1.6101
SYAChr01.2876	SYAChr04.793	0.1362	1.7644	0.1416	2.3108
SYAChr01.2897	SYAChr04.789	0.0099	1.0753	0.0099	1.3556
SYAChr01.2901	SYAChr04.754	0.1778	1.2429	0.1771	2.7511
SYAChr01.2902	SYAChr04.752	0.1578	1.5253	0.169	1.2625
SYAChr01.2905	SYAChr04.747	0.2339	2.6669	0.2419	1.6806
SYAChr01.2906	SYAChr04.736	0.424	2.0684	0.448	1.6411
SYAChr01.2916	SYAChr04.717	0.1031	1.4393	0.1049	2.1604
SYAChr01.977	SYAChr04.2692	0.4188	1.3355	0.4262	1.9397
SYAChr01.978	SYAChr04.2689	0.6764	1.7802	0.7303	1.5023
SYAChr01.981	SYAChr04.2684	0.1655	1.9639	0.1661	1.8891
SYAChr01.1007	SYAChr04.2660	0.216	1.2577	0.2188	1.9524
SYAChr01.1011	SYAChr04.2656	0.6208	2.4874	0.6194	2.9029
SYAChr01.1019	SYAChr04.2649	0.6889	1.689	0.6848	1.8651
SYAChr01.175	SYAChr05.705	0.1175	0.6787	0.1192	0.6693
SYAChr01.178	SYAChr05.707	0.0799	0.4975	0.084	0.4474
SYAChr01.186	SYAChr05.721	0.1784	0.5107	0.1876	0.461
SYAChr01.191	SYAChr05.724	0.3357	0.8761	0.3345	1.0938
SYAChr01.192	SYAChr05.732	0.152	1.0464	0.1501	1.9885
SYAChr01.195	SYAChr05.736	0.4722	0.7779	0.4714	0.8961
SYAChr01.202	SYAChr05.759	0.7965	2.5008	0.9017	1.4368
SYAChr01.220	SYAChr05.786	0.1678	0.5965	0.1751	0.5558
SYAChr01.222	SYAChr05.797	0.2543	0.6019	0.2688	0.5281
SYAChr01.224	SYAChr05.800	0.5467	0.946	0.557	1.0318
SYAChr01.226	SYAChr05.803	0.3451	0.8003	0.3402	0.9792
SYAChr01.235	SYAChr05.808	0.1241	0.5784	0.1302	0.5314
SYAChr01.236	SYAChr05.811	0.1487	0.5299	0.1531	0.5269
SYAChr01.240	SYAChr05.823	0.1612	0.656	0.1603	0.8011
SYAChr01.242	SYAChr05.829	0.132	0.491	0.1436	0.3964
SYAChr01.245	SYAChr05.832	0.177	0.6851	0.1704	0.9895
SYAChr01.252	SYAChr05.850	0.1738	0.7171	0.1714	0.8627
SYAChr01.323	SYAChr05.503	0.5698	-1	0.6144	1.8187
SYAChr01.325	SYAChr05.529	0.6513	4.8273	0.7225	1.3549
SYAChr01.328	SYAChr05.533	0.3143	3.5155	0.3111	3.6806
SYAChr01.334	SYAChr05.539	0.6857	3.0652	0.7239	1.7284
SYAChr01.351	SYAChr05.558	0.4472	1.1898	0.4011	3.6442
SYAChr01.358	SYAChr05.565	0.4263	2.0217	0.4139	3.5062
SYAChr01.367	SYAChr05.576	0.3355	1.9903	0.3386	1.8124
SYAChr01.379	SYAChr05.597	0.2238	1.956	0.2292	1.555
SYAChr01.388	SYAChr05.608	0.2107	-1	0.216	2.454
SYAChr01.397	SYAChr05.613	0.0905	1.0919	0.0944	0.9726
SYAChr01.406	SYAChr05.620	0.2142	0.9379	0.1928	3.2195
SYAChr01.407	SYAChr05.624	0.7042	1.4534	0.7191	2.2677
SYAChr01.408	SYAChr05.627	0.6386	-1	0.6619	3.6204
SYAChr01.425	SYAChr05.660	0.6789	-1	0.7037	3.4299
SYAChr01.24	SYAChr05.1166	0.3439	1.1844	0.3335	2.1999
SYAChr01.27	SYAChr05.1179	0.1587	0.5584	0.1591	0.6099
SYAChr01.28	SYAChr05.1184	0.1021	0.3895	0.1072	0.3495
SYAChr01.31	SYAChr05.1191	0.2202	0.6412	0.2323	0.5937
SYAChr01.34	SYAChr05.1207	0.3019	0.8009	0.3036	0.9049
SYAChr01.41	SYAChr05.1220	0.403	0.8572	0.4221	0.8247
SYAChr01.45	SYAChr05.1226	0.228	0.5822	0.2307	0.6152
SYAChr01.49	SYAChr05.1240	0.4047	1.4371	0.4157	1.7057
SYAChr01.66	SYAChr05.1247	0.2343	0.7435	0.2404	0.7509
SYAChr01.74	SYAChr05.1264	0.4139	-1	0.4107	3.2966
SYAChr01.76	SYAChr05.1270	0.2214	0.8046	0.2358	0.718
SYAChr01.88	SYAChr05.1293	0.1258	0.9398	0.1213	2.4873
SYAChr01.93	SYAChr05.1304	0.2976	0.61	0.2792	0.8381
SYAChr01.109	SYAChr05.1324	0.3572	1.5324	0.3326	4.1396
SYAChr01.725	SYAChr05.1915	0.2133	1.6451	0.2192	1.3217
SYAChr01.735	SYAChr05.1928	0.2146	2.0873	0.2214	1.5091
SYAChr01.737	SYAChr05.1932	0.3275	2.3704	0.3264	2.6272
SYAChr01.741	SYAChr05.1935	0.0628	1.2851	0.0622	1.39
SYAChr01.747	SYAChr05.1943	0.4922	2.059	0.5306	1.9092
SYAChr01.751	SYAChr05.1948	0.206	1.8281	0.2126	1.4234
SYAChr01.752	SYAChr05.1950	0.6581	1.7529	0.6667	1.6352
SYAChr01.753	SYAChr05.1956	0.7415	2.3731	0.7587	2.0382
SYAChr01.755	SYAChr05.1958	1.4518	1.6449	1.415	2.952
SYAChr01.1417	SYAChr05.1754	0.5589	2.637	0.5441	3.3684
SYAChr01.1420	SYAChr05.1769	0.4818	0.9779	0.4326	3.6975
SYAChr01.1447	SYAChr05.1782	0.6036	1.5042	0.6208	1.9574
SYAChr01.1462	SYAChr05.1800	0.5386	1.9966	0.5837	1.5407
SYAChr01.1474	SYAChr05.1816	0.2876	1.4672	0.2956	1.9125
SYAChr01.1477	SYAChr05.1827	0.3605	1.8666	0.3782	2.4407
SYAChr01.1491	SYAChr05.1852	0.4744	0.8682	0.4158	3.277
SYAChr01.1500	SYAChr05.1853	0.126	1.1607	0.1281	1.4257
SYAChr01.1505	SYAChr05.1864	0.4023	-1	0.4173	4.1284
SYAChr01.278	SYAChr05.895	0.7198	1.4758	0.7524	1.4692
SYAChr01.279	SYAChr05.897	0.2227	0.4653	0.2258	0.4772
SYAChr01.280	SYAChr05.900	0.4876	1.4706	0.4761	1.9982
SYAChr01.286	SYAChr05.906	0.3144	1.498	0.3072	1.8762
SYAChr01.287	SYAChr05.907	0.2674	0.5069	0.2776	0.4945
SYAChr01.290	SYAChr05.909	0.0539	0.5202	0.0552	0.5095
SYAChr01.319	SYAChr05.941	0.0781	0.6384	0.0772	0.8442
SYAChr01.325	SYAChr05.166	0.7232	2.3836	0.7367	1.9943
SYAChr01.330	SYAChr05.150	0.5574	3.3042	0.594	2.7654
SYAChr01.334	SYAChr05.143	0.6084	1.9518	0.6648	1.478
SYAChr01.351	SYAChr05.132	0.359	1.2376	0.3265	3.6934
SYAChr01.371	SYAChr05.120	0.2011	3.2032	0.213	1.5081
SYAChr01.380	SYAChr05.116	0.4597	3.8109	0.4736	2.0208
SYAChr01.407	SYAChr05.102	0.746	1.7641	0.7373	2.2664
SYAChr01.408	SYAChr05.99	0.6566	-1	0.6896	1.836
SYAChr01.411	SYAChr05.98	0.1302	1.6427	0.1376	1.7061
SYAChr01.413	SYAChr05.94	0.107	1.6958	0.1096	1.3413
SYAChr01.427	SYAChr05.79	0.279	1.5087	0.2807	1.4671
SYAChr01.428	SYAChr05.77	0.7593	1.9653	0.7499	2.282
SYAChr01.455	SYAChr05.69	0.1847	0.9924	0.1732	1.7433
SYAChr01.456	SYAChr05.68	0.6606	-1	0.7033	4.3116
SYAChr01.469	SYAChr05.61	0.6346	1.596	0.6275	1.8103
SYAChr01.471	SYAChr05.56	0.0547	1.3365	0.0554	3.846
SYAChr01.472	SYAChr05.55	0.0132	1.4964	0.0129	3.1762
SYAChr01.478	SYAChr05.50	0.1216	1.485	0.1215	1.5137
SYAChr01.479	SYAChr05.49	0.4403	1.8763	0.4558	1.4686
SYAChr01.481	SYAChr05.47	0.443	1.3555	0.4392	2.2121
SYAChr01.483	SYAChr05.39	0.6225	1.7069	0.6325	3.377
SYAChr01.484	SYAChr05.38	0.4222	0.8391	0.3711	2.7952
SYAChr01.487	SYAChr05.28	0.4015	-1	0.4186	2.1011
SYAChr01.409	SYAChr05.1133	0.8991	4.0659	0.9127	2.8162
SYAChr01.427	SYAChr05.1109	0.2608	1.6839	0.2629	1.6095
SYAChr01.428	SYAChr05.1106	0.5801	1.5102	0.5527	5.2044
SYAChr01.450	SYAChr05.1101	0.4733	1.9731	0.4711	2.2122
SYAChr01.451	SYAChr05.1100	0.469	1.3132	0.4546	1.77
SYAChr01.456	SYAChr05.1098	0.4099	-1	0.4236	2.3165
SYAChr01.457	SYAChr05.1091	0.2293	1.4608	0.2403	1.5331
SYAChr01.468	SYAChr05.1082	0.0388	1.5057	0.0377	2.4438
SYAChr01.472	SYAChr05.1079	0.0221	1.0453	0.0208	2.0341
SYAChr01.473	SYAChr05.1078	0.3157	1.5181	0.3337	1.522
SYAChr01.478	SYAChr05.1067	0.0501	1.4974	0.0497	1.6502
SYAChr01.479	SYAChr05.1062	0.5069	1.175	0.4743	4.2916
SYAChr01.483	SYAChr05.1037	0.5022	1.5139	0.5275	1.3673
SYAChr01.487	SYAChr05.1036	0.4682	4.8478	0.4894	1.8591
SYAChr01.504	SYAChr05.499	1.01	2.7608	1.1166	1.9687
SYAChr01.515	SYAChr05.483	0.2883	1.7527	0.2942	2.4037
SYAChr01.519	SYAChr05.480	0.0258	1.2489	0.0252	1.6211
SYAChr01.528	SYAChr05.473	0.4763	-1	0.4997	1.8757
SYAChr01.539	SYAChr05.461	0.0734	0.7347	0.0683	1.5164
SYAChr01.540	SYAChr05.460	0.0341	0.5956	0.0306	1.6914
SYAChr01.550	SYAChr05.450	0.2811	2.1572	0.2978	2.5283
SYAChr01.556	SYAChr05.441	0.2222	1.2741	0.2263	1.8198
SYAChr01.431	SYAChr05.2182	0.6889	1.91	0.6645	3.5046
SYAChr01.455	SYAChr05.2158	0.1501	0.9299	0.1387	1.9729
SYAChr01.457	SYAChr05.2157	0.1865	1.6201	0.1984	1.3733
SYAChr01.462	SYAChr05.2150	0.2721	1.5442	0.2765	2.7659
SYAChr01.463	SYAChr05.2148	0.0131	1.0782	0.0129	2.2689
SYAChr01.464	SYAChr05.2147	0.8435	1.5438	0.927	1.2172
SYAChr01.621	SYAChr06.443	0.5814	-1	0.5499	3.1002
SYAChr01.639	SYAChr06.435	0.4493	1.2354	0.4266	2.0236
SYAChr01.659	SYAChr06.404	0.3282	0.7441	0.28	3.3694
SYAChr01.670	SYAChr06.392	0.4736	1.4245	0.5151	1.2755
SYAChr01.674	SYAChr06.376	0.8917	1.071	0.8554	1.3416
SYAChr01.675	SYAChr06.369	0.254	1.3443	0.2646	1.6671
SYAChr01.678	SYAChr06.349	0.2511	1.588	0.2642	1.6496
SYAChr01.681	SYAChr06.344	0.0401	0.9805	0.0392	1.3942
SYAChr01.687	SYAChr06.318	0.6077	1.7297	0.6433	1.9401
SYAChr01.694	SYAChr06.304	0.3448	1.4914	0.3534	2.5519
SYAChr01.701	SYAChr06.291	0.4994	0.7711	0.4748	1.0531
SYAChr01.713	SYAChr06.267	0.8685	3.5979	0.8993	2.3827
SYAChr01.741	SYAChr06.264	0.7604	-1	0.737	4.2129
SYAChr01.2466	SYAChr06.1227	0.6046	2.5097	0.6109	2.5329
SYAChr01.2470	SYAChr06.1225	0.3265	2.873	0.3326	2.1482
SYAChr01.2473	SYAChr06.1219	0.303	0.8725	0.271	2.1631
SYAChr01.2477	SYAChr06.1214	0.4248	1.2511	0.4209	1.4031
SYAChr01.2479	SYAChr06.1208	0.1666	1.3251	0.1681	1.6415
SYAChr01.2480	SYAChr06.1204	0.4798	1.2747	0.4533	2.5051
SYAChr01.2482	SYAChr06.1197	0.453	1.9744	0.4557	1.8851
SYAChr01.2485	SYAChr06.1188	0.2108	1.4962	0.2147	1.3094
SYAChr01.2488	SYAChr06.1183	0.494	1.6988	0.4822	2.2567
SYAChr01.2517	SYAChr06.1129	0.5323	2.7945	0.5846	1.364
SYAChr01.2519	SYAChr06.1125	0.2787	1.5331	0.2903	1.5174
SYAChr01.2526	SYAChr06.1116	0.1793	1.6535	0.1707	4.1012
SYAChr01.2530	SYAChr06.1096	0.0851	1.3587	0.0844	1.4649
SYAChr01.2535	SYAChr06.1093	0.3461	1.449	0.3411	1.7556
SYAChr01.2546	SYAChr06.1068	0.2615	1.4878	0.2683	1.6604
SYAChr01.2551	SYAChr06.1053	0.2139	1.7035	0.23	1.5159
SYAChr01.2567	SYAChr06.1035	0.2897	1.0667	0.2934	1.2004
SYAChr01.1397	SYAChr06.1535	0.2875	1.2525	0.2915	1.7375
SYAChr01.1409	SYAChr06.1510	0.232	-1	0.2394	2.7422
SYAChr01.1420	SYAChr06.1492	0.6322	2.4838	0.6053	3.1744
SYAChr01.1423	SYAChr06.1484	0.0452	2.2252	0.0454	2.088
SYAChr01.1431	SYAChr06.1477	0.2149	4.5118	0.2181	2.556
SYAChr01.1434	SYAChr06.1473	0.4863	1.5365	0.4626	3.6511
SYAChr01.1447	SYAChr06.1470	0.3984	1.8683	0.4034	1.6775
SYAChr01.169	SYAChr07.676	0.3425	0.8985	0.3397	1.0883
SYAChr01.170	SYAChr07.688	0.4254	0.9886	0.4272	1.2662
SYAChr01.171	SYAChr07.712	0.173	0.5745	0.1599	0.8964
SYAChr01.173	SYAChr07.714	0.1003	0.8577	0.1061	0.757
SYAChr01.181	SYAChr07.717	0.2607	0.704	0.2891	0.5733
SYAChr01.183	SYAChr07.729	0.2046	0.6524	0.2183	0.5735
SYAChr01.186	SYAChr07.734	0.1934	0.4968	0.1997	0.4668
SYAChr01.187	SYAChr07.735	0.1748	0.6863	0.1842	0.6417
SYAChr01.190	SYAChr07.749	0.1805	0.5043	0.1802	0.5505
SYAChr01.191	SYAChr07.752	0.1191	0.6996	0.1192	0.8038
SYAChr01.197	SYAChr07.773	0.2799	0.5524	0.2847	0.5752
SYAChr01.199	SYAChr07.803	0.4559	1.897	0.4565	1.9103
SYAChr01.214	SYAChr07.832	0.1274	0.7851	0.1331	0.7985
SYAChr01.232	SYAChr07.844	0.7618	3.2128	0.836	1.514
SYAChr01.244	SYAChr07.869	0.7117	-1	0.6954	4.6235
SYAChr01.2960	SYAChr07.1502	0.8716	-1	0.872	4.1166
SYAChr01.2985	SYAChr07.1531	0.2112	-1	0.2132	4.5754
SYAChr01.3002	SYAChr07.1537	0.1166	0.5253	0.1199	0.5053
SYAChr01.3009	SYAChr07.1545	0.011	0.3735	0.0119	0.3042
SYAChr01.3017	SYAChr07.1560	0.1834	0.5373	0.19	0.5253
SYAChr01.3018	SYAChr07.1565	0.004	0.5091	0.0041	0.5041
SYAChr01.3025	SYAChr07.1566	0.0633	0.4367	0.0657	0.4056
SYAChr01.3032	SYAChr07.1570	0.2867	0.6292	0.2753	0.8117
SYAChr01.3034	SYAChr07.1578	0.0999	0.6203	0.1034	0.5784
SYAChr01.3065	SYAChr07.1600	0.2166	0.8448	0.2206	0.8569
SYAChr01.3077	SYAChr07.1627	0.0434	0.5747	0.0447	0.5457
SYAChr01.3082	SYAChr07.1631	0.3789	1.4255	0.3846	2.2333
SYAChr01.3086	SYAChr07.1640	0.5116	0.8964	0.5225	1.0582
SYAChr01.3089	SYAChr07.1641	0.1556	0.5632	0.1562	0.6077
SYAChr01.2094	SYAChr07.618	0.5128	1.871	0.4872	3.8192
SYAChr01.2098	SYAChr07.619	0.4255	3.076	0.4504	1.5805
SYAChr01.2107	SYAChr07.628
SYAChr01.2111	SYAChr07.629	0.4332	1.2088	0.4024	2.8475
SYAChr01.2116	SYAChr07.631	0.4469	1.0901	0.4275	2.3513
SYAChr01.2123	SYAChr07.638	0.0834	1.8077	0.0808	3.4325
SYAChr01.2128	SYAChr07.642	0.2133	1.5664	0.2146	1.4956
SYAChr01.2129	SYAChr07.644	0.3157	1.2241	0.3336	0.9899
SYAChr01.2132	SYAChr07.646	0.4676	1.1735	0.4624	1.4326
SYAChr01.2144	SYAChr07.648	0.3243	1.1732	0.3336	1.2791
SYAChr01.2606	SYAChr07.545	0.4655	1.0961	0.4227	3.8023
SYAChr01.2624	SYAChr07.570	0.8484	1.2801	0.7754	2.3653
SYAChr01.2655	SYAChr07.600	0.2636	1.3167	0.2819	1.1084
SYAChr01.2657	SYAChr07.604	0.1597	1.6952	0.1653	2.6057
SYAChr01.2671	SYAChr07.616	0.1261	2.2206	0.1224	4.3611
SYAChr01.2675	SYAChr07.621	0.4691	-1	0.4903	2.005
SYAChr01.2680	SYAChr07.630	0.3502	1.5236	0.3437	1.9242
SYAChr01.2683	SYAChr07.632	0.4385	4.0077	0.4592	1.9114
SYAChr01.2686	SYAChr07.635	0.3032	-1	0.306	4.6434
SYAChr01.2690	SYAChr07.636	0.7833	-1	0.7917	4.0509
SYAChr01.2710	SYAChr07.651	0.0138	1.3611	0.0142	1.4622
SYAChr01.785	SYAChr07.498	0.6305	-1	0.5723	3.3167
SYAChr01.791	SYAChr07.530	0.4305	1.6447	0.432	1.6203
SYAChr01.797	SYAChr07.533	0.2461	1.2509	0.2325	2.2538
SYAChr01.802	SYAChr07.534	0.5815	1.8492	0.5749	2.1802
SYAChr01.816	SYAChr07.538	0.3088	1.2446	0.296	1.7714
SYAChr01.820	SYAChr07.542	0.2972	1.303	0.2999	1.4302
SYAChr01.822	SYAChr07.544	0.4039	3.1033	0.4266	1.533
SYAChr01.826	SYAChr07.545	0.3015	1.1265	0.2789	2.6448
SYAChr01.843	SYAChr07.552	0.2591	2.0072	0.2584	2.1092
SYAChr01.861	SYAChr07.559	0.5522	1.5029	0.5728	1.7346
SYAChr01.892	SYAChr07.578	0.336	4.1041	0.3477	1.9635
SYAChr01.1706	SYAChr07.469	0.3897	4.2467	0.3997	2.1299
SYAChr01.1736	SYAChr07.476	0.3853	1.0339	0.3442	3.7812
SYAChr01.1743	SYAChr07.479	0.4234	2.3265	0.446	1.4778
SYAChr01.1744	SYAChr07.480	0.3474	1.4787	0.3397	1.9345
SYAChr01.1755	SYAChr07.482	0.7511	1.837	1.0684	0.8687
SYAChr01.1759	SYAChr07.486	0.3339	1.69	0.3436	1.3461
SYAChr01.1766	SYAChr07.495	0.2252	1.1903	0.2202	3.3371
SYAChr01.1171	SYAChr07.1514	0.2821	0.8529	0.2987	0.8447
SYAChr01.1178	SYAChr07.1518	0.2622	0.7973	0.257	1.0453
SYAChr01.1186	SYAChr07.1519	0.3546	0.9742	0.4156	0.6534
SYAChr01.1189	SYAChr07.1520	0.0034	0.4972	0.0032	0.7207
SYAChr01.1199	SYAChr07.1523	0.4172	1.0974	0.4206	1.4637
SYAChr01.1213	SYAChr07.1549	0.801	2.4858	0.9268	1.3432
SYAChr01.1215	SYAChr07.1576	0.6896	1.9287	0.6655	3.896
SYAChr01.940	SYAChr07.10	0.1528	1.4406	0.1528	2.1172
SYAChr01.948	SYAChr07.14	0.2927	1.3888	0.2758	3.8629
SYAChr01.949	SYAChr07.17	0.3529	1.9649	0.361	1.5914
SYAChr01.957	SYAChr07.27	0.3926	1.4487	0.4244	1.3336
SYAChr01.967	SYAChr07.32	0.5297	1.0678	0.4617	4.0896
SYAChr01.969	SYAChr07.45	0.6503	2.0044	0.6499	2.2044
SYAChr01.871	SYAChr07.1642	0.1797	0.4146	0.1869	0.3789
SYAChr01.877	SYAChr07.1641	0.3199	1.2956	0.3331	1.3672
SYAChr01.878	SYAChr07.1640	0.4112	0.8042	0.3831	1.6025
SYAChr01.893	SYAChr07.1634	0.186	0.5556	0.1944	0.5224
SYAChr01.894	SYAChr07.1632	0.2103	1.0152	0.2116	1.3876
SYAChr01.901	SYAChr07.1631	0.2561	0.403	0.2673	0.3612
SYAChr01.903	SYAChr07.1630	0.0059	0.444	0.0062	0.3807
SYAChr01.909	SYAChr07.1629	0.2647	0.9011	0.2492	3.5109
SYAChr01.924	SYAChr07.1624	0.1737	0.8524	0.181	0.8335
SYAChr01.939	SYAChr07.1614	0.4002	1.0426	0.4104	1.1071
SYAChr01.953	SYAChr07.1612	0.3099	0.8186	0.2868	2.5505
SYAChr01.954	SYAChr07.1611	0.0435	0.4385	0.0454	0.386
SYAChr01.989	SYAChr07.1606	0.176	1.0928	0.1838	1.1359
SYAChr01.1020	SYAChr07.1590	0.2858	1.5883	0.2974	1.2427
SYAChr01.1022	SYAChr07.1589	0.037	0.4956	0.0383	0.459
SYAChr01.1027	SYAChr07.1587	0.0949	0.6572	0.0997	0.571
SYAChr01.1035	SYAChr07.1584	0.1889	0.633	0.1978	0.5783
SYAChr01.1037	SYAChr07.1580	0.0309	0.4948	0.0308	0.5586
SYAChr01.1053	SYAChr07.1577	0.2132	0.437	0.2187	0.4328
SYAChr01.1080	SYAChr07.1565	0.237	1.0115	0.2404	1.173
SYAChr01.1092	SYAChr07.1563	0.1332	0.3316	0.1143	1.723
SYAChr01.1094	SYAChr07.1562	0.2102	0.4954	0.175	2.8758
SYAChr01.1095	SYAChr07.1561	0.1417	0.6396	0.1462	0.6452
SYAChr01.1101	SYAChr07.1551	0.1454	0.4697	0.1494	0.4565
SYAChr01.1104	SYAChr07.1550	0.0952	0.7379	0.1001	0.6736
SYAChr01.1110	SYAChr07.1548	0.1821	0.6147	0.191	0.5671
SYAChr01.1115	SYAChr07.1546	0.1924	0.5455	0.2111	0.4472
SYAChr01.1117	SYAChr07.1544	0.0349	0.4534	0.0374	0.3859
SYAChr01.1121	SYAChr07.1543	0.2021	0.5363	0.2032	0.5886
SYAChr01.1124	SYAChr07.1542	0.1891	0.6487	0.1704	1.5031
SYAChr01.1131	SYAChr07.1540	0.1432	0.6086	0.1487	0.5699
SYAChr01.1135	SYAChr07.1538	0.1466	0.6091	0.1509	0.5992
SYAChr01.1138	SYAChr07.1534	0.3941	0.6864	0.4138	0.6827
SYAChr01.1147	SYAChr07.1531	0.0416	0.4962	0.041	0.594
SYAChr01.1774	SYAChr07.1501	0.6638	1.6421	0.6206	3.3366
SYAChr01.1780	SYAChr07.1499	0.0188	0.5295	0.0189	0.5359
SYAChr01.1787	SYAChr07.1497	0.2471	0.4564	0.2692	0.3718
SYAChr01.1790	SYAChr07.1496	0.2108	0.6168	0.2212	0.5899
SYAChr01.1804	SYAChr07.1495	0.0269	0.5633	0.0274	0.5994
SYAChr01.1806	SYAChr07.1492	0.1808	0.4482	0.1896	0.4161
SYAChr01.1809	SYAChr07.1490	0.366	1.3591	0.3903	1.5998
SYAChr01.1817	SYAChr07.1485	0.1805	1.0372	0.1908	0.962
SYAChr01.1826	SYAChr07.1483	0.2044	0.4863	0.1863	0.9636
SYAChr01.1829	SYAChr07.1480	0.0316	0.5669	0.0326	0.5372
SYAChr01.1838	SYAChr07.1477	0.1421	0.7072	0.1496	0.6268
SYAChr01.1840	SYAChr07.1475	0.0418	0.4654	0.0426	0.4619
SYAChr01.1843	SYAChr07.1474	0.1249	0.5815	0.1323	0.5039
SYAChr01.1855	SYAChr07.1467	0.281	0.967	0.3092	0.732
SYAChr01.1862	SYAChr07.1466	0.1641	0.4284	0.1731	0.3902
SYAChr01.1871	SYAChr07.1464	0.0352	0.8091	0.0359	0.8001
SYAChr01.1876	SYAChr07.1461	0.1251	0.542	0.1278	0.5496
SYAChr01.1887	SYAChr07.1457	0.0757	0.6959	0.0781	0.705
SYAChr01.1917	SYAChr07.1449	0.0915	0.7108	0.097	0.632
SYAChr01.1924	SYAChr07.1443	0.1199	0.9187	0.1237	0.9156
SYAChr01.1925	SYAChr07.1442	0.128	1.2848	0.1391	1.0317
SYAChr01.1927	SYAChr07.1441	0.0769	0.5011	0.0805	0.4487
SYAChr01.1934	SYAChr07.1440	0.1027	0.4718	0.1067	0.437
SYAChr01.1947	SYAChr07.1438	0.0666	0.7369	0.0697	0.6639
SYAChr01.1958	SYAChr07.1429	0.1577	0.3496	0.1592	0.3559
SYAChr01.2578	SYAChr07.580	0.7603	-1	0.736	4.2827
SYAChr01.2581	SYAChr07.553	0.6966	1.8909	0.6669	3.1364
SYAChr01.2593	SYAChr07.548	0.1366	1.2472	0.1359	1.7689
SYAChr01.2616	SYAChr07.544	0.648	1.9965	0.6453	2.1784
SYAChr01.2618	SYAChr07.537	0.5104	1.1871	0.4386	3.962
SYAChr01.2619	SYAChr07.536	0.1231	1.6977	0.1212	2.1466
SYAChr01.2622	SYAChr07.534	0.5705	1.1943	0.582	1.6913
SYAChr01.2626	SYAChr07.529	0.445	3.0636	0.4631	1.8216
SYAChr01.2627	SYAChr07.528	0.7223	1.4255	0.7377	2.0135
SYAChr01.2899	SYAChr07.1492	0.2356	0.4647	0.2441	0.4385
SYAChr01.2902	SYAChr07.1488	0.146	0.753	0.1572	0.6139
SYAChr01.2905	SYAChr07.1484	0.1138	1.1682	0.1173	1.1699
SYAChr01.2907	SYAChr07.1478	0.5895	1.3992	0.5628	2.4858
SYAChr01.2941	SYAChr07.1450	0.4068	1.249	0.3999	1.4893
SYAChr01.2955	SYAChr07.1439	0.0707	0.5544	0.076	0.449
SYAChr01.2958	SYAChr07.1429	0.1311	0.4904	0.1345	0.4861
SYAChr01.1357	SYAChr07.1106	0.1223	0.4805	0.1249	0.4773
SYAChr01.1387	SYAChr07.1103	0.1242	0.5825	0.127	0.5961
SYAChr01.1397	SYAChr07.1080	0.0389	0.4811	0.0391	0.5138
SYAChr01.1419	SYAChr07.1062	0.3235	0.7154	0.3439	0.621
SYAChr01.1432	SYAChr07.1052	0.4641	3.856	0.4647	4.0601
SYAChr01.1446	SYAChr07.1048	0.1629	0.8751	0.1622	1.034
SYAChr01.1456	SYAChr07.1045	0.0864	0.5327	0.089	0.5103
SYAChr01.1483	SYAChr07.1009	0.8731	-1	0.8788	3.6542
SYAChr01.461	SYAChr08.1587	0.1823	0.4912	0.1609	1.0432
SYAChr01.463	SYAChr08.1588	0.0069	0.5439	0.0068	0.7629
SYAChr01.464	SYAChr08.1589	0.6136	1.5574	0.6188	1.5073
SYAChr01.468	SYAChr08.1596	0.0473	-1	0.0457	4.4821
SYAChr01.472	SYAChr08.1600	0	0.5803	0	0.81
SYAChr01.473	SYAChr08.1601	0.1091	0.4681	0.1154	0.4143
SYAChr01.475	SYAChr08.1606	0.0356	0.6949	0.0319	2.9488
SYAChr01.478	SYAChr08.1610	0.1558	0.4761	0.1577	0.4822
SYAChr01.479	SYAChr08.1611	0.3863	0.8597	0.3518	1.8129
SYAChr01.481	SYAChr08.1614	0.2257	0.7055	0.224	0.8192
SYAChr01.483	SYAChr08.1626	1.2837	3.0126	1.2868	4.25
SYAChr01.488	SYAChr08.1628	0.437	1.0872	0.4517	1.0068
SYAChr01.492	SYAChr08.1634	0.0541	0.6912	0.0575	0.584
SYAChr01.495	SYAChr08.1638	0.0769	0.4062	0.0809	0.3531
SYAChr01.498	SYAChr08.1640	0.0696	0.7017	0.0727	0.6677
SYAChr01.503	SYAChr08.1645	0.12	0.8102	0.1219	0.8763
SYAChr01.508	SYAChr08.1649	0.3375	0.671	0.347	0.6533
SYAChr01.510	SYAChr08.1658	0.2107	0.7683	0.2141	0.8087
SYAChr01.511	SYAChr08.1659	0.3143	0.7053	0.3339	0.6377
SYAChr01.512	SYAChr08.1660	0.091	0.6302	0.0814	2.7355
SYAChr01.514	SYAChr08.1661	0.0597	0.5977	0.0607	0.6227
SYAChr01.515	SYAChr08.1662	0.1817	0.6229	0.1783	0.739
SYAChr01.517	SYAChr08.1664	0.0295	0.4773	0.0295	0.5124
SYAChr01.519	SYAChr08.1671	0.023	0.6371	0.0228	0.7228
SYAChr01.524	SYAChr08.1674	0.4915	1.3833	0.497	1.4072
SYAChr01.528	SYAChr08.1675	0.4472	-1	0.4626	4.5059
SYAChr01.533	SYAChr08.1682	0.0968	0.5214	0.1016	0.4769
SYAChr01.535	SYAChr08.1685	0.1503	0.5678	0.1521	0.6015
SYAChr01.537	SYAChr08.1687	0.098	0.5673	0.1027	0.5137
SYAChr01.538	SYAChr08.1688	0.4082	0.7448	0.4532	0.5704
SYAChr01.541	SYAChr08.1691	0.1234	0.5759	0.1339	0.4694
SYAChr01.542	SYAChr08.1692	0.0762	0.4162	0.079	0.379
SYAChr01.545	SYAChr08.1693	0.1147	0.4656	0.1227	0.3956
SYAChr01.546	SYAChr08.1694	0.1205	0.7098	0.1309	0.5784
SYAChr01.548	SYAChr08.1695	0.186	0.7271	0.1715	1.4484
SYAChr01.550	SYAChr08.1698	0.1622	0.8649	0.1732	0.7606
SYAChr01.553	SYAChr08.1699	0.233	0.8864	0.2439	0.8275
SYAChr01.558	SYAChr08.1705	0.1266	0.5175	0.1331	0.4786
SYAChr01.561	SYAChr08.1708	0.0947	0.5713	0.0986	0.5252
SYAChr01.562	SYAChr08.1711	0.1759	0.8075	0.1787	0.9648
SYAChr01.566	SYAChr08.1714	0.3998	0.8536	0.3883	1.1735
SYAChr01.2228	SYAChr08.342	0.3559	1.0387	0.3134	4.1245
SYAChr01.2239	SYAChr08.346	0.5936	5.116	0.5855	3.6322
SYAChr01.2245	SYAChr08.348	0.3285	1.2965	0.3424	1.2367
SYAChr01.2259	SYAChr08.358	0.3887	1.6175	0.4121	1.8173
SYAChr01.2260	SYAChr08.360	0.6793	1.4039	0.6386	2.2831
SYAChr01.2271	SYAChr08.369	0.3659	1.0583	0.3186	3.952
SYAChr01.2272	SYAChr08.370	0.3565	1.5063	0.377	1.4371
SYAChr01.2277	SYAChr08.376	0.4052	2.4262	0.4191	1.7502
SYAChr01.2284	SYAChr08.382	0.542	-1	0.5539	3.9695
SYAChr01.2295	SYAChr08.389	0.1542	1.6186	0.1572	1.3982
SYAChr01.2304	SYAChr08.402	0.7694	1.7352	0.7549	2.3513
SYAChr01.2306	SYAChr08.404	0.8068	1.8991	0.825	1.7059
SYAChr01.2310	SYAChr08.413	0.4514	1.0071	0.4184	2.4744
SYAChr01.2312	SYAChr08.417	0.2521	2.9178	0.2699	1.3603
SYAChr01.802	SYAChr08.425	0.5481	-1	0.5333	3.7845
SYAChr01.806	SYAChr08.429	0.4373	1.8294	0.4608	1.3279
SYAChr01.807	SYAChr08.431	0.3079	1.8941	0.3158	1.5275
SYAChr01.822	SYAChr08.435	0.3217	2.1213	0.3415	3.1912
SYAChr01.824	SYAChr08.444	0.4724	1.6981	0.4906	1.4974
SYAChr01.826	SYAChr08.447	0.3594	2.2139	0.3325	3.8562
SYAChr01.852	SYAChr08.466	0.3648	1.8333	0.3693	1.7375
SYAChr01.857	SYAChr08.469	0.2438	1.5129	0.2517	2.6958
SYAChr01.2574	SYAChr08.511	0.218	0.8337	0.1981	1.9869
SYAChr01.2576	SYAChr08.484	0.3075	1.2434	0.3036	2.5189
SYAChr01.2579	SYAChr08.477	0.1178	0.5408	0.1146	0.6795
SYAChr01.2581	SYAChr08.468	0.2695	1.0526	0.2633	2.572
SYAChr01.2586	SYAChr08.465	0.0832	0.6548	0.0903	0.5285
SYAChr01.2597	SYAChr08.457	0.1834	0.7962	0.1956	0.758
SYAChr01.2603	SYAChr08.452	0.5336	1.4096	0.5351	2.4555
SYAChr01.2605	SYAChr08.447	0.3253	0.5897	0.3102	0.7679
SYAChr01.2607	SYAChr08.446	0.1597	0.6584	0.1652	0.6489
SYAChr01.2608	SYAChr08.445	0.1719	0.5657	0.1824	0.5007
SYAChr01.2615	SYAChr08.437	0.2712	0.7914	0.2704	0.9282
SYAChr01.2616	SYAChr08.435	0.3351	0.7317	0.3382	0.7929
SYAChr01.2618	SYAChr08.433	0.4958	1.3299	0.44	4.0051
SYAChr01.2620	SYAChr08.430	0.2554	0.5515	0.2599	0.5742
SYAChr01.2622	SYAChr08.425	0.1925	0.4484	0.1947	0.4865
SYAChr01.2623	SYAChr08.424	0.2774	0.8096	0.2854	0.7816
SYAChr01.2625	SYAChr08.422	0.127	0.417	0.1334	0.3797
SYAChr01.2626	SYAChr08.421	0.217	0.5978	0.2255	0.5696
SYAChr01.2628	SYAChr08.419	0.241	0.8687	0.2515	0.8159
SYAChr01.2633	SYAChr08.408	0.2463	0.7554	0.2679	0.5984
SYAChr01.2635	SYAChr08.402	0.3738	1.0705	0.3837	1.1793
SYAChr01.2641	SYAChr08.386	0.1531	0.6733	0.1569	0.6616
SYAChr01.2642	SYAChr08.385	0.1984	0.5597	0.2109	0.4788
SYAChr01.2644	SYAChr08.384	0.0388	0.5787	0.0406	0.5046
SYAChr01.2647	SYAChr08.378	0.2148	1.2723	0.2458	0.8107
SYAChr01.2648	SYAChr08.376	0.5519	1.066	0.5426	1.7745
SYAChr01.2650	SYAChr08.355	0.2341	0.6442	0.2388	0.6629
SYAChr01.2652	SYAChr08.349	0.1324	0.6049	0.138	0.5833
SYAChr01.2663	SYAChr08.336	0.3113	0.7238	0.3116	0.7595
SYAChr01.2664	SYAChr08.334	0.0397	0.423	0.0426	0.3528
SYAChr01.2665	SYAChr08.331	0.121	0.5408	0.1217	0.5601
SYAChr01.2666	SYAChr08.326	0.1539	0.4429	0.176	0.3411
SYAChr01.2667	SYAChr08.322	0.0909	0.8051	0.1093	0.4772
SYAChr01.2671	SYAChr08.319	0.2744	1.0117	0.2578	2.943
SYAChr01.2674	SYAChr08.317	0.1479	0.5176	0.1506	0.5338
SYAChr01.2680	SYAChr08.308	0.1525	0.6409	0.1514	0.7615
SYAChr01.2681	SYAChr08.305	0.0778	0.4391	0.0773	0.4686
SYAChr01.2683	SYAChr08.302	0.1526	0.5389	0.1618	0.4813
SYAChr01.2687	SYAChr08.299	0.0711	0.5079	0.074	0.4642
SYAChr01.2688	SYAChr08.298	0.4866	1.4619	0.4688	2.3369
SYAChr01.2690	SYAChr08.297	0.1943	0.7088	0.1969	0.7492
SYAChr01.2693	SYAChr08.294	0.1036	0.5381	0.1072	0.5215
SYAChr01.2694	SYAChr08.292	0.1085	0.4861	0.1135	0.4392
SYAChr01.2697	SYAChr08.289	0.0857	0.3477	0.0875	0.3406
SYAChr01.2700	SYAChr08.287	0.056	0.2937	0.0569	0.2962
SYAChr01.2701	SYAChr08.286	0.1452	0.8442	0.1446	0.9599
SYAChr01.2702	SYAChr08.285	0.2807	0.9276	0.3049	0.8577
SYAChr01.2704	SYAChr08.280	0.0424	0.4175	0.0432	0.403
SYAChr01.2705	SYAChr08.277	0.1007	0.5231	0.1049	0.4878
SYAChr01.2707	SYAChr08.273	0.1968	0.5573	0.2021	0.5455
SYAChr01.2709	SYAChr08.272	0.0957	0.7935	0.1013	0.6861
SYAChr01.2710	SYAChr08.271	0.0027	0.5713	0.0029	0.5279
SYAChr01.2711	SYAChr08.268	0.1271	0.5332	0.1291	0.5498
SYAChr01.2716	SYAChr08.260	0.4454	-1	0.4591	3.2242
SYAChr01.2720	SYAChr08.258	0.1578	0.6893	0.1673	0.6226
SYAChr01.2722	SYAChr08.256	0.0317	0.5061	0.0341	0.4097
SYAChr01.2724	SYAChr08.250	0.0976	0.4646	0.0984	0.4953
SYAChr01.2728	SYAChr08.247	0.1425	0.6495	0.1543	0.5344
SYAChr01.2730	SYAChr08.241	0.0774	1.1512	0.1031	0.5219
SYAChr01.2732	SYAChr08.239	0.1685	0.7731	0.1666	0.8426
SYAChr01.2733	SYAChr08.238	0.1184	0.6881	0.1093	1.5908
SYAChr01.2735	SYAChr08.237	0.1275	0.567	0.1381	0.4611
SYAChr01.2737	SYAChr08.233	0.0752	0.6517	0.0727	0.8803
SYAChr01.2738	SYAChr08.230	0.0975	0.4537	0.0999	0.4538
SYAChr01.2739	SYAChr08.229	0.3596	1.0013	0.368	1.0608
SYAChr01.2742	SYAChr08.228	0.0201	0.6395	0.0211	0.5657
SYAChr01.2743	SYAChr08.226	0.1527	0.4989	0.1556	0.5076
SYAChr01.2744	SYAChr08.225	0.3151	0.7922	0.3306	0.6971
SYAChr01.2746	SYAChr08.224	0.3296	1.7345	0.3419	1.3011
SYAChr01.2748	SYAChr08.223	0.1321	0.6471	0.1383	0.5798
SYAChr01.2749	SYAChr08.221	0.1321	0.5281	0.1201	1.128
SYAChr01.2751	SYAChr08.219	0.1925	0.7941	0.1876	1.0302
SYAChr01.2754	SYAChr08.216	0.0683	0.4377	0.07	0.4198
SYAChr01.2761	SYAChr08.190	0.3904	1.2296	0.3982	1.5432
SYAChr01.2764	SYAChr08.185	0.1396	0.7428	0.1431	0.7324
SYAChr01.2766	SYAChr08.183	0.2705	0.6984	0.2693	0.7575
SYAChr01.2770	SYAChr08.177	0.0656	0.4571	0.0661	0.4824
SYAChr01.2772	SYAChr08.163	0.2166	0.6114	0.2253	0.5759
SYAChr01.2776	SYAChr08.142	0.1063	0.719	0.1022	1.0086
SYAChr01.2778	SYAChr08.139	0.2867	5.0004	0.2841	4.4013
SYAChr01.2784	SYAChr08.132	0.1178	0.7363	0.125	0.6761
SYAChr01.2785	SYAChr08.129	0.357	0.8153	0.3262	1.9899
SYAChr01.2786	SYAChr08.127	0.0559	0.4434	0.0593	0.3841
SYAChr01.2790	SYAChr08.122	0.1052	0.5597	0.1087	0.5421
SYAChr01.2791	SYAChr08.120	0.0852	0.3893	0.0889	0.3591
SYAChr01.2793	SYAChr08.112	0.9855	-1	0.9603	4.6398
SYAChr01.2794	SYAChr08.110	0.4163	1.788	0.4383	1.2566
SYAChr01.2796	SYAChr08.108	0.0535	0.6171	0.058	0.4873
SYAChr01.2801	SYAChr08.100	0.1698	1.267	0.1751	1.2738
SYAChr01.2805	SYAChr08.92	0.0404	0.8701	0.039	1.4233
SYAChr01.2807	SYAChr08.91	0.0832	0.4387	0.0865	0.3884
SYAChr01.2808	SYAChr08.90	0.2695	0.6202	0.2784	0.5957
SYAChr01.2810	SYAChr08.85	0.2738	1.2837	0.2812	1.3187
SYAChr01.2812	SYAChr08.81	0.1451	0.7991	0.13	4.1385
SYAChr01.2821	SYAChr08.79	0.1574	0.8247	0.1617	0.8535
SYAChr01.2822	SYAChr08.76	0.0916	0.426	0.0914	0.4559
SYAChr01.2824	SYAChr08.74	0.0636	0.546	0.0645	0.5463
SYAChr01.2830	SYAChr08.67	0.5246	2.2426	0.5385	1.8116
SYAChr01.2835	SYAChr08.65	0.0157	0.4187	0.0164	0.3653
SYAChr01.2836	SYAChr08.64	0.0352	0.5024	0.0368	0.4467
SYAChr01.2841	SYAChr08.60	0.506	1.7052	0.5055	1.7701
SYAChr01.2846	SYAChr08.54	0.0705	0.5559	0.0719	0.5515
SYAChr01.2847	SYAChr08.53	0.0568	0.4595	0.0569	0.4902
SYAChr01.2849	SYAChr08.47	0.2978	0.7914	0.2693	4.6952
SYAChr01.2852	SYAChr08.40	0.1131	0.8071	0.1185	0.772
SYAChr01.2854	SYAChr08.35	0.4806	2.2302	0.4918	1.796
SYAChr01.2856	SYAChr08.34	0.5179	-1	0.5071	5.3268
SYAChr01.2858	SYAChr08.33	0.2055	0.7793	0.1796	3.8552
SYAChr01.2863	SYAChr08.25	0.5441	3.0098	0.5312	4.1999
SYAChr01.2864	SYAChr08.20	0.0275	0.5787	0.0291	0.5129
SYAChr01.573	SYAChr08.2003	0.4011	1.2753	0.455	0.8641
SYAChr01.577	SYAChr08.1999	0.0182	0.5701	0.018	0.6877
SYAChr01.578	SYAChr08.1995	0.141	0.7801	0.1528	0.6075
SYAChr01.583	SYAChr08.1987	0.1576	0.4566	0.1617	0.4559
SYAChr01.586	SYAChr08.1980	0.1937	0.5591	0.2098	0.4582
SYAChr01.588	SYAChr08.1979	0.1702	0.4623	0.1785	0.4278
SYAChr01.595	SYAChr08.1965	0.1525	0.8268	0.1517	0.9406
SYAChr01.596	SYAChr08.1964	0.0624	0.4641	0.0667	0.3841
SYAChr01.597	SYAChr08.1961	0.5274	1.1003	0.546	1.0266
SYAChr01.604	SYAChr08.1959	0.1289	0.4518	0.1321	0.4447
SYAChr01.607	SYAChr08.1956	0.2414	0.9641	0.2407	1.0975
SYAChr01.610	SYAChr08.1953	0.1531	0.6759	0.1565	0.6751
SYAChr01.611	SYAChr08.1949	0.3587	1.1114	0.3634	1.276
SYAChr01.620	SYAChr08.1939	0.8491	1.3904	0.8871	1.5396
SYAChr01.623	SYAChr08.1936	0.1434	0.5383	0.1533	0.4411
SYAChr01.628	SYAChr08.1930	0.0617	0.5363	0.0608	0.6036
SYAChr01.635	SYAChr08.1910	0.1903	0.5515	0.1964	0.5457
SYAChr01.636	SYAChr08.1908	0.0428	0.478	0.0434	0.518
SYAChr01.637	SYAChr08.1899	0.5444	1.6499	0.5689	1.5022
SYAChr01.638	SYAChr08.1894	0.2137	0.8466	0.2152	0.9247
SYAChr01.641	SYAChr08.1891	0.0028	0.5928	0.0028	0.7877
SYAChr01.643	SYAChr08.1890	0.1038	0.6501	0.1085	0.6175
SYAChr01.646	SYAChr08.1885	0.6422	1.0826	0.6494	1.0909
SYAChr01.648	SYAChr08.1884	0.102	0.9248	0.108	0.8
SYAChr01.649	SYAChr08.1883	0.1958	0.4839	0.1782	0.9013
SYAChr01.654	SYAChr08.1869	0.0857	0.5743	0.087	0.5915
SYAChr01.657	SYAChr08.1863	0.4195	0.8124	0.456	0.7045
SYAChr01.658	SYAChr08.1856	0.3444	0.7046	0.3509	0.7219
SYAChr01.661	SYAChr08.1855	0.1849	0.6581	0.1936	0.629
SYAChr01.667	SYAChr08.1851	0.8705	4.76	0.8377	4.3284
SYAChr01.672	SYAChr08.1842	0.4914	1.0715	0.5231	0.9524
SYAChr01.674	SYAChr08.1830	0.6454	0.9101	0.5949	1.5651
SYAChr01.675	SYAChr08.1824	0.1248	0.3945	0.1286	0.3789
SYAChr01.678	SYAChr08.1810	0.2153	0.5616	0.2243	0.5118
SYAChr01.681	SYAChr08.1799	0.0125	0.589	0.0127	0.595
SYAChr01.682	SYAChr08.1798	0.1399	0.3644	0.1203	1.0891
SYAChr01.685	SYAChr08.1795	0.0666	0.4815	0.0632	0.6905
SYAChr01.693	SYAChr08.1773	0.0727	0.6075	0.0769	0.5254
SYAChr01.700	SYAChr08.1767	0.4884	-1	0.4807	4.2009
SYAChr01.342	SYAChr08.974	0.0818	0.8368	0.086	0.7527
SYAChr01.364	SYAChr08.953	0.2756	0.5683	0.2908	0.5187
SYAChr01.369	SYAChr08.941	0.0475	0.5587	0.0428	1.7479
SYAChr01.371	SYAChr08.938	0.1231	0.7057	0.131	0.6073
SYAChr01.377	SYAChr08.932	0.228	0.6858	0.2467	0.5598
SYAChr01.380	SYAChr08.927	0.1681	0.7584	0.1785	0.6435
SYAChr01.386	SYAChr08.923	0.2198	0.4943	0.2101	0.7066
SYAChr01.387	SYAChr08.922	0.2444	1.067	0.2514	1.1877
SYAChr01.388	SYAChr08.914	0.095	0.6714	0.0916	0.9174
SYAChr01.406	SYAChr08.899	0.1746	0.6377	0.1571	1.5789
SYAChr01.411	SYAChr08.893	0.2637	0.944	0.2662	1.0731
SYAChr01.415	SYAChr08.892	0.349	0.6962	0.3474	0.808
SYAChr01.419	SYAChr08.889	0.2509	0.5054	0.2644	0.4764
SYAChr01.420	SYAChr08.888	0.1011	0.4484	0.1066	0.3893
SYAChr01.421	SYAChr08.885	0.0666	0.484	0.0675	0.486
SYAChr01.426	SYAChr08.883	0.2534	0.6684	0.2398	1.0068
SYAChr01.427	SYAChr08.881	0.1222	0.5975	0.1243	0.625
SYAChr01.428	SYAChr08.875	0.1875	1.0834	0.1953	1.0217
SYAChr01.430	SYAChr08.873	0.0842	0.5612	0.0867	0.5468
SYAChr01.431	SYAChr08.872	0.5006	1.3048	0.4734	2.7262
SYAChr01.432	SYAChr08.869	0.4873	1.698	0.4957	1.5178
SYAChr01.438	SYAChr08.867	0.4545	2.0741	0.4645	1.6984
SYAChr01.451	SYAChr08.855	0.2226	0.6502	0.2191	0.7905
SYAChr01.452	SYAChr08.854	0.0538	0.4292	0.0558	0.3981
SYAChr01.454	SYAChr08.853	0.3182	0.6784	0.335	0.6327
SYAChr01.455	SYAChr08.852	0.1483	0.7402	0.1364	1.8901
SYAChr01.456	SYAChr08.851	0.2439	0.7729	0.2627	0.652
SYAChr01.457	SYAChr08.849	0.0981	0.627	0.1024	0.5749
SYAChr01.458	SYAChr08.847	0.2581	0.7692	0.2758	0.6587
SYAChr01.2076	SYAChr08.336	0.445	2.5465	0.4564	1.8768
SYAChr01.2098	SYAChr08.318	0.3876	2.1619	0.4048	1.513
SYAChr01.2106	SYAChr08.313	0.5945	1.1957	0.5308	3.5354
SYAChr01.2111	SYAChr08.312	0.3623	1.0599	0.3329	2.5113
SYAChr01.2116	SYAChr08.306	0.2923	1.2599	0.2769	2.6613
SYAChr01.2132	SYAChr08.290	0.4758	1.4728	0.4835	1.6982
SYAChr01.2140	SYAChr08.286	0.4273	1.1278	0.4031	2.7457
SYAChr01.2142	SYAChr08.285	0.4859	1.9718	0.5167	1.911
SYAChr01.2148	SYAChr08.278	0.3535	1.3966	0.3638	2.6522
SYAChr01.2151	SYAChr08.269	0.4888	1.6691	0.5221	1.5053
SYAChr01.2157	SYAChr08.262	0.4844	-1	0.4859	3.121
SYAChr01.2168	SYAChr08.241	0.3194	1.6397	0.4581	0.6346
SYAChr01.2170	SYAChr08.239	0.3275	1.0182	0.3105	1.6346
SYAChr01.2178	SYAChr08.234	0.0365	1.2376	0.0382	1.1007
SYAChr01.2184	SYAChr08.228	0.0626	1.1577	0.0649	1.2602
SYAChr01.2192	SYAChr08.221	0.1928	1.2618	0.1877	1.5734
SYAChr01.2212	SYAChr08.199	0.7009	2.5076	0.7278	1.8154
SYAChr01.1236	SYAChr08.617	0.2019	0.8439	0.2078	0.9006
SYAChr01.1242	SYAChr08.597	0.0478	0.4008	0.0517	0.319
SYAChr01.1250	SYAChr08.587	0.2068	0.7935	0.1896	1.5589
SYAChr01.1267	SYAChr08.557	0.17	0.4128	0.178	0.3791
SYAChr01.1268	SYAChr08.543	0.2152	0.758	0.2285	0.6687
SYAChr01.1272	SYAChr08.541	0.257	0.6771	0.2677	0.6726
SYAChr01.1278	SYAChr08.540	0.4496	1.1892	0.4537	1.9965
SYAChr01.1283	SYAChr08.531	0.0798	0.3831	0.085	0.3173
SYAChr01.1284	SYAChr08.526	0.1154	0.6938	0.1189	0.7157
SYAChr01.1285	SYAChr08.519	0.1627	0.5459	0.166	0.5373
SYAChr01.1288	SYAChr08.516	0.4468	1.1977	0.4383	2.323
SYAChr01.1289	SYAChr08.515	0.4262	0.8548	0.4236	1.0033
SYAChr01.1291	SYAChr08.511	0.3229	1.0988	0.2915	3.5735
SYAChr01.301	SYAChr08.1042	0.7268	2.3488	0.7377	2.098
SYAChr01.328	SYAChr08.1039	0.4792	-1	0.4845	3.5608
SYAChr01.347	SYAChr08.1038	0.4103	0.8565	0.4485	0.7163
SYAChr01.349	SYAChr08.1030	0.1424	0.642	0.1327	0.9791
SYAChr01.350	SYAChr08.1028	0.0615	0.4769	0.0659	0.3992
SYAChr01.363	SYAChr08.1015	0.1084	0.6942	0.1154	0.6012
SYAChr01.371	SYAChr08.993	0.5035	-1	0.519	2.5451
SYAChr01.37	SYAChr09.104	0.0941	0.5222	0.0964	0.5108
SYAChr01.42	SYAChr09.114	0.0459	0.5339	0.0476	0.4748
SYAChr01.46	SYAChr09.128	0.2921	1.0043	0.3222	0.7661
SYAChr01.51	SYAChr09.141	0.7489	2.619	0.7252	3.9995
SYAChr01.56	SYAChr09.160	0.3097	0.9769	0.3223	0.9512
SYAChr01.65	SYAChr09.165	0.2021	0.6128	0.2055	0.6506
SYAChr01.69	SYAChr09.191	0.106	0.5131	0.1073	0.528
SYAChr01.71	SYAChr09.197	0.2487	1.1257	0.2546	1.2394
SYAChr01.72	SYAChr09.199	0.5047	0.8661	0.4916	1.1961
SYAChr01.75	SYAChr09.215	0.0394	0.4114	0.0412	0.3815
SYAChr01.79	SYAChr09.240	0.1034	0.4833	0.1059	0.4706
SYAChr01.82	SYAChr09.247	0.108	0.5057	0.1134	0.4657
SYAChr01.83	SYAChr09.255	0.1087	0.5292	0.1129	0.4747
SYAChr01.85	SYAChr09.266	0.1997	0.5679	0.2086	0.5209
SYAChr01.88	SYAChr09.287	0.1183	0.9937	0.1167	1.6688
SYAChr01.89	SYAChr09.288	0.2976	0.5495	0.3029	0.5882
SYAChr01.90	SYAChr09.289	0.1185	0.4465	0.1213	0.4398
SYAChr01.92	SYAChr09.291	0.2177	0.9006	0.2226	1.0311
SYAChr01.93	SYAChr09.303	0.3392	0.7138	0.3332	0.8143
SYAChr01.95	SYAChr09.312	0.0905	0.4786	0.0998	0.3682
SYAChr01.101	SYAChr09.317	0.585	-1	0.5819	3.4024
SYAChr01.103	SYAChr09.320	0.2237	0.5717	0.237	0.5298
SYAChr01.658	SYAChr09.1717	0.3428	1.1763	0.3407	2.0807
SYAChr01.659	SYAChr09.1718	0.38	1.104	0.3295	3.4576
SYAChr01.678	SYAChr09.1741	1.3753	-1	1.4656	4.6914
SYAChr01.681	SYAChr09.1753	0.0369	1.5051	0.0361	1.9332
SYAChr01.683	SYAChr09.1756	0.3516	1.5334	0.371	1.3515
SYAChr01.693	SYAChr09.1771	0.578	1.5719	0.6245	1.3061
SYAChr01.694	SYAChr09.1772	0.3145	1.8113	0.324	1.4402
SYAChr01.725	SYAChr09.1790	0.4624	-1	0.445	4.5408
SYAChr01.741	SYAChr09.1794	0.7874	-1	0.7952	4.1631
SYAChr01.23	SYAChr09.11	0.1363	0.4773	0.1454	0.412
SYAChr01.24	SYAChr09.20	0.3482	1.1814	0.3686	1.0668
SYAChr01.25	SYAChr09.37	1.1043	-1	1.0954	3.7753
SYAChr01.26	SYAChr09.42	0.0567	0.4919	0.0595	0.4332
SYAChr01.29	SYAChr09.52	0.3865	1.1221	0.3866	1.3401
SYAChr01.30	SYAChr09.53	0.137	0.4609	0.1357	0.5245
SYAChr01.33	SYAChr09.67	0.1417	0.6943	0.1455	0.6839
SYAChr01.68	SYAChr09.74	0.6767	-1	0.6792	4.7894
SYAChr01.2443	SYAChr09.1556	0.5155	1.9973	0.521	1.8508
SYAChr01.2444	SYAChr09.1558	0.0378	1.6268	0.0388	1.3147
SYAChr01.2477	SYAChr09.1586	0.4481	1.1666	0.4363	1.4298
SYAChr01.2479	SYAChr09.1589	0.1472	1.2739	0.1478	1.7163
SYAChr01.2482	SYAChr09.1596	0.4152	1.9047	0.4184	1.7837
SYAChr01.2488	SYAChr09.1601	0.6282	1.4983	0.609	1.9334
SYAChr01.2517	SYAChr09.1630	0.2754	1.488	0.2716	1.7131
SYAChr01.2539	SYAChr09.1632	0.8347	2.3935	0.8081	3.881
SYAChr01.1972	SYAChr09.1063	0.8036	1.7274	0.8096	1.729
SYAChr01.1981	SYAChr09.1052	0.5025	1.4155	0.4655	4.1866
SYAChr01.1993	SYAChr09.1036	0.4875	0.9754	0.4751	1.2785
SYAChr01.2005	SYAChr09.1032	0.154	1.4401	0.1556	1.348
SYAChr01.2012	SYAChr09.1026	0.2981	1.6301	0.305	2.8798
SYAChr01.2019	SYAChr09.1015	0.7277	2.1804	0.7533	1.6789
SYAChr01.2039	SYAChr09.984	0.8817	-1	0.8668	4.0294
SYAChr02.174	SYAChr02.1122	0.3239	-1	0.3214	3.9505
SYAChr02.196	SYAChr02.1133	0.1673	0.5092	0.1642	0.6153
SYAChr02.198	SYAChr02.1134	0.2684	0.6382	0.2777	0.6123
SYAChr02.214	SYAChr02.1137	0.1148	0.5118	0.1199	0.4712
SYAChr02.215	SYAChr02.1138	0.4855	0.9777	0.4886	1.0966
SYAChr02.244	SYAChr02.1147	0.1698	0.7896	0.1722	0.8036
SYAChr02.252	SYAChr02.1148	0.1583	0.6088	0.1404	1.8132
SYAChr02.266	SYAChr02.1154	0.0598	0.5012	0.062	0.4729
SYAChr02.278	SYAChr02.1157	0.0987	0.4815	0.1015	0.4696
SYAChr02.300	SYAChr02.1159	0.2395	0.8683	0.2524	0.7976
SYAChr02.314	SYAChr02.1164	0.0325	0.5005	0.0336	0.4607
SYAChr02.318	SYAChr02.1165	0.1124	0.5782	0.1167	0.5342
SYAChr02.321	SYAChr02.1173	0.2795	0.47	0.2774	0.4987
SYAChr02.336	SYAChr02.1177	0.2007	0.8414	0.2172	0.7016
SYAChr02.338	SYAChr02.1178	0.1192	0.4347	0.1232	0.4304
SYAChr02.352	SYAChr02.1179	0.0577	0.528	0.0608	0.4539
SYAChr02.353	SYAChr02.1180	0.0704	0.3577	0.0713	0.3615
SYAChr02.387	SYAChr02.1186	0.3308	1.0329	0.3095	3.7869
SYAChr02.413	SYAChr02.1197	0.0529	0.5376	0.052	0.6302
SYAChr02.425	SYAChr02.1199	0.0837	0.5456	0.0841	0.58
SYAChr02.428	SYAChr02.1201	0.4194	1.0696	0.3922	2.2406
SYAChr02.430	SYAChr02.1202	0.1001	0.6132	0.101	0.6491
SYAChr02.443	SYAChr02.1203	0.465	1.2815	0.4289	4.0985
SYAChr02.744	SYAChr02.1085	0.1347	0.4619	0.1415	0.4309
SYAChr02.772	SYAChr02.1089	0.116	0.698	0.1192	0.7323
SYAChr02.783	SYAChr02.1097	0.1617	0.6805	0.1704	0.619
SYAChr02.786	SYAChr02.1100	0.3294	0.5645	0.276	2.0194
SYAChr02.799	SYAChr02.1101	0.1504	0.454	0.1509	0.4771
SYAChr02.810	SYAChr02.1104	0.1459	0.7042	0.1518	0.6399
SYAChr02.838	SYAChr02.1113	0.1754	0.4439	0.183	0.4014
SYAChr02.855	SYAChr02.1119	0.0892	0.4332	0.1003	0.3202
SYAChr02.859	SYAChr02.1120	0.2126	0.4065	0.2227	0.3756
SYAChr02.879	SYAChr02.1121	0.1122	0.6313	0.1198	0.5303
SYAChr02.646	SYAChr02.1070	0.1371	0.5487	0.1451	0.4916
SYAChr02.656	SYAChr02.1071	0.0125	0.3983	0.0137	0.2954
SYAChr02.660	SYAChr02.1075	0.5706	1.1131	0.5759	1.5483
SYAChr02.663	SYAChr02.1076	0.4657	1.0147	0.4829	0.9178
SYAChr02.678	SYAChr02.1077	0.5812	2.1865	0.5915	1.8428
SYAChr02.693	SYAChr02.1082	0.0058	0.5263	0.006	0.4997
SYAChr02.694	SYAChr02.1083	0.3349	1.0286	0.3111	1.9842
SYAChr02.488	SYAChr02.1030	0.6469	-1	0.6833	2.8039
SYAChr02.524	SYAChr02.1040	0.4245	1.1839	0.4216	1.5148
SYAChr02.532	SYAChr02.1042	0.0545	0.5123	0.0584	0.4166
SYAChr02.560	SYAChr02.1048	0.203	1.0632	0.2185	0.9376
SYAChr02.569	SYAChr02.1049	0.0747	0.4814	0.079	0.4186
SYAChr02.584	SYAChr02.1055	0.1661	0.647	0.1724	0.6283
SYAChr02.586	SYAChr02.1058	0.1753	0.6314	0.1798	0.6124
SYAChr02.608	SYAChr02.1064	0.2472	0.471	0.2437	0.5376
SYAChr02.639	SYAChr02.1095	0.7513	1.8621	0.7644	2.0632
SYAChr02.948	SYAChr02.2092	0.2544	1.1183	0.2592	1.2321
SYAChr02.973	SYAChr02.2075	0.1354	0.6036	0.141	0.5399
SYAChr02.974	SYAChr02.2073	0.1614	0.8234	0.1711	0.7313
SYAChr02.975	SYAChr02.2071	0.1386	0.4928	0.1399	0.5226
SYAChr02.976	SYAChr02.2063	0.1498	1.0723	0.1642	0.8479
SYAChr02.979	SYAChr02.2056	0.2363	0.7242	0.2378	0.7751
SYAChr02.981	SYAChr02.2049	0.1603	0.7898	0.1732	0.6468
SYAChr02.985	SYAChr02.2023	0.1569	0.494	0.1626	0.4672
SYAChr02.987	SYAChr02.2022	0.2555	0.6505	0.2611	0.6639
SYAChr02.989	SYAChr02.2018	0.0126	0.8931	0.013	0.9453
SYAChr02.990	SYAChr02.2016	0.0109	0.4063	0.0114	0.3614
SYAChr02.993	SYAChr02.1981	0.5926	1.2205	0.585	1.8015
SYAChr02.997	SYAChr02.1964	0.3575	1.4929	0.3632	1.3632
SYAChr02.1000	SYAChr02.1944	0.1171	0.7933	0.1229	0.7142
SYAChr02.1004	SYAChr02.1927	0.2743	0.4327	0.294	0.3658
SYAChr02.1009	SYAChr02.1924	0.1483	0.5286	0.1527	0.5154
SYAChr02.1010	SYAChr02.1923	0.1268	0.643	0.1307	0.6419
SYAChr02.1012	SYAChr02.1919	0.0617	0.4477	0.0652	0.3907
SYAChr02.1029	SYAChr02.1894	0.2433	1.0814	0.2286	1.9809
SYAChr02.1037	SYAChr02.1883	0.7679	-1	0.7788	3.131
SYAChr02.894	SYAChr02.2390	0.2554	0.7291	0.2401	1.3298
SYAChr02.903	SYAChr02.2369	0.498	1.1508	0.503	1.5013
SYAChr02.905	SYAChr02.2342	0.0393	0.4873	0.0393	0.5177
SYAChr02.908	SYAChr02.2336	0.2371	0.5241	0.2395	0.5702
SYAChr02.909	SYAChr02.2321	0.0936	0.412	0.099	0.3647
SYAChr02.916	SYAChr02.2293	0.09	0.3732	0.0965	0.3119
SYAChr02.917	SYAChr02.2291	0.2184	0.6479	0.2231	0.6231
SYAChr02.919	SYAChr02.2264	0.0198	0.3982	0.0198	0.4337
SYAChr02.920	SYAChr02.2262	0.17	0.6775	0.1766	0.6493
SYAChr02.923	SYAChr02.2258	0.0056	0.666	0.0049	3.0859
SYAChr02.927	SYAChr02.2247	0.343	1.4668	0.3632	1.5476
SYAChr02.931	SYAChr02.2240	0.1199	0.9336	0.1285	0.7634
SYAChr02.933	SYAChr02.2223	0.1997	0.4832	0.1903	0.6482
SYAChr02.935	SYAChr02.2217	0.1449	0.6157	0.1514	0.5507
SYAChr02.961	SYAChr02.2198	0.6566	-1	0.6533	3.5602
SYAChr02.41	SYAChr02.1305	0.6172	0.9896	0.6426	1.0436
SYAChr02.55	SYAChr02.1298	1.1452	-1	1.248	2.963
SYAChr02.60	SYAChr02.1297	0.0182	0.5366	0.0177	0.6643
SYAChr02.83	SYAChr02.1296	0.4209	1.7368	0.422	1.7464
SYAChr02.90	SYAChr02.1287	0.1824	0.663	0.1885	0.6198
SYAChr02.91	SYAChr02.1286	0.0566	0.6652	0.0567	0.7501
SYAChr02.93	SYAChr02.1284	0.4528	0.873	0.4454	1.1853
SYAChr02.108	SYAChr02.1282	0.2142	0.884	0.2011	1.7534
SYAChr02.135	SYAChr02.1271	0.3973	1.4817	0.3924	1.6576
SYAChr02.142	SYAChr02.1268	0.3167	0.6947	0.2706	5.2641
SYAChr02.150	SYAChr02.1247	0.1491	0.4789	0.1516	0.4849
SYAChr02.162	SYAChr02.1241	0.2954	0.4783	0.2821	0.6167
SYAChr02.171	SYAChr02.1227	0.2292	0.8376	0.2276	1.2002
SYAChr02.2019	SYAChr03.2721	0.2265	2.15	0.2334	1.5665
SYAChr02.2027	SYAChr03.2733	0.2364	1.7468	0.246	1.2973
SYAChr02.2028	SYAChr03.2734	0.5327	1.4327	0.5682	1.3869
SYAChr02.2049	SYAChr03.2753	0.3599	2.5006	0.3846	1.3907
SYAChr02.2053	SYAChr03.2760	0.5983	1.2917	0.575	3.3165
SYAChr02.2064	SYAChr03.2763	0.3816	2.0137	0.3746	2.9969
SYAChr02.2072	SYAChr03.2766	0.2655	2.7865	0.2625	4.477
SYAChr02.2079	SYAChr03.2773	0.5466	1.4289	0.572	1.2533
SYAChr02.2081	SYAChr03.2774	0.1667	1.361	0.1801	1.0535
SYAChr02.2085	SYAChr03.2776	0.3052	1.3073	0.2873	2.9943
SYAChr02.2100	SYAChr03.2781	0.3865	1.3679	0.4263	1.1706
SYAChr02.2112	SYAChr03.2787	0.0236	1.7518	0.023	4.0696
SYAChr02.2133	SYAChr03.2804	0.2598	1.3382	0.2648	2.4401
SYAChr02.2137	SYAChr03.2806	0.2393	1.1866	0.2412	1.6671
SYAChr02.2138	SYAChr03.2808	0.1678	2.0338	0.1789	2.0657
SYAChr02.2151	SYAChr03.2827	0.3171	1.7738	0.317	1.7824
SYAChr02.2152	SYAChr03.2829	0.2903	-1	0.2922	4.3354
SYAChr02.2155	SYAChr03.2832	0.3841	-1	0.3916	3.165
SYAChr02.2157	SYAChr03.2833	0.5316	-1	0.5248	3.4263
SYAChr02.663	SYAChr03.2839	0.7136	1.9833	0.7435	2.4227
SYAChr02.666	SYAChr03.2841	0.232	1.1838	0.2438	1.1486
SYAChr02.685	SYAChr03.2853	0.3622	2.0156	0.3828	3.85
SYAChr02.693	SYAChr03.2863	0.0029	1.5637	0.0031	1.2139
SYAChr02.694	SYAChr03.2864	0.5037	1.1827	0.4692	2.2073
SYAChr02.697	SYAChr03.2867	0.3842	1.562	0.4257	1.1197
SYAChr02.700	SYAChr03.2881	0.4424	-1	0.4404	3.9628
SYAChr02.706	SYAChr03.2885	0.1388	2.0074	0.1426	1.5103
SYAChr02.711	SYAChr03.2889	0.4494	1.1868	0.4457	1.922
SYAChr02.724	SYAChr03.2891	0.9075	2.1096	0.899	2.3909
SYAChr02.731	SYAChr03.2894	0.6494	1.548	0.6256	3.041
SYAChr02.737	SYAChr03.2898	0.2382	1.8499	0.2474	1.3773
SYAChr02.756	SYAChr03.2906	0.987	-1	1.0348	4.491
SYAChr02.763	SYAChr03.2917	0.4016	1.5814	0.4116	4.0567
SYAChr02.765	SYAChr03.2918	0.4487	1.5322	0.4392	1.9464
SYAChr02.769	SYAChr03.2927	0.0921	1.2481	0.095	1.5445
SYAChr02.794	SYAChr03.2946	0.7086	2.009	0.7392	2.1721
SYAChr02.803	SYAChr03.2955	0.6042	1.7488	0.6063	1.7251
SYAChr02.675	SYAChr04.1556	0.1927	0.6536	0.1998	0.623
SYAChr02.693	SYAChr04.1575	0.0088	0.4119	0.0088	0.4311
SYAChr02.694	SYAChr04.1576	0.3216	0.8417	0.2953	2.0145
SYAChr02.696	SYAChr04.1577	0.1439	0.6046	0.149	0.5794
SYAChr02.698	SYAChr04.1578	0.6135	1.0741	0.6439	0.9948
SYAChr02.705	SYAChr04.1581	0.0472	0.4942	0.0476	0.5161
SYAChr02.708	SYAChr04.1587	0.0861	0.5283	0.0885	0.4965
SYAChr02.733	SYAChr04.1592	0.1602	0.4261	0.1667	0.3954
SYAChr02.737	SYAChr04.1595	0.1178	0.4747	0.1238	0.4275
SYAChr02.740	SYAChr04.1596	0.0463	0.4545	0.049	0.3811
SYAChr02.743	SYAChr04.1600	0.0911	0.6507	0.0959	0.6437
SYAChr02.748	SYAChr04.1601	0.2752	0.6423	0.2603	1.0572
SYAChr02.753	SYAChr04.1602	0.3707	0.9635	0.3836	0.9945
SYAChr02.760	SYAChr04.1606	0.0298	0.4041	0.0296	0.4386
SYAChr02.763	SYAChr04.1609	0.2074	0.5968	0.22	0.5213
SYAChr02.765	SYAChr04.1612	0.2532	0.6963	0.2627	0.6331
SYAChr02.770	SYAChr04.1613	0.1044	0.3832	0.1061	0.3797
SYAChr02.776	SYAChr04.1615	0.0426	0.4471	0.0451	0.397
SYAChr02.782	SYAChr04.1617	0.0873	0.4148	0.0937	0.3482
SYAChr02.783	SYAChr04.1618	0.1779	0.6791	0.1848	0.6344
SYAChr02.789	SYAChr04.1622	0.1822	0.4176	0.1926	0.3792
SYAChr02.799	SYAChr04.1626	0.0682	0.5092	0.0687	0.5272
SYAChr02.801	SYAChr04.1628	0.1295	0.864	0.1461	0.6492
SYAChr02.803	SYAChr04.1629	0.4717	1.1916	0.4671	1.6161
SYAChr02.804	SYAChr04.1633	0.1649	0.4451	0.1684	0.4509
SYAChr02.805	SYAChr04.1634	0.1406	0.5666	0.1439	0.5891
SYAChr02.807	SYAChr04.1635	0.0981	0.5656	0.0965	0.6624
SYAChr02.810	SYAChr04.1636	0.3736	0.6526	0.4107	0.5191
SYAChr02.819	SYAChr04.1640	0.2301	0.5255	0.2382	0.5164
SYAChr02.823	SYAChr04.1641	0.1303	0.6534	0.1376	0.5987
SYAChr02.825	SYAChr04.1642	0.1504	0.5656	0.1575	0.5023
SYAChr02.828	SYAChr04.1644	0.147	0.4104	0.1501	0.418
SYAChr02.831	SYAChr04.1645	0.1256	0.4283	0.1269	0.436
SYAChr02.832	SYAChr04.1646	0.2353	0.5385	0.2397	0.588
SYAChr02.833	SYAChr04.1647	0.127	0.5161	0.1279	0.5478
SYAChr02.838	SYAChr04.1648	0.1523	0.4957	0.1638	0.4114
SYAChr02.855	SYAChr04.1656	0.1412	0.6184	0.147	0.5731
SYAChr02.858	SYAChr04.1658	0.2269	0.4544	0.2111	0.6522
SYAChr02.868	SYAChr04.1661	0.5554	0.7956	0.5784	0.7486
SYAChr02.869	SYAChr04.1662	0.1308	0.4251	0.1342	0.4249
SYAChr02.872	SYAChr04.1663	0.1727	0.6629	0.1823	0.593
SYAChr02.1072	SYAChr04.1543	0.0289	0.5225	0.0297	0.5104
SYAChr02.1074	SYAChr04.1547	0.3289	0.4852	0.3458	0.4454
SYAChr02.1082	SYAChr04.1575	0.0088	0.4151	0.0093	0.3551
SYAChr02.1083	SYAChr04.1576	0.3117	0.8384	0.2947	1.2801
SYAChr02.1087	SYAChr04.1607	0.0878	0.5416	0.0902	0.5043
SYAChr02.1097	SYAChr04.1618	0.2276	0.8427	0.2357	0.8108
SYAChr02.1101	SYAChr04.1626	0.1336	0.4503	0.1327	0.4883
SYAChr02.1104	SYAChr04.1636	0.3586	0.6305	0.3872	0.5439
SYAChr02.1109	SYAChr04.1637	0.3018	0.7881	0.3104	0.7988
SYAChr02.1110	SYAChr04.1639	0.0545	0.8561	0.054	1.1393
SYAChr02.1113	SYAChr04.1648	0.1445	0.5504	0.1529	0.472
SYAChr02.1115	SYAChr04.1650	0.1333	0.5135	0.1436	0.4288
SYAChr02.1117	SYAChr04.1655	0.3221	0.905	0.2901	2.4617
SYAChr02.1119	SYAChr04.1656	0.1352	0.4756	0.1483	0.3741
SYAChr02.1125	SYAChr04.1669	0.2715	0.8133	0.2938	0.6952
SYAChr02.1126	SYAChr04.1671	0.0292	0.5706	0.0293	0.6258
SYAChr02.1128	SYAChr04.1677	0.335	0.7232	0.3106	1.1647
SYAChr02.1156	SYAChr04.1684	0.4375	1.1769	0.4438	1.2054
SYAChr02.938	SYAChr04.1241	0.1017	0.6529	0.1047	0.627
SYAChr02.939	SYAChr04.1245	0.2575	1.814	0.2654	1.4132
SYAChr02.940	SYAChr04.1248	0.6463	-1	0.709	3.2285
SYAChr02.959	SYAChr04.1270	0.0918	0.9235	0.0953	0.8788
SYAChr02.977	SYAChr04.1299	0.17	0.5961	0.1843	0.493
SYAChr02.978	SYAChr04.1301	0.129	0.6664	0.1348	0.5923
SYAChr02.982	SYAChr04.1306	0.301	0.4253	0.3374	0.3175
SYAChr02.985	SYAChr04.1318	0.1324	0.5299	0.1389	0.476
SYAChr02.986	SYAChr04.1319	0.1973	0.667	0.2045	0.6385
SYAChr02.989	SYAChr04.1326	0.1788	1.1754	0.1694	2.2036
SYAChr02.991	SYAChr04.1342	0.1647	0.6576	0.1534	1.06
SYAChr02.998	SYAChr04.1356	0.1231	0.702	0.1214	0.8635
SYAChr02.999	SYAChr04.1359	0.2872	0.6194	0.2902	0.6609
SYAChr02.1005	SYAChr04.1372	0.1779	0.8706	0.1907	0.7857
SYAChr02.1011	SYAChr04.1379	0.1146	0.5182	0.1184	0.4827
SYAChr02.1012	SYAChr04.1380	0.0612	0.4305	0.0636	0.3926
SYAChr02.1412	SYAChr04.835	0.6987	2.1937	0.7793	1.3575
SYAChr02.1419	SYAChr04.865	0.2637	1.1498	0.2734	1.0521
SYAChr02.1422	SYAChr04.892	0.2079	0.5279	0.2204	0.4651
SYAChr02.1423	SYAChr04.893	0.1447	0.6226	0.1531	0.578
SYAChr02.1424	SYAChr04.897	0.0419	0.3095	0.0455	0.2482
SYAChr02.1426	SYAChr04.899	0.3498	0.9861	0.3427	1.41
SYAChr02.1429	SYAChr04.900	0.0776	0.6359	0.0794	0.6281
SYAChr02.1430	SYAChr04.901	0.1375	0.5779	0.1391	0.587
SYAChr02.1431	SYAChr04.903	0.4693	0.8097	0.4609	1.0127
SYAChr02.1433	SYAChr04.905	0.2579	0.5825	0.2668	0.59
SYAChr02.1435	SYAChr04.912	0.0653	0.8058	0.0664	0.8535
SYAChr02.1439	SYAChr04.919	0.5006	1.5903	0.4802	2.9587
SYAChr02.1442	SYAChr04.933	0.1698	0.7948	0.1777	0.7679
SYAChr02.1459	SYAChr04.944	0.7038	3.4024	0.8582	1.6011
SYAChr02.1460	SYAChr04.950	0.1592	0.8871	0.1622	0.8939
SYAChr02.635	SYAChr04.2734	0.7133	-1	0.758	1.8444
SYAChr02.663	SYAChr04.2738	0.5973	1.6549	0.6191	1.5242
SYAChr02.681	SYAChr04.2745	0.2679	1.8172	0.291	1.4279
SYAChr02.691	SYAChr04.2754	0.2608	1.8891	0.2747	2.205
SYAChr02.693	SYAChr04.2755	0.0058	5.2565	0.0062	1.9901
SYAChr02.697	SYAChr04.2756	0.3614	1.4744	0.409	1.0268
SYAChr02.700	SYAChr04.2759	0.4232	-1	0.4341	2.33
SYAChr02.731	SYAChr04.2768	0.6596	1.7642	0.6532	2.4045
SYAChr02.740	SYAChr04.2771	0.1016	2.6912	0.1049	1.6109
SYAChr02.754	SYAChr04.2777	0.8316	-1	0.8687	3.826
SYAChr02.781	SYAChr04.2794	0.206	2.1095	0.2178	2.3287
SYAChr02.783	SYAChr04.2795	0.2226	1.3856	0.2297	1.7818
SYAChr02.803	SYAChr04.2805	0.648	1.8644	0.6645	3.1807
SYAChr02.829	SYAChr04.2815	0.3128	1.5174	0.3174	1.3803
SYAChr02.1241	SYAChr04.1884	0.1039	0.3587	0.1023	0.4138
SYAChr02.1243	SYAChr04.1888	0.4855	1.3234	0.5044	1.5317
SYAChr02.1244	SYAChr04.1890	0.4007	0.7152	0.4076	0.7093
SYAChr02.1263	SYAChr04.1904	0.7235	1.4584	0.7147	1.633
SYAChr02.1268	SYAChr04.1906	0.4889	0.7607	0.4172	2.9509
SYAChr02.1284	SYAChr04.1936	0.556	0.8117	0.5337	1.1005
SYAChr02.1285	SYAChr04.1937	0.0129	0.4915	0.0137	0.4204
SYAChr02.1286	SYAChr04.1939	0.058	0.4644	0.0585	0.4975
SYAChr02.1289	SYAChr04.1942	0.0105	0.446	0.0098	0.6827
SYAChr02.1297	SYAChr04.1964	0.0159	0.5478	0.0156	0.6577
SYAChr02.1298	SYAChr04.1967	0.2366	0.8646	0.2406	0.9022
SYAChr02.1299	SYAChr04.1968	0.1105	0.3883	0.1138	0.3656
SYAChr02.902	SYAChr04.1039	0.0949	0.4588	0.0959	0.4594
SYAChr02.903	SYAChr04.1060	0.5586	2.6437	0.5566	3.2049
SYAChr02.904	SYAChr04.1068	0.2295	0.6721	0.2472	0.5552
SYAChr02.913	SYAChr04.1071	0.2719	0.5081	0.279	0.4992
SYAChr02.919	SYAChr04.1082	0.0424	0.5771	0.0426	0.6083
SYAChr02.923	SYAChr04.1084	0.014	0.6365	0.0124	3.0656
SYAChr02.925	SYAChr04.1087	0.3513	1.8322	0.376	2.022
SYAChr02.927	SYAChr04.1089	0.2548	2.3448	0.2647	1.5385
SYAChr02.930	SYAChr04.1092	0.4704	-1	0.5502	1.6112
SYAChr02.931	SYAChr04.1094	0.1118	0.8581	0.1203	0.681
SYAChr02.1783	SYAChr04.1105	0.1252	0.5975	0.1309	0.5537
SYAChr02.1788	SYAChr04.1110	0.3089	1.2209	0.2953	1.7819
SYAChr02.1789	SYAChr04.1112	0.3157	1.3745	0.3148	1.4101
SYAChr02.1790	SYAChr04.1122	0.0166	0.6038	0.017	0.5929
SYAChr02.1797	SYAChr04.1155	0.1634	0.643	0.1671	0.6637
SYAChr02.1798	SYAChr04.1166	0.0837	0.7195	0.0872	0.6805
SYAChr02.1799	SYAChr04.1169	0.078	0.5123	0.0817	0.4629
SYAChr02.1801	SYAChr04.1172	0.1004	0.6693	0.1086	0.549
SYAChr02.1807	SYAChr04.1198	0.1623	0.4326	0.1613	0.4697
SYAChr02.1812	SYAChr04.1230	0.4107	1.345	0.4026	1.5792
SYAChr02.1818	SYAChr04.1238	0.2425	0.7755	0.2555	0.7092
SYAChr02.1850	SYAChr04.2174	0.1558	0.6062	0.158	0.6125
SYAChr02.1851	SYAChr04.2175	0.0706	1.1616	0.0705	1.1923
SYAChr02.1852	SYAChr04.2176	0.2539	1.3238	0.2693	1.2849
SYAChr02.1860	SYAChr04.2193	0.4096	0.5906	0.3875	0.7792
SYAChr02.1867	SYAChr04.2227	0.1136	0.5476	0.1208	0.4705
SYAChr02.1868	SYAChr04.2232	0.3017	0.7419	0.2957	0.9892
SYAChr02.1874	SYAChr04.2261	0.1645	0.6539	0.1735	0.5736
SYAChr02.1877	SYAChr04.2269	0.0427	0.4639	0.0433	0.4723
SYAChr02.1878	SYAChr04.2271	0.0663	0.5501	0.0657	0.6427
SYAChr02.1882	SYAChr04.2289	0.0751	0.5679	0.0803	0.479
SYAChr02.1887	SYAChr04.2315	0.7807	1.3968	0.8111	1.6629
SYAChr02.5	SYAChr04.1980	0.2588	0.6023	0.2645	0.6107
SYAChr02.11	SYAChr04.1979	0.2242	0.9971	0.2125	1.8801
SYAChr02.12	SYAChr04.1978	0.2715	0.5871	0.2881	0.5081
SYAChr02.22	SYAChr04.1976	0.0209	0.4446	0.0213	0.4424
SYAChr02.31	SYAChr04.1973	0.0093	0.2938	0.0094	0.2892
SYAChr02.58	SYAChr04.1967	0.0722	0.6495	0.0754	0.5955
SYAChr02.59	SYAChr04.1966	0.1493	0.7518	0.1621	0.6088
SYAChr02.60	SYAChr04.1964	0.0204	0.5087	0.02	0.6421
SYAChr02.64	SYAChr04.1963	0.1156	0.487	0.1199	0.4615
SYAChr02.68	SYAChr04.1961	0.039	0.4385	0.039	0.4639
SYAChr02.69	SYAChr04.1960	0.1911	0.6182	0.1949	0.6671
SYAChr02.71	SYAChr04.1959	0.0703	0.5061	0.0729	0.4646
SYAChr02.72	SYAChr04.1958	0.0923	0.3536	0.0964	0.3201
SYAChr02.73	SYAChr04.1956	0.1593	0.4484	0.1586	0.5056
SYAChr02.81	SYAChr04.1954	0.2398	0.8223	0.2659	0.6635
SYAChr02.86	SYAChr04.1948	0.3294	0.9077	0.3354	0.9356
SYAChr02.88	SYAChr04.1944	0.1247	0.6305	0.1295	0.5663
SYAChr02.91	SYAChr04.1939	0.0181	0.5334	0.0192	0.4605
SYAChr02.93	SYAChr04.1936	0.2289	0.8264	0.2377	0.7754
SYAChr02.96	SYAChr04.1932	0.1555	0.562	0.1661	0.4744
SYAChr02.98	SYAChr04.1931	1.0067	-1	1.0167	3.2532
SYAChr02.99	SYAChr04.1930	0.0239	0.852	0.0256	0.6623
SYAChr02.102	SYAChr04.1929	0.4094	1.266	0.4272	1.304
SYAChr02.110	SYAChr04.1927	0.2195	0.5142	0.2253	0.5102
SYAChr02.111	SYAChr04.1923	0.4331	1.099	0.4522	1.1315
SYAChr02.119	SYAChr04.1922	0.1778	0.4173	0.1791	0.4421
SYAChr02.121	SYAChr04.1921	0.4431	1.5327	0.4612	1.5319
SYAChr02.131	SYAChr04.1916	0.1146	0.6994	0.12	0.6482
SYAChr02.132	SYAChr04.1909	0.3065	2.7441	0.3065	2.7982
SYAChr02.137	SYAChr04.1907	0.0405	0.6191	0.0398	0.7688
SYAChr02.142	SYAChr04.1906	0.3338	0.6758	0.2953	1.8473
SYAChr02.143	SYAChr04.1905	0.1588	0.8801	0.1581	1.0439
SYAChr02.149	SYAChr04.1901	0.1053	0.6611	0.1082	0.6114
SYAChr02.151	SYAChr04.1897	0.0757	0.7441	0.0807	0.6712
SYAChr02.153	SYAChr04.1896	0.0717	0.6938	0.0757	0.6046
SYAChr02.154	SYAChr04.1895	0.0843	0.8036	0.0832	0.9595
SYAChr02.155	SYAChr04.1891	0.4656	1.5654	0.5071	1.2528
SYAChr02.157	SYAChr04.1887	0.2354	0.6206	0.2465	0.5919
SYAChr02.158	SYAChr04.1886	0.3114	1.1299	0.3161	1.5106
SYAChr02.160	SYAChr04.1885	0.6904	1.7118	0.7117	3.6696
SYAChr02.162	SYAChr04.1884	0.1877	0.5613	0.1827	0.7165
SYAChr02.165	SYAChr04.1882	0.0624	0.4975	0.0666	0.4128
SYAChr02.166	SYAChr04.1879	0.1928	0.6388	0.1943	0.6748
SYAChr02.170	SYAChr04.1877	0.0508	0.6084	0.0515	0.6373
SYAChr02.173	SYAChr04.1869	0.0576	0.3709	0.0602	0.3409
SYAChr02.181	SYAChr04.1864	0.0266	0.5682	0.0272	0.5652
SYAChr02.182	SYAChr04.1863	0.2295	0.4509	0.2536	0.3636
SYAChr02.188	SYAChr04.1861	0.1899	1.461	0.192	1.362
SYAChr02.192	SYAChr04.1858	0.0288	0.5665	0.0287	0.6328
SYAChr02.193	SYAChr04.1857	0.2039	0.9317	0.197	1.6789
SYAChr02.195	SYAChr04.1856	0.3183	0.6858	0.33	0.6782
SYAChr02.202	SYAChr04.1851	0.3022	0.7667	0.3151	0.7185
SYAChr02.211	SYAChr04.1844	0.5185	1.0376	0.5148	1.9288
SYAChr02.218	SYAChr04.1843	0.0804	0.5289	0.0841	0.4591
SYAChr02.219	SYAChr04.1837	0.0728	0.5024	0.0719	0.5739
SYAChr02.229	SYAChr04.1835	0.2304	0.4129	0.2402	0.3946
SYAChr02.241	SYAChr04.1832	0.0872	0.5115	0.0927	0.438
SYAChr02.242	SYAChr04.1831	0.2839	0.6675	0.2989	0.6351
SYAChr02.244	SYAChr04.1830	0.1647	1.1028	0.1734	1.0476
SYAChr02.249	SYAChr04.1827	0.1488	0.6146	0.1304	1.6797
SYAChr02.262	SYAChr04.1822	0.0994	0.704	0.0925	1.3135
SYAChr02.280	SYAChr04.1814	0.0951	0.5741	0.1026	0.4707
SYAChr02.281	SYAChr04.1811	0.9078	1.7089	0.8993	1.8571
SYAChr02.295	SYAChr04.1806	0.1176	0.5362	0.1236	0.4777
SYAChr02.305	SYAChr04.1803	0.0827	0.7362	0.0856	0.7178
SYAChr02.311	SYAChr04.1797	0.3001	0.6746	0.2841	1.106
SYAChr02.322	SYAChr04.1788	0.1599	0.4547	0.1691	0.4104
SYAChr02.325	SYAChr04.1786	0.2136	0.745	0.2254	0.6549
SYAChr02.331	SYAChr04.1784	0.1423	0.6555	0.1469	0.6392
SYAChr02.332	SYAChr04.1783	0.1841	0.7648	0.1868	0.8398
SYAChr02.339	SYAChr04.1779	0.2759	0.7519	0.2628	1.2011
SYAChr02.353	SYAChr04.1774	0.2175	0.6144	0.2159	0.7462
SYAChr02.354	SYAChr04.1771	0.5024	1.6658	0.4883	2.3041
SYAChr02.360	SYAChr04.1770	0.183	0.466	0.1905	0.4234
SYAChr02.361	SYAChr04.1769	0.0741	0.3596	0.068	0.6323
SYAChr02.363	SYAChr04.1768	0.1156	0.4332	0.119	0.4293
SYAChr02.375	SYAChr04.1765	0.0688	0.5161	0.0697	0.5333
SYAChr02.385	SYAChr04.1759	0.3452	0.8237	0.3387	1.0199
SYAChr02.386	SYAChr04.1758	0.6614	2.6747	0.6722	2.1951
SYAChr02.389	SYAChr04.1751	0.2939	1.6638	0.3081	1.8634
SYAChr02.404	SYAChr04.1733	0.0768	0.4333	0.0767	0.4722
SYAChr02.410	SYAChr04.1731	0.1143	0.4388	0.117	0.4308
SYAChr02.413	SYAChr04.1730	0.0899	0.4167	0.0916	0.4079
SYAChr02.415	SYAChr04.1729	0.1133	0.8672	0.1222	0.7166
SYAChr02.426	SYAChr04.1718	0.2139	0.7709	0.2289	0.6635
SYAChr02.431	SYAChr04.1715	0.1313	0.4867	0.1354	0.4669
SYAChr02.434	SYAChr04.1714	0.2274	0.639	0.2119	1.0792
SYAChr02.435	SYAChr04.1712	0.3213	1.0574	0.354	0.8357
SYAChr02.1861	SYAChr04.1436	0.7539	-1	0.7641	3.7776
SYAChr02.1893	SYAChr04.1420	0.2119	0.6144	0.2161	0.6342
SYAChr02.1905	SYAChr04.1388	0.0826	0.4675	0.085	0.4444
SYAChr02.1910	SYAChr04.1386	0.3394	0.7749	0.3508	0.8103
SYAChr02.1918	SYAChr04.1382	0.1772	0.5047	0.177	0.5414
SYAChr02.1919	SYAChr04.1380	0.0704	0.5428	0.0715	0.5507
SYAChr02.1923	SYAChr04.1375	0.0262	0.7155	0.0275	0.6387
SYAChr02.1928	SYAChr04.1371	0.1923	0.6443	0.2011	0.5851
SYAChr02.1937	SYAChr04.1370	0.021	0.4724	0.023	0.3559
SYAChr02.1945	SYAChr04.1362	0.2128	0.8078	0.2101	0.972
SYAChr02.1946	SYAChr04.1361	0.1553	0.319	0.1549	0.3442
SYAChr02.1950	SYAChr04.1358	0.2458	1.2139	0.2651	0.9949
SYAChr02.1970	SYAChr04.1355	0.1886	0.5374	0.1899	0.5477
SYAChr02.1986	SYAChr04.1344	0.2295	1.1381	0.2481	0.9808
SYAChr02.2010	SYAChr04.1336	0.799	2.2718	0.7408	3.5984
SYAChr02.2018	SYAChr04.1326	0.0401	0.5812	0.0374	1.2244
SYAChr02.2019	SYAChr04.1324	0.0962	0.6396	0.1021	0.5436
SYAChr02.2023	SYAChr04.1318	0.1832	0.7115	0.1884	0.7108
SYAChr02.2026	SYAChr04.1316	0.1608	0.5882	0.1481	1.0572
SYAChr02.2032	SYAChr04.1312	0.4413	0.9031	0.4363	1.1895
SYAChr02.2064	SYAChr04.1296	0.58	1.5398	0.5704	1.8318
SYAChr02.2082	SYAChr04.1293	0.0324	0.6358	0.0341	0.573
SYAChr02.2083	SYAChr04.1292	0.0896	0.9983	0.0946	0.9258
SYAChr02.2090	SYAChr04.1288	0.2033	0.7454	0.2138	0.6422
SYAChr02.2096	SYAChr04.1286	0.1742	0.6555	0.1808	0.6585
SYAChr02.2104	SYAChr04.1284	0.1349	0.7437	0.1356	0.8898
SYAChr02.2112	SYAChr04.1282	0.0122	0.4845	0.012	0.5312
SYAChr02.2116	SYAChr04.1280	0.2129	0.8597	0.2071	1.1938
SYAChr02.2129	SYAChr04.1274	0.204	0.5815	0.2129	0.5316
SYAChr02.2133	SYAChr04.1272	0.2307	0.7879	0.2389	0.8116
SYAChr02.2143	SYAChr04.1270	0.0596	0.8249	0.0617	0.8143
SYAChr02.2144	SYAChr04.1268	0.219	0.7009	0.2044	1.1611
SYAChr02.2146	SYAChr04.1266	0.2584	0.519	0.2605	0.5614
SYAChr02.2149	SYAChr04.1265	0.1147	0.579	0.1228	0.4769
SYAChr02.2152	SYAChr04.1264	0.2985	1.5479	0.2912	2.0512
SYAChr02.2157	SYAChr04.1263	0.042	0.5968	0.0438	0.5387
SYAChr02.2166	SYAChr04.1262	0.1718	0.5813	0.1714	0.7216
SYAChr02.2171	SYAChr04.1258	0.3295	0.6057	0.3395	0.614
SYAChr02.2186	SYAChr04.1255	0.1303	0.5338	0.1362	0.488
SYAChr02.2187	SYAChr04.1253	0.1439	1.9339	0.1494	3.1554
SYAChr02.2188	SYAChr04.1252	0.0319	0.4893	0.0334	0.4262
SYAChr02.2189	SYAChr04.1250	0.14	0.4115	0.1455	0.3892
SYAChr02.2196	SYAChr04.1249	0.335	0.744	0.3387	0.884
SYAChr02.2212	SYAChr04.1240	0.1453	0.6529	0.15	0.6282
SYAChr02.1620	SYAChr04.443	0.041	0.6384	0.0424	0.5975
SYAChr02.1621	SYAChr04.442	1.1356	3.3477	1.1437	3.4698
SYAChr02.1624	SYAChr04.413	0.1372	0.4941	0.1409	0.4948
SYAChr02.1627	SYAChr04.410	0.4227	1.6181	0.4103	2.3257
SYAChr02.1630	SYAChr04.403	0.2548	0.9161	0.2632	0.915
SYAChr02.1634	SYAChr04.397	0.3994	0.899	0.3638	1.8567
SYAChr02.1636	SYAChr04.387	0.3176	2.3808	0.3329	1.4913
SYAChr02.1639	SYAChr04.380	0.3667	1.9984	0.3796	1.4861
SYAChr02.1642	SYAChr04.360	0.1565	0.6005	0.1617	0.593
SYAChr02.1644	SYAChr04.353	0.3618	4.8669	0.3706	2.151
SYAChr02.1646	SYAChr04.343	0.1028	0.5487	0.1061	0.5131
SYAChr02.1647	SYAChr04.330	0.0063	0.9514	0.0058	3.9143
SYAChr02.1648	SYAChr04.329	0.0153	0.4425	0.0151	0.4975
SYAChr02.1651	SYAChr04.327	0.3764	1.0075	0.4093	0.769
SYAChr02.1652	SYAChr04.325	0.2372	1.2279	0.2489	1.1434
SYAChr02.1653	SYAChr04.320	0.0219	0.442	0.0188	1.5124
SYAChr02.1654	SYAChr04.316	0.1034	0.5228	0.1105	0.4399
SYAChr02.1655	SYAChr04.315	0.0627	0.4415	0.0644	0.4245
SYAChr02.1659	SYAChr04.310	0.0807	0.6715	0.0878	0.5262
SYAChr02.1666	SYAChr04.292	0.1683	0.5587	0.1757	0.5157
SYAChr02.1667	SYAChr04.291	0.4474	0.8538	0.4512	0.9417
SYAChr02.1670	SYAChr04.274	0.0904	0.4854	0.0915	0.4953
SYAChr02.1678	SYAChr04.269	0.1234	0.5664	0.1326	0.4621
SYAChr02.1680	SYAChr04.266	0.1997	0.7487	0.1913	1.0946
SYAChr02.1681	SYAChr04.259	0.1716	0.668	0.1818	0.5982
SYAChr02.1682	SYAChr04.255	0.2715	0.9065	0.2834	0.8342
SYAChr02.1685	SYAChr04.251	0.1026	0.4119	0.1095	0.3567
SYAChr02.1686	SYAChr04.247	0.2678	0.68	0.2712	0.7532
SYAChr02.1687	SYAChr04.245	0.2804	0.4879	0.2513	0.8478
SYAChr02.1688	SYAChr04.239	0.0275	0.4918	0.0275	0.5238
SYAChr02.1692	SYAChr04.231	0.1263	1.2587	0.1323	1.4118
SYAChr02.1697	SYAChr04.220	0.1634	0.7608	0.167	0.7567
SYAChr02.1704	SYAChr04.208	0.6358	0.9305	0.5764	2.5888
SYAChr02.1705	SYAChr04.202	0.2356	0.5109	0.261	0.3982
SYAChr02.1707	SYAChr04.200	0.3999	3.4683	0.3939	2.9539
SYAChr02.1709	SYAChr04.196	0.1231	0.4654	0.1296	0.4116
SYAChr02.1714	SYAChr04.172	0.0276	0.8299	0.0268	1.6686
SYAChr02.1715	SYAChr04.171	0.0884	0.4821	0.092	0.4435
SYAChr02.1717	SYAChr04.148	0.0914	0.9711	0.0961	0.8623
SYAChr02.1726	SYAChr04.117	0.2198	0.6121	0.216	0.7608
SYAChr02.1728	SYAChr04.107	0.2811	1.4889	0.281	1.6127
SYAChr02.1729	SYAChr04.105	1.019	-1	1.0492	4.2872
SYAChr02.2334	SYAChr04.1070	0.0715	0.5501	0.0705	0.6254
SYAChr02.2343	SYAChr04.1069	0.444	0.8605	0.4626	0.8033
SYAChr02.2346	SYAChr04.1067	0.1127	0.5118	0.1171	0.4768
SYAChr02.2349	SYAChr04.1066	0.2788	0.7738	0.2985	0.7051
SYAChr02.2352	SYAChr04.1060	0.1686	0.6851	0.1704	0.7249
SYAChr02.2354	SYAChr04.1059	0.099	0.4943	0.1043	0.4249
SYAChr02.2358	SYAChr04.1056	0.1307	0.3667	0.1315	0.383
SYAChr02.2359	SYAChr04.1053	0.4657	1.2243	0.5167	0.9213
SYAChr02.2366	SYAChr04.1050	0.3238	0.7856	0.3125	1.2105
SYAChr02.2368	SYAChr04.1048	0.2697	0.767	0.2921	0.5902
SYAChr02.2372	SYAChr04.1046	0.1816	0.6579	0.1712	1.1829
SYAChr02.2374	SYAChr04.1044	0.3228	0.7071	0.321	0.7684
SYAChr02.2377	SYAChr04.1043	0.2351	0.6692	0.257	0.5534
SYAChr02.2382	SYAChr04.1040	0.3355	1.0526	0.3307	1.1534
SYAChr02.2388	SYAChr04.1037	0.1552	0.518	0.1635	0.4795
SYAChr02.2391	SYAChr04.1036	0.0849	0.6146	0.0888	0.5677
SYAChr02.2392	SYAChr04.1035	0.1982	0.6243	0.216	0.5075
SYAChr02.2393	SYAChr04.1031	0.1257	0.6861	0.1217	0.9065
SYAChr02.2396	SYAChr04.1030	0.2053	0.7746	0.2075	0.8604
SYAChr02.2397	SYAChr04.1029	0.2184	0.8166	0.235	0.7211
SYAChr02.2398	SYAChr04.1024	0.1149	0.4107	0.1181	0.3964
SYAChr02.2401	SYAChr04.1023	0.3022	0.5773	0.3201	0.5099
SYAChr02.2405	SYAChr04.1021	0.2453	0.7329	0.2484	0.8674
SYAChr02.2411	SYAChr04.1018	0.2228	0.3526	0.2276	0.3441
SYAChr02.2419	SYAChr04.1015	0.1202	0.8492	0.1287	0.7328
SYAChr02.2420	SYAChr04.1014	0.0677	0.3663	0.0683	0.3782
SYAChr02.2421	SYAChr04.1012	0.1429	0.5564	0.1478	0.5185
SYAChr02.2423	SYAChr04.1011	0.1733	0.4387	0.1742	0.4793
SYAChr02.2426	SYAChr04.1009	0.382	0.9265	0.3975	0.8426
SYAChr02.2434	SYAChr04.1004	0.3586	0.9322	0.3768	0.8722
SYAChr02.2439	SYAChr04.1001	0.1024	0.4742	0.1041	0.4849
SYAChr02.2443	SYAChr04.997	0.2086	0.9369	0.2036	1.3902
SYAChr02.1473	SYAChr04.788	0.2161	0.5952	0.2301	0.5157
SYAChr02.1474	SYAChr04.786	0.0406	0.4384	0.0391	0.5508
SYAChr02.1476	SYAChr04.756	0.1014	0.5403	0.102	0.5565
SYAChr02.1479	SYAChr04.748	0.2321	0.7676	0.2412	0.7633
SYAChr02.1480	SYAChr04.747	0.1639	0.8933	0.1681	0.9422
SYAChr02.1485	SYAChr04.736	0.0713	0.6395	0.0754	0.5484
SYAChr02.1487	SYAChr04.726	0.1079	0.4215	0.11	0.4306
SYAChr02.1492	SYAChr04.709	0.4817	1.5701	0.463	2.5377
SYAChr02.1494	SYAChr04.705	0.8829	2.0884	0.885	2.1149
SYAChr02.1499	SYAChr04.691	0.759	1.6266	0.7941	1.6483
SYAChr02.1502	SYAChr04.679	0.0548	0.6218	0.0581	0.5069
SYAChr02.1504	SYAChr04.669	0.0259	0.5105	0.0271	0.4641
SYAChr02.1505	SYAChr04.666	0.2625	0.8249	0.2674	0.9374
SYAChr02.1511	SYAChr04.648	0.3223	1.1911	0.3209	1.6962
SYAChr02.1512	SYAChr04.646	0.1888	0.7044	0.1955	0.6934
SYAChr02.1513	SYAChr04.638	0.1568	0.5324	0.167	0.457
SYAChr02.1522	SYAChr04.606	0.2722	0.6246	0.2794	0.6445
SYAChr02.1526	SYAChr04.584	0.0878	0.4923	0.0927	0.4291
SYAChr02.1536	SYAChr04.557	0.0942	0.4496	0.0997	0.3881
SYAChr02.1540	SYAChr04.554	0.2434	0.6764	0.2546	0.628
SYAChr02.1541	SYAChr04.553	0.4102	0.9764	0.4212	1.0893
SYAChr02.1107	SYAChr04.1843	0.9118	2.1766	0.9226	2.821
SYAChr02.1140	SYAChr04.1840	0.8772	4.7377	0.8971	2.8037
SYAChr02.1141	SYAChr04.1838	0.0472	0.4142	0.0501	0.3462
SYAChr02.1143	SYAChr04.1837	0.1926	0.7326	0.2057	0.6823
SYAChr02.1147	SYAChr04.1830	0.1557	0.9046	0.1608	0.9484
SYAChr02.1151	SYAChr04.1826	0.1031	0.4429	0.1026	0.49
SYAChr02.1162	SYAChr04.1795	0.1818	0.8867	0.1954	0.7691
SYAChr02.1166	SYAChr04.1793	0.2311	0.5169	0.2266	0.6194
SYAChr02.1168	SYAChr04.1790	0.0668	0.4792	0.0681	0.4704
SYAChr02.1180	SYAChr04.1774	0.1917	0.5556	0.2009	0.4994
SYAChr02.1184	SYAChr04.1758	0.207	0.8717	0.207	1.3956
SYAChr02.1188	SYAChr04.1741	0.2135	0.7844	0.2182	0.8672
SYAChr02.1189	SYAChr04.1740	0.2706	0.4749	0.2775	0.4639
SYAChr02.1193	SYAChr04.1735	0.3625	0.7673	0.3369	1.6634
SYAChr02.1194	SYAChr04.1734	0.2201	0.6444	0.192	1.8466
SYAChr02.1197	SYAChr04.1726	0.1014	0.3607	0.106	0.3232
SYAChr02.1200	SYAChr04.1720	0.3565	1.3053	0.3669	2.1185
SYAChr02.1208	SYAChr04.1702	0.0313	0.6695	0.0313	0.7503
SYAChr02.1211	SYAChr04.1700	0.1376	0.7859	0.1399	0.8062
SYAChr02.1220	SYAChr04.1683	0.1176	0.4808	0.1228	0.4533
SYAChr02.2220	SYAChr04.1102	0.1123	0.6862	0.1184	0.6015
SYAChr02.2221	SYAChr04.1101	0.4717	1.1524	0.4534	1.6928
SYAChr02.2229	SYAChr04.1099	0.0213	0.5287	0.0206	0.6818
SYAChr02.2233	SYAChr04.1098	0.2943	0.8115	0.2931	1.0428
SYAChr02.2236	SYAChr04.1096	0.0221	0.4118	0.0233	0.351
SYAChr02.2240	SYAChr04.1094	0.11	0.7302	0.1154	0.665
SYAChr02.2249	SYAChr04.1092	0.2599	1.1035	0.2686	1.2016
SYAChr02.2255	SYAChr04.1086	0.0438	0.4684	0.0449	0.4559
SYAChr02.2258	SYAChr04.1084	0.0112	0.4788	0.0101	1.2977
SYAChr02.2264	SYAChr04.1082	0.0096	0.501	0.0102	0.4256
SYAChr02.2269	SYAChr04.1080	0.9397	-1	0.9418	4.215
SYAChr02.2280	SYAChr04.1078	0.0225	0.4111	0.0226	0.4239
SYAChr02.2282	SYAChr04.1077	0.5598	1.0761	0.5869	1.168
SYAChr02.2283	SYAChr04.1076	0.2296	0.7985	0.2392	0.757
SYAChr02.59	SYAChr04.2531	0.3968	-1	0.413	2.0401
SYAChr02.65	SYAChr04.2517	0.5688	1.8464	0.562	2.11
SYAChr02.68	SYAChr04.2513	1.026	1.9084	1.0186	2.199
SYAChr02.72	SYAChr04.2507	0.4562	2.2132	0.4911	1.3076
SYAChr02.75	SYAChr04.2504	0.242	1.7376	0.2432	1.6752
SYAChr02.84	SYAChr04.2489	0.552	1.1033	0.4926	4.2619
SYAChr02.86	SYAChr04.2485	0.0281	1.6215	0.0276	1.993
SYAChr02.97	SYAChr04.2465	0.327	1.237	0.3094	2.0286
SYAChr02.107	SYAChr04.2463	0.2308	2.0742	0.2271	2.9239
SYAChr02.945	SYAChr04.1292	0.1438	0.85	0.1503	0.788
SYAChr02.951	SYAChr04.1278	0.0978	0.4738	0.1055	0.4007
SYAChr02.952	SYAChr04.1277	0.1908	0.5013	0.198	0.4715
SYAChr02.953	SYAChr04.1276	0.0862	0.471	0.0897	0.4464
SYAChr02.954	SYAChr04.1274	0.2561	0.6943	0.2648	0.688
SYAChr02.955	SYAChr04.1272	0.2074	0.6046	0.2124	0.6164
SYAChr02.965	SYAChr04.1263	0.0375	0.5071	0.0377	0.5331
SYAChr02.968	SYAChr04.1237	0.6114	-1	0.6122	4.3359
SYAChr02.578	SYAChr04.1469	0.2103	0.5342	0.2262	0.4535
SYAChr02.579	SYAChr04.1468	0.1899	0.8776	0.1992	0.8406
SYAChr02.585	SYAChr04.1463	0.1548	0.5636	0.1575	0.5683
SYAChr02.592	SYAChr04.1461	0.1148	0.4826	0.1144	0.538
SYAChr02.594	SYAChr04.1460	0.1405	0.4609	0.1497	0.3919
SYAChr02.596	SYAChr04.1459	0.2085	0.4468	0.2142	0.4531
SYAChr02.614	SYAChr04.1454	0.1614	0.7559	0.1845	0.5303
SYAChr02.1771	SYAChr04.2172	0.1103	0.4915	0.1153	0.4475
SYAChr02.1774	SYAChr04.2168	0.2436	0.5292	0.2552	0.4964
SYAChr02.1777	SYAChr04.2167	0.0606	0.5861	0.064	0.4977
SYAChr02.1778	SYAChr04.2162	0.0048	0.6647	0.0051	0.5378
SYAChr02.1780	SYAChr04.2157	0.3915	0.9051	0.4063	0.9556
SYAChr02.1782	SYAChr04.2148	0.301	1.1674	0.2792	4.2153
SYAChr02.25	SYAChr05.793	0.0786	1.5434	0.0806	1.2559
SYAChr02.31	SYAChr05.797	0.0053	1.4784	0.0055	1.5626
SYAChr02.42	SYAChr05.800	0.6674	1.9437	0.6831	1.6831
SYAChr02.43	SYAChr05.808	0.3528	1.2252	0.3535	1.6204
SYAChr02.72	SYAChr05.828	0.4557	2.3272	0.4805	1.4484
SYAChr02.75	SYAChr05.830	0.2599	1.6021	0.2612	1.56
SYAChr02.86	SYAChr05.840	0.0929	1.6745	0.0899	2.8328
SYAChr02.102	SYAChr05.854	0.5638	-1	0.5824	3.1859
SYAChr02.108	SYAChr05.869	0.8026	0.9091	0.7837	1.0589
SYAChr02.116	SYAChr05.874	0.2427	-1	0.2442	3.3099
SYAChr02.2162	SYAChr06.1096	0.0701	1.1323	0.0737	0.9963
SYAChr02.2166	SYAChr06.1099	0.4158	1.4601	0.4125	1.6544
SYAChr02.2167	SYAChr06.1103	0.1646	1.6807	0.1776	1.4621
SYAChr02.2171	SYAChr06.1110	0.5971	1.6188	0.6015	1.5881
SYAChr02.2187	SYAChr06.1116	0.163	1.2084	0.154	2.5743
SYAChr02.2193	SYAChr06.1119	0.4559	2.0039	0.4484	2.7199
SYAChr02.2217	SYAChr06.1132	0.2489	1.2807	0.2582	1.3932
SYAChr02.2219	SYAChr06.1138	0.1189	1.8199	0.1217	1.4267
SYAChr02.2233	SYAChr06.1154	0.4469	5.7246	0.4567	2.4512
SYAChr02.2246	SYAChr06.1163	0.4539	1.7308	0.4614	2.3324
SYAChr02.2263	SYAChr06.1172	0.3627	1.8725	0.3784	1.3598
SYAChr02.2275	SYAChr06.1183	0.5457	1.3663	0.5095	3.8048
SYAChr02.2277	SYAChr06.1184	0.2073	2.2272	0.2163	1.4272
SYAChr02.2280	SYAChr06.1193	0.1652	1.3597	0.1836	1.0976
SYAChr02.2285	SYAChr06.1196	0.3682	3.1194	0.3806	1.8716
SYAChr02.2291	SYAChr06.1200	0.3019	1.4807	0.3122	1.7047
SYAChr02.2296	SYAChr06.1203	0.1285	1.5208	0.1345	1.3871
SYAChr02.2301	SYAChr06.1205	0.3212	1.3733	0.3217	1.4017
SYAChr02.2308	SYAChr06.1206	0.8292	2.2972	0.8823	2.0729
SYAChr02.2316	SYAChr06.1213	0.6691	2.4533	0.6303	4.157
SYAChr02.2336	SYAChr06.1228	0.3772	1.2456	0.3802	3.0418
SYAChr02.488	SYAChr06.1300	0.3419	2.2301	0.3517	1.6369
SYAChr02.491	SYAChr06.1296	0.643	1.222	0.6	2.5142
SYAChr02.503	SYAChr06.1293	0.1856	1.7541	0.197	2.0173
SYAChr02.513	SYAChr06.1284	0.2101	1.2496	0.2166	1.7352
SYAChr02.519	SYAChr06.1280	0.324	2.2487	0.3469	3.2006
SYAChr02.523	SYAChr06.1275	0.5249	1.8746	0.5044	3.9699
SYAChr02.524	SYAChr06.1272	0.4738	1.9831	0.4695	2.4628
SYAChr02.543	SYAChr06.1259	0.2506	1.5455	0.2716	1.2399
SYAChr02.545	SYAChr06.1257	0.2949	-1	0.3167	1.458
SYAChr02.550	SYAChr06.1248	0.4791	1.1005	0.5031	1.1227
SYAChr02.560	SYAChr06.1242	0.2624	2.0026	0.2733	1.416
SYAChr02.578	SYAChr06.1239	0.4178	2.327	0.4274	1.7801
SYAChr02.581	SYAChr06.1237	0.3727	1.7328	0.3646	2.3534
SYAChr02.279	SYAChr06.1445	0.5269	1.4651	0.5796	1.2275
SYAChr02.282	SYAChr06.1442	0.4586	1.4843	0.446	1.9426
SYAChr02.283	SYAChr06.1439	0.4665	1.9777	0.4575	2.7023
SYAChr02.287	SYAChr06.1436	0.512	-1	0.5214	3.8099
SYAChr02.292	SYAChr06.1433	0.5077	2.8987	0.4933	3.6211
SYAChr02.298	SYAChr06.1427	1.0094	-1	1.0321	3.9895
SYAChr02.2331	SYAChr06.1110	0.8142	1.6957	0.8281	1.6433
SYAChr02.2349	SYAChr06.1080	0.5439	1.9417	0.5556	1.655
SYAChr02.2380	SYAChr06.1048	0.2774	-1	0.3153	2.4483
SYAChr02.2381	SYAChr06.1044	0.4805	1.4601	0.5067	1.7438
SYAChr02.2385	SYAChr06.1041	0.3813	-1	0.3906	7.6364
SYAChr02.2389	SYAChr06.1034	0.3225	1.0225	0.2946	2.6288
SYAChr02.2391	SYAChr06.1031	0.3151	1.8501	0.3319	2.6702
SYAChr02.1597	SYAChr07.254	0.1232	0.6663	0.13	0.6025
SYAChr02.1598	SYAChr07.264	0.1863	0.6951	0.1848	0.8465
SYAChr02.1604	SYAChr07.265	0.2984	1.6236	0.3112	2.2039
SYAChr02.1613	SYAChr07.288	0.0963	0.6777	0.1005	0.637
SYAChr02.1620	SYAChr07.305	0.0298	0.6324	0.0309	0.5802
SYAChr02.1621	SYAChr07.307	0.0939	0.6625	0.0915	0.8488
SYAChr02.1625	SYAChr07.314	0.2909	0.7113	0.3028	0.6771
SYAChr02.1642	SYAChr07.322	0.1563	1.0032	0.1647	0.9425
SYAChr02.1644	SYAChr07.326	0.276	1.2345	0.2981	1.0588
SYAChr02.1645	SYAChr07.332	0.7226	1.6368	0.7299	1.6768
SYAChr02.1647	SYAChr07.339	0.0144	1.2108	0.0132	3.7471
SYAChr02.1653	SYAChr07.341	0.0331	0.503	0.0284	2.329
SYAChr02.1661	SYAChr07.344	0.1174	0.5865	0.1181	0.6266
SYAChr02.1674	SYAChr07.362	0.338	0.6133	0.3242	0.7889
SYAChr02.1680	SYAChr07.366	0.3143	0.8478	0.297	1.3138
SYAChr02.1686	SYAChr07.371	0.4885	0.7716	0.4883	0.8184
SYAChr02.1688	SYAChr07.380	0.4392	1.1881	0.4766	0.999
SYAChr02.1689	SYAChr07.382	0.3477	0.9078	0.3628	0.9732
SYAChr02.1691	SYAChr07.384	0.1943	0.7249	0.1987	0.8315
SYAChr02.1695	SYAChr07.385	0.0697	0.7372	0.0635	1.5523
SYAChr02.1701	SYAChr07.397	0.1337	0.5899	0.1437	0.4884
SYAChr02.1703	SYAChr07.400	0.1186	0.4708	0.1236	0.4374
SYAChr02.1706	SYAChr07.402	0.114	0.4223	0.1152	0.4404
SYAChr02.1707	SYAChr07.403	0.5031	1.0842	0.5061	2.8035
SYAChr02.1708	SYAChr07.405	0.1805	0.6973	0.1992	0.5468
SYAChr02.1709	SYAChr07.406	0.1385	0.5553	0.1467	0.4913
SYAChr02.1712	SYAChr07.414	0.293	1.0728	0.2917	1.4641
SYAChr02.1714	SYAChr07.416	0.0238	0.9618	0.0236	1.7399
SYAChr02.1724	SYAChr07.439	0.2227	0.8541	0.2328	0.7959
SYAChr02.1727	SYAChr07.444	0.1229	0.4929	0.1295	0.4453
SYAChr02.1728	SYAChr07.454	0.3803	1.7703	0.371	2.909
SYAChr02.1740	SYAChr07.478	0.2435	0.6488	0.2503	0.6292
SYAChr02.1744	SYAChr07.486	0.158	0.4676	0.1614	0.4571
SYAChr02.1752	SYAChr07.491	0.3046	1.0615	0.2898	2.3367
SYAChr02.1768	SYAChr07.519	0.6496	2.463	0.6625	2.0314
SYAChr02.1780	SYAChr07.547	0.5902	-1	0.562	3.0024
SYAChr02.1461	SYAChr07.102	0.1348	0.5198	0.1392	0.5042
SYAChr02.1464	SYAChr07.105	0.3263	0.9283	0.3555	0.8753
SYAChr02.1466	SYAChr07.106	0.376	0.9516	0.3958	0.8611
SYAChr02.1469	SYAChr07.110	0.2567	0.6062	0.2808	0.4984
SYAChr02.1472	SYAChr07.113	0.3056	0.8859	0.3182	0.917
SYAChr02.1474	SYAChr07.117	0.0366	0.4466	0.0353	0.5922
SYAChr02.1475	SYAChr07.123	0.0748	0.6513	0.0777	0.6104
SYAChr02.1480	SYAChr07.135	0.1571	0.9845	0.165	0.901
SYAChr02.1494	SYAChr07.153	0.7679	1.8478	0.7895	1.576
SYAChr02.1495	SYAChr07.154	0.4345	1.2284	0.4509	1.1907
SYAChr02.1499	SYAChr07.170	0.1488	0.6567	0.1574	0.5998
SYAChr02.1506	SYAChr07.184	0.2391	0.7719	0.2405	0.8844
SYAChr02.1513	SYAChr07.195	0.1213	0.4777	0.1266	0.4361
SYAChr02.1518	SYAChr07.201	0.0954	0.61	0.0972	0.6555
SYAChr02.1520	SYAChr07.203	0.0602	0.5969	0.0606	0.6228
SYAChr02.1525	SYAChr07.216	0.4423	0.8109	0.3803	4.1613
SYAChr02.1535	SYAChr07.241	0.2189	0.9423	0.2342	0.7939
SYAChr02.1397	SYAChr07.58	0.7669	1.6912	0.7623	1.9514
SYAChr02.1407	SYAChr07.57	0.4532	1.7917	0.4663	2.8484
SYAChr02.1420	SYAChr07.55	0.0788	0.4676	0.0846	0.3875
SYAChr02.1424	SYAChr07.53	0.6038	2.0079	0.6346	3.4338
SYAChr02.1426	SYAChr07.52	0.3005	1.2455	0.3103	1.2352
SYAChr02.1429	SYAChr07.49	0.0983	0.5507	0.1021	0.5162
SYAChr02.1430	SYAChr07.48	0.1816	0.5881	0.1887	0.5471
SYAChr02.1439	SYAChr07.40	0.1888	1.0401	0.1879	2.0194
SYAChr02.1441	SYAChr07.35	1.4987	2.7509	1.6847	2.1244
SYAChr02.1443	SYAChr07.34	0.1755	0.484	0.1867	0.4335
SYAChr02.1790	SYAChr07.651	0.0222	0.7608	0.0227	0.7395
SYAChr02.1793	SYAChr07.639	0.1486	0.7758	0.147	0.9535
SYAChr02.1796	SYAChr07.635	0.2907	1.2392	0.3038	1.1064
SYAChr02.1797	SYAChr07.632	0.1684	0.5132	0.1763	0.4798
SYAChr02.1800	SYAChr07.625	0.0581	0.4913	0.0616	0.4163
SYAChr02.1801	SYAChr07.622	0.0965	0.5711	0.1069	0.4254
SYAChr02.1803	SYAChr07.611	0.0943	0.6899	0.101	0.5611
SYAChr02.1807	SYAChr07.604	0.0825	0.5787	0.0851	0.5649
SYAChr02.1808	SYAChr07.598	0.1658	0.631	0.1409	3.592
SYAChr02.1851	SYAChr07.1315	0.0649	1.1447	0.0609	2.9794
SYAChr02.1861	SYAChr07.1307	0.1101	0.5149	0.1155	0.4593
SYAChr02.1865	SYAChr07.1301	0.1859	0.5013	0.1862	0.567
SYAChr02.1868	SYAChr07.1289	0.2623	0.9728	0.2599	1.362
SYAChr02.1869	SYAChr07.1277	0.1243	0.5174	0.1272	0.5106
SYAChr02.1870	SYAChr07.1276	0.1665	0.7318	0.173	0.7037
SYAChr02.1874	SYAChr07.1272	0.2	0.6204	0.2064	0.6054
SYAChr02.1878	SYAChr07.1264	0.0768	0.574	0.0742	0.8025
SYAChr02.1879	SYAChr07.1257	0.1669	0.5377	0.1723	0.5189
SYAChr02.121	SYAChr08.1326	0.4253	2.0123	0.4369	1.5752
SYAChr02.123	SYAChr08.1332	0.1443	1.2413	0.1466	1.4574
SYAChr02.127	SYAChr08.1342	0.2549	1.4889	0.2561	1.4548
SYAChr02.138	SYAChr08.1352	0.4899	1.9689	0.4795	3.0062
SYAChr02.139	SYAChr08.1357	0.4447	1.9218	0.4567	1.6645
SYAChr02.151	SYAChr08.1392	0.2317	2.9133	0.2497	1.2367
SYAChr02.158	SYAChr08.1400	0.2692	1.3608	0.2783	1.9339
SYAChr02.164	SYAChr08.1408	1.9423	-1	4.345	2.1541
SYAChr02.165	SYAChr08.1410	0.1248	1.3223	0.129	1.3458
SYAChr02.173	SYAChr08.1442	0.9421	3.7131	0.9165	4.3264
SYAChr02.181	SYAChr08.1443	0.8554	-1	0.8527	4.0851
SYAChr02.1782	SYAChr08.261	0.5525	-1	0.5386	3.201
SYAChr02.1785	SYAChr08.269	0.3664	1.7611	0.3653	1.8609
SYAChr02.1790	SYAChr08.271	0.0251	1.5126	0.0257	2.8956
SYAChr02.1797	SYAChr08.302	0.4004	1.6755	0.4063	1.5391
SYAChr02.1801	SYAChr08.315	0.213	-1	0.2293	1.7211
SYAChr02.1806	SYAChr08.345	0.1784	1.8345	0.1904	1.8295
SYAChr02.1809	SYAChr08.352	0.4118	2.9893	0.4513	1.4721
SYAChr02.11	SYAChr08.1562	0.5864	1.1392	0.5699	1.4573
SYAChr02.20	SYAChr08.1558	0.1868	1.3712	0.1912	1.773
SYAChr02.21	SYAChr08.1555	0.2838	1.8887	0.2921	1.4584
SYAChr02.22	SYAChr08.1554	0.0412	1.6261	0.0407	1.9052
SYAChr02.38	SYAChr08.1538	0.1877	1.7901	0.1879	1.7978
SYAChr02.42	SYAChr08.1537	0.6265	2.0915	0.6744	2.1825
SYAChr02.49	SYAChr08.1514	0.4866	0.959	0.4489	2.2639
SYAChr02.60	SYAChr08.1492	0.0285	-1	0.0262	99
SYAChr02.66	SYAChr08.1485	0.4884	1.5304	0.507	1.3
SYAChr02.68	SYAChr08.1481	0.1056	1.2913	0.108	1.361
SYAChr02.69	SYAChr08.1480	0.4323	2.7283	0.4496	2.0141
SYAChr02.72	SYAChr08.1472	0.2679	1.5818	0.2849	1.6353
SYAChr02.81	SYAChr08.1468	0.2193	2.0112	0.2297	1.3433
SYAChr02.82	SYAChr08.1467	0.1942	1.2955	0.1997	1.5516
SYAChr02.85	SYAChr08.1459	0.314	1.2854	0.2862	4.2688
SYAChr02.87	SYAChr08.1451	0.4829	1.3402	0.504	1.3182
SYAChr02.118	SYAChr08.1430	0.176	1.2391	0.1798	1.58
SYAChr02.140	SYAChr08.1419	0.5955	-1	0.607	4.2247
SYAChr02.514	SYAChr09.1536	0.7318	-1	0.7297	3.7558
SYAChr02.515	SYAChr09.1539	0.7368	-1	0.7387	3.754
SYAChr02.523	SYAChr09.1551	0.4576	1.5614	0.4334	3.9439
SYAChr02.524	SYAChr09.1558	0.3401	2.8147	0.3381	3.3582
SYAChr02.526	SYAChr09.1559	0.3913	3.3888	0.3889	4.105
SYAChr02.545	SYAChr09.1565	0.4135	1.7334	0.4343	1.9079
SYAChr02.550	SYAChr09.1566	0.4526	1.2741	0.4624	1.8842
SYAChr02.556	SYAChr09.1569	0.1957	1.4147	0.2028	2.1397
SYAChr02.572	SYAChr09.1595	0.6815	-1	0.6505	3.8121
SYAChr02.584	SYAChr09.1613	0.7548	-1	0.7652	4.5165
SYAChr02.2166	SYAChr09.1651	0.4133	1.5924	0.4248	1.397
SYAChr02.2167	SYAChr09.1648	0.1625	1.5978	0.1817	1.0583
SYAChr02.2199	SYAChr09.1632	0.0994	1.0998	0.0994	1.6724
SYAChr02.2233	SYAChr09.1617	0.4061	1.1073	0.4174	1.3337
SYAChr02.2237	SYAChr09.1616	0.5247	-1	0.5008	3.426
SYAChr02.2247	SYAChr09.1607	0.6141	-1	0.6252	5.2678
SYAChr02.2275	SYAChr09.1601	0.5914	1.1592	0.5515	2.8685
SYAChr02.2285	SYAChr09.1598	0.3385	2.1492	0.3573	1.3758
SYAChr02.2298	SYAChr09.1593	0.2958	3.1973	0.3102	1.6289
SYAChr02.2301	SYAChr09.1592	0.3083	2.234	0.3139	1.8463
SYAChr02.2316	SYAChr09.1587	0.6599	2.268	0.6293	4.1856
SYAChr02.2336	SYAChr09.1577	0.4169	1.3536	0.417	1.4315
SYAChr02.1	SYAChr09.780	0.3765	-1	0.3818	5.0077
SYAChr02.26	SYAChr09.750	0.8602	3.5077	0.8745	2.5464
SYAChr02.49	SYAChr09.731	0.4487	1.0976	0.4124	2.1542
SYAChr02.60	SYAChr09.721	0.0331	-1	0.0331	3.654
SYAChr02.69	SYAChr09.719	0.3887	1.9775	0.3929	2.1204
SYAChr02.99	SYAChr09.712	0.0319	1.3619	0.0311	2.0352
SYAChr02.108	SYAChr09.709	0.3773	1.5057	0.3799	2.6309
SYAChr02.139	SYAChr09.690	0.3916	1.6537	0.3851	2.2843
SYAChr03.759	SYAChr03.841	0.0047	0.0102	0.0051	0.0083
SYAChr03.760	SYAChr03.842	0	0	0	0
SYAChr03.761	SYAChr03.843	0.0032	0.0098	0.0032	0.0098
SYAChr03.762	SYAChr03.844	0	0	0	0
SYAChr03.763	SYAChr03.845	0	0	0	0
SYAChr03.765	SYAChr03.847	0	0	0	0
SYAChr03.766	SYAChr03.848	0	0	0	0
SYAChr03.768	SYAChr03.850	0.0061	0	0.0062	0
SYAChr03.769	SYAChr03.851	0.0017	0	0.0018	0
SYAChr03.770	SYAChr03.852	0.0037	0	0.0039	0
SYAChr03.771	SYAChr03.853	0.0081	0	0.0085	0
SYAChr03.772	SYAChr03.854	0	0	0	0
SYAChr03.773	SYAChr03.855	0	0	0	0
SYAChr03.775	SYAChr03.856	0	0	0	0
SYAChr03.776	SYAChr03.857	0.0015	0.0023	0.0016	0.002
SYAChr03.777	SYAChr03.858	0.0022	0.0019	0.0024	0.0015
SYAChr03.778	SYAChr03.859	0.0169	0.0277	0.0159	0.0346
SYAChr03.860	SYAChr03.1568	0.0376	0.0579	0.0384	0.0549
SYAChr03.861	SYAChr03.1569	0.0964	0.1312	0.1034	0.1119
SYAChr03.869	SYAChr03.1574	0	0	0	0
SYAChr03.875	SYAChr03.1576	0.0151	0.0067	0.0155	0.0062
SYAChr03.882	SYAChr03.1583	0.0082	0	0.0083	0
SYAChr03.894	SYAChr03.1591	0.0094	0	0.0102	0
SYAChr03.902	SYAChr03.1594	0.0085	0	0.0088	0
SYAChr03.910	SYAChr03.1601	0.2003	0.2143	0.2134	0.186
SYAChr03.914	SYAChr03.1606	0.0029	0.0161	0.0032	0.0132
SYAChr03.920	SYAChr03.1608	0.0161	0.0163	0.0165	0.0154
SYAChr03.921	SYAChr03.1617	0.0056	0.0299	0.0058	0.0277
SYAChr03.929	SYAChr03.1625	0.0138	0.0094	0.0149	0.0079
SYAChr03.936	SYAChr03.1636	0.0142	0.0224	0.0145	0.0213
SYAChr03.1275	SYAChr03.1352	0	0.0058	0	0.0049
SYAChr03.1276	SYAChr03.1353	0	0	0	0
SYAChr03.1277	SYAChr03.1354	0.0124	0.0106	0.0135	0.0087
SYAChr03.1283	SYAChr03.1359	0	0	0	0
SYAChr03.1286	SYAChr03.1363	0.0045	0	0.0047	0
SYAChr03.1302	SYAChr03.1372	0.0035	0	0.0037	0
SYAChr03.1307	SYAChr03.1374	0	0	0	0
SYAChr03.1308	SYAChr03.1379	0.0045	0.0123	0.0047	0.0108
SYAChr03.1318	SYAChr03.1383	0.0082	0.0053	0.0088	0.0046
SYAChr03.1337	SYAChr03.1399	0.0041	0.0106	0.0044	0.0092
SYAChr03.867	SYAChr03.1567	0	0	0	0
SYAChr03.872	SYAChr03.1577	0	0	0	0
SYAChr03.874	SYAChr03.1591	0.0119	0.008	0.013	0.0066
SYAChr03.875	SYAChr03.1594	0.0085	0	0.0088	0
SYAChr03.883	SYAChr03.1602	0.1653	0.2512	0.1771	0.2143
SYAChr03.887	SYAChr03.1612	0.0176	0.0067	0.0184	0.0061
SYAChr03.899	SYAChr03.1620	0	0	0	0
SYAChr03.906	SYAChr03.1635	0.01	0.0268	0.0103	0.0249
SYAChr03.911	SYAChr03.1651	0	0.0148	0	0.0135
SYAChr03.921	SYAChr03.1679	0.0056	0.0452	0.0058	0.0418
SYAChr03.954	SYAChr03.1702	0.0151	0.0203	0.0156	0.0187
SYAChr03.1264	SYAChr03.1369	0.072	0.0558	0.0748	0.0513
SYAChr03.1265	SYAChr03.1370	0.033	0.0302	0.0358	0.0253
SYAChr03.1266	SYAChr03.1375	0.0642	0.0622	0.0713	0.0499
SYAChr03.1268	SYAChr03.1376	0.0721	0.0731	0.0745	0.0675
SYAChr03.1269	SYAChr03.1383	0.0124	0.0214	0.0128	0.0198
SYAChr03.1272	SYAChr03.1389	0.0293	0.0139	0.0305	0.0126
SYAChr03.1295	SYAChr03.1393	0.0079	0.0116	0.0087	0.0096
SYAChr03.1303	SYAChr03.1399	0.0041	0.0106	0.0044	0.0092
SYAChr03.1318	SYAChr03.1418	0.0134	0.0243	0.0141	0.0215
SYAChr03.890	SYAChr03.1124	0	0	0	0
SYAChr03.906	SYAChr03.1137	0.0238	0.0126	0.0243	0.0119
SYAChr03.912	SYAChr03.1143	0.023	0.0311	0.0237	0.029
SYAChr03.913	SYAChr03.1145	0.0193	0.0242	0.0202	0.0218
SYAChr03.915	SYAChr03.1147	0.0219	0.0243	0.0229	0.0218
SYAChr03.920	SYAChr03.1180	0.0256	0.0204	0.026	0.0196
SYAChr03.921	SYAChr03.1181	0	0.0299	0	0.0266
SYAChr03.936	SYAChr03.1187	0.0142	0.0224	0.015	0.0196
SYAChr03.1097	SYAChr03.1217	0.0085	0.0077	0.0087	0.0072
SYAChr03.1105	SYAChr03.1226	0.1724	0.1761	0.175	0.1705
SYAChr03.1118	SYAChr03.1241	0.0507	0.064	0.0508	0.064
SYAChr03.1140	SYAChr03.1246	0.005	0.0136	0.0051	0.0128
SYAChr03.1151	SYAChr03.1247	0.0142	0.0073	0.0147	0.0068
SYAChr03.1153	SYAChr03.1255	0.0075	0	0.0075	0
SYAChr03.1157	SYAChr03.1257	0.0116	0.0151	0.0125	0.0129
SYAChr03.1172	SYAChr03.1258	0.0142	0	0.0147	0
SYAChr03.887	SYAChr03.1567	0.0025	0	0.0026	0
SYAChr03.890	SYAChr03.1573	0	0	0	0
SYAChr03.902	SYAChr03.1576	0.0151	0.0067	0.0155	0.0062
SYAChr03.911	SYAChr03.1579	0	0	0	0
SYAChr03.916	SYAChr03.1580	0.0029	0.0161	0.0032	0.0132
SYAChr03.920	SYAChr03.1593	0.008	0.0108	0.0081	0.0105
SYAChr03.923	SYAChr03.1602	0.0077	0.0201	0.0086	0.0159
SYAChr03.959	SYAChr03.1631	0.1329	0.1424	0.137	0.1338
SYAChr03.1391	SYAChr03.1497	0.0082	0.0107	0.0089	0.0088
SYAChr03.1402	SYAChr03.1503	0.0166	0.0278	0.0175	0.0245
SYAChr03.1409	SYAChr03.1505	0.0129	0.0162	0.0141	0.0134
SYAChr03.1414	SYAChr03.1513	0.0097	0.016	0.0103	0.0139
SYAChr03.1439	SYAChr03.1521	0.0929	0.09	0.1007	0.076
SYAChr03.1443	SYAChr03.1528	0.0651	0.1074	0.0696	0.0918
SYAChr03.1449	SYAChr03.1537	0.1366	0.0804	0.1374	0.0805
SYAChr03.955	SYAChr03.1070	0.0113	0.015	0.0119	0.0133
SYAChr03.962	SYAChr03.1078	0	0.0299	0	0.027
SYAChr03.969	SYAChr03.1108	0.0136	0.0187	0.0138	0.0179
SYAChr03.988	SYAChr03.1134	0	0.0299	0	0.0261
SYAChr03.992	SYAChr03.1151	0.0056	0	0.0059	0
SYAChr03.995	SYAChr03.1152	0.0056	0	0.0059	0
SYAChr03.997	SYAChr03.1154	0	0	0	0
SYAChr03.971	SYAChr03.1065	0.0056	0	0.0059	0
[truncated: 2,444 more rows]

## Sheet: Supplementary Data 4
Supplementary Data 4: Ks calculation results of paralogs in M. oleifera
id1	id2	ka_NG86	ks_NG86	ka_YN00	ks_YN00
Maole_018709.T1	Maole_018753.T1	0	0	0	0
Maole_018710.T1	Maole_018754.T1	0	0	0	0
Maole_018711.T1	Maole_018757.T1	0	0	0	0
Maole_018712.T1	Maole_018758.T1	0	0	0	0
Maole_018713.T1	Maole_018759.T1	0	0	0	0
Maole_018714.T1	Maole_018760.T1	1.0048	1.5609	0.9913	2.9807
Maole_018717.T1	Maole_018761.T1	0.2374	0.3767	0.2409	0.3695
Maole_018740.T1	Maole_018764.T1	0.6804	1.4944	0.679	1.5342
Maole_023079.T1	Maole_022639.T1	0	0	0	0
Maole_023080.T1	Maole_022638.T1	0	0	0	0
Maole_023081.T1	Maole_022637.T1	0	0	0	0
Maole_023082.T1	Maole_022636.T1	0	0	0	0
Maole_023083.T1	Maole_022635.T1	0	0	0	0
Maole_023084.T1	Maole_022634.T1	0	0	0	0
Maole_023085.T1	Maole_022633.T1	0	0	0	0
Maole_023086.T1	Maole_022632.T1	0.0017	0.0051	0.0018	0.0042
Maole_023087.T1	Maole_022629.T1	0.0849	0.1236	0.0843	0.1271
Maole_022383.T1	Maole_022395.T1	0	0	0	0
Maole_022384.T1	Maole_022394.T1	0.3962	0.6736	0.401	0.6654
Maole_022385.T1	Maole_022393.T1	0.0764	0.0749	0.082	0.0639
Maole_022386.T1	Maole_022392.T1	0.0546	0.0392	0.0558	0.037
Maole_022387.T1	Maole_022391.T1	0	0	0	0
Maole_022388.T1	Maole_022389.T1	0.0461	0.0485	0.043	0.065
Maole_022374.T1	Maole_021335.T1	0.0135	0.0168	0.0134	0.0172
Maole_022377.T1	Maole_021337.T1	0.0005	0.0015	0.0005	0.0015
Maole_022378.T1	Maole_021339.T1	0.0389	0.0509	0.0374	0.0586
Maole_022379.T1	Maole_021341.T1	0.1754	0.3991	0.1671	0.5225
Maole_022380.T1	Maole_021343.T1	0.0202	0.0265	0.0192	0.0321
Maole_022381.T1	Maole_021344.T1	0	0	0	0
Maole_022382.T1	Maole_021345.T1	0.0125	0.0461	0.0122	0.0504
Maole_022383.T1	Maole_021348.T1	0	0	0	0
Maole_022384.T1	Maole_021349.T1	0	0	0	0
Maole_022385.T1	Maole_021350.T1	0	0	0	0
Maole_022396.T1	Maole_021354.T1	0.0143	0.017	0.0143	0.0172
Maole_022397.T1	Maole_021355.T1	0.0796	0.0903	0.0787	0.0954
Maole_022386.T1	Maole_021320.T1	0.1706	0.1444	0.1836	0.1218
Maole_022388.T1	Maole_021325.T1	0.3254	0.4681	0.3082	0.6914
Maole_022392.T1	Maole_021329.T1	0	0	0	0
Maole_022393.T1	Maole_021330.T1	0.2374	0.2999	0.2524	0.2594
Maole_022394.T1	Maole_021331.T1	0.3962	0.6736	0.401	0.6654
Maole_022395.T1	Maole_021332.T1	0	0	0	0
Maole_022396.T1	Maole_021333.T1	0.0143	0.017	0.0143	0.0172
Maole_022397.T1	Maole_021334.T1	0.0216	0.022	0.0222	0.0204
Maole_022382.T1	Maole_021333.T1	0.0737	0.1011	0.0699	0.1265
Maole_022383.T1	Maole_021332.T1	0	0	0	0
Maole_022384.T1	Maole_021331.T1	0	0	0	0
Maole_022385.T1	Maole_021330.T1	0.2334	0.2617	0.2521	0.2195
Maole_022386.T1	Maole_021329.T1	0.1706	0.1444	0.1836	0.1218
Maole_022387.T1	Maole_021328.T1	0.282	0.378	0.2888	0.3564
Maole_022392.T1	Maole_021320.T1	0	0	0	0
Maole_022382.T1	Maole_021354.T1	0.0737	0.1011	0.0699	0.1265
Maole_022393.T1	Maole_021350.T1	0.0764	0.0749	0.082	0.0639
Maole_022394.T1	Maole_021349.T1	0.3962	0.6736	0.401	0.6654
Maole_022395.T1	Maole_021348.T1	0	0	0	0
Maole_022396.T1	Maole_021347.T1	0.0143	0.017	0.0143	0.0172
Maole_022397.T1	Maole_021346.T1	0.0898	0.0723	0.0891	0.075
Maole_009860.T1	Maole_000358.T1	0.1525	0.2927	0.1766	0.2236
Maole_009861.T1	Maole_000337.T1	0.4866	1.658	0.511	1.7808
Maole_009868.T1	Maole_000331.T1	0.2465	1.2661	0.2597	1.2271
Maole_009870.T1	Maole_000330.T1	0.5258	2.7135	0.5699	1.4123
Maole_009877.T1	Maole_000325.T1	0.5502	1.3407	0.556	1.7983
Maole_009879.T1	Maole_000314.T1	0.6537	2.7312	0.6932	1.5877
Maole_009889.T1	Maole_000295.T1	0.3032	1.0098	0.2845	1.6043
Maole_009905.T1	Maole_000284.T1	0.4174	2.1385	0.4363	1.4834
Maole_009909.T1	Maole_000282.T1	0.3854	2.2793	0.3986	1.6296
Maole_009920.T1	Maole_000276.T1	0.3017	1.4568	0.3203	1.4422
Maole_009923.T1	Maole_000271.T1	0.5874	1.7122	0.6266	2.7345
Maole_009942.T1	Maole_000256.T1	0.1517	1.1124	0.1522	2.197
Maole_009945.T1	Maole_000253.T1	0.3105	1.1811	0.2942	2.0582
Maole_009948.T1	Maole_000247.T1	0.1707	0.7602	0.1488	3.8336
Maole_009949.T1	Maole_000245.T1	0.3233	1.2933	0.3221	2.4425
Maole_009955.T1	Maole_000241.T1	0.3601	1.2772	0.3391	2.5238
Maole_005640.T1	Maole_017408.T1	0.1858	1.6374	0.1881	1.4756
Maole_005651.T1	Maole_017402.T1	0.3573	1.6228	0.3553	1.7461
Maole_005654.T1	Maole_017397.T1	0.3181	0.9191	0.2907	1.9137
Maole_005664.T1	Maole_017384.T1	0.5112	1.7082	0.5175	1.6604
Maole_005671.T1	Maole_017378.T1	0.384	1.0931	0.3949	1.2171
Maole_005680.T1	Maole_017373.T1	0.289	2.608	0.3061	1.5943
Maole_005684.T1	Maole_017372.T1	0.474	-1	0.5078	1.6501
Maole_005671.T1	Maole_013843.T1	0.5425	1.1215	0.5308	2.6044
Maole_005672.T1	Maole_013845.T1	0.3491	1.608	0.3483	2.5429
Maole_005678.T1	Maole_013848.T1	0.2194	0.8874	0.2268	0.8677
Maole_005680.T1	Maole_013852.T1	0.2951	2.103	0.3142	2.1018
Maole_005686.T1	Maole_013856.T1	0.3397	1.0103	0.3307	1.6397
Maole_005704.T1	Maole_013859.T1	0.5075	1.2627	0.5163	2.1008
Maole_005721.T1	Maole_013863.T1	0.2182	1.0688	0.2256	1.2248
Maole_016599.T1	Maole_016957.T1	0.557	1.8293	0.5835	3.7723
Maole_016600.T1	Maole_016959.T1	0.2526	1.1416	0.2473	2.6388
Maole_016601.T1	Maole_016968.T1	0.4515	1.9432	0.4535	2.0058
Maole_016603.T1	Maole_016969.T1	0.7526	2.2603	0.7607	2.1775
Maole_016606.T1	Maole_016973.T1	0.2467	0.9841	0.2476	1.1849
Maole_016607.T1	Maole_016976.T1	0.2944	1.1722	0.3	1.2341
Maole_016612.T1	Maole_016977.T1	0.1762	2.1677	0.1796	1.7134
Maole_017364.T1	Maole_013860.T1	0.7622	2.3087	0.7948	1.7195
Maole_017367.T1	Maole_013855.T1	0.2226	1.0235	0.2269	1.1057
Maole_017368.T1	Maole_013854.T1	0.3862	1.4041	0.394	1.2809
Maole_017373.T1	Maole_013852.T1	0.3162	1.6121	0.3132	1.9329
Maole_017374.T1	Maole_013850.T1	0.1378	1.2318	0.1401	1.6432
Maole_017378.T1	Maole_013843.T1	0.5639	0.9957	0.5747	1.1101
Maole_003162.T1	Maole_002286.T1	0.3431	2.2955	0.3489	1.8831
Maole_003185.T1	Maole_002285.T1	0.1653	0.2465	0.1695	0.2357
Maole_003198.T1	Maole_002256.T1	0.5041	2.7117	0.5413	1.5338
Maole_003200.T1	Maole_002247.T1	0.4585	1.6446	0.4689	3.3973
Maole_003201.T1	Maole_002246.T1	0.797	-1	0.851	1.9973
Maole_003226.T1	Maole_002241.T1	0.1544	0.9271	0.1548	1.23
Maole_003227.T1	Maole_002240.T1	0.236	2.0788	0.2467	1.3927
Maole_003232.T1	Maole_002239.T1	0.2026	1.2132	0.2003	1.3322
Maole_003162.T1	Maole_015296.T1	0.2778	2.883	0.2864	1.8296
Maole_003168.T1	Maole_015297.T1	0.3037	1.1947	0.305	1.9592
Maole_003171.T1	Maole_015298.T1	0.5405	1.3275	0.542	2.3186
Maole_003181.T1	Maole_015305.T1	0.5696	1.7717	0.5441	3.7706
Maole_003193.T1	Maole_015312.T1	0.1149	1.4756	0.1102	2.9865
Maole_003197.T1	Maole_015314.T1	0.4808	1.438	0.4867	1.9148
Maole_003220.T1	Maole_015319.T1	0.7423	1.0922	0.7305	1.4117
Maole_003233.T1	Maole_015323.T1	0.3182	1.6822	0.3262	2.0333
Maole_003053.T1	Maole_004195.T1	0.5858	1.93	0.5707	3.0343
Maole_003055.T1	Maole_004197.T1	0.1516	0.9895	0.1534	1.1078
Maole_003066.T1	Maole_004201.T1	0.2626	1.2888	0.2935	1.0275
Maole_003067.T1	Maole_004206.T1	0.1038	1.3594	0.1084	1.3031
Maole_003083.T1	Maole_004214.T1	0.6657	2.273	0.6857	1.7522
Maole_003085.T1	Maole_004215.T1	0.1038	1.5192	0.1038	1.5241
Maole_003088.T1	Maole_004221.T1	0.2984	1.4419	0.3081	1.9071
Maole_003095.T1	Maole_004227.T1	0.5095	-1	0.5135	4.176
Maole_003100.T1	Maole_004231.T1	0.1685	1.5652	0.1678	3.2159
Maole_003102.T1	Maole_004233.T1	0.1413	0.8797	0.1413	1.1395
Maole_003053.T1	Maole_000130.T1	0.5916	1.7147	0.5679	2.9976
Maole_003056.T1	Maole_000134.T1	0.1983	-1	0.1965	2.8821
Maole_003062.T1	Maole_000138.T1	0.8194	-1	0.808	4.6297
Maole_003075.T1	Maole_000153.T1	0.2876	1.983	0.2999	1.385
Maole_003079.T1	Maole_000156.T1	0.4291	1.0465	0.4261	1.6575
Maole_003082.T1	Maole_000168.T1	0.5238	2.293	0.5282	2.105
Maole_003083.T1	Maole_000169.T1	0.4808	1.6112	0.4797	1.6459
Maole_003084.T1	Maole_000170.T1	0.2463	1.5542	0.2457	1.6085
Maole_003086.T1	Maole_000180.T1	0.5615	1.1704	0.5666	1.3053
Maole_003097.T1	Maole_000188.T1	0.171	1.9075	0.1734	1.6436
Maole_003107.T1	Maole_000208.T1	0.3194	1.3384	0.3113	1.6946
Maole_003109.T1	Maole_000210.T1	0.2908	0.884	0.2627	3.1041
Maole_003119.T1	Maole_000216.T1	0.3864	0.9906	0.3823	1.4499
Maole_003127.T1	Maole_000224.T1	0.3002	2.4354	0.3178	2.2089
Maole_003128.T1	Maole_000225.T1	0.2746	0.9938	0.2744	1.2525
Maole_003139.T1	Maole_000237.T1	0.2167	1.6433	0.2177	1.5843
Maole_005962.T1	Maole_020667.T1	0.4052	1.109	0.4186	1.0585
Maole_005964.T1	Maole_020668.T1	0.3252	1.617	0.3285	1.5245
Maole_005966.T1	Maole_020669.T1	0.4476	1.2492	0.4814	1.0059
Maole_005971.T1	Maole_020671.T1	0.7194	1.3474	0.6573	3.1041
Maole_005972.T1	Maole_020674.T1	0.4539	1.2021	0.427	2.0337
Maole_005975.T1	Maole_020679.T1	0.2811	1.0901	0.2946	1.0395
Maole_005983.T1	Maole_020687.T1	0.1347	1.1236	0.1347	1.4246
Maole_005896.T1	Maole_009053.T1	0.3954	2.0835	0.4015	1.7951
Maole_005899.T1	Maole_009059.T1	0.3636	1.5117	0.41	1.1021
Maole_005902.T1	Maole_009064.T1	0.0516	0.9762	0.054	0.8489
Maole_005914.T1	Maole_009073.T1	0.2377	1.3464	0.2435	2.6386
Maole_005918.T1	Maole_009074.T1	0.4366	2.0245	0.4391	1.964
Maole_005919.T1	Maole_009077.T1	0.2965	1.4291	0.2945	2.6198
Maole_005921.T1	Maole_009081.T1	0.0969	0.9617	0.0971	1.144
Maole_010523.T1	Maole_013301.T1	0.4616	1.6313	0.4577	2.0288
Maole_010535.T1	Maole_013294.T1	0.2706	1.6862	0.2565	3.4657
Maole_010540.T1	Maole_013292.T1	0.059	1.3824	0.0595	1.2847
Maole_010544.T1	Maole_013287.T1	0.2295	1.3768	0.2376	1.5993
Maole_010552.T1	Maole_013285.T1	0.9236	1.8224	0.9022	2.5438
Maole_010559.T1	Maole_013274.T1	0.238	1.6575	0.2409	1.5425
Maole_010564.T1	Maole_013270.T1	0.3444	1.4305	0.3469	1.9153
Maole_010574.T1	Maole_013263.T1	0.227	2.0026	0.2304	1.7054
Maole_010577.T1	Maole_013253.T1	0.4345	1.4234	0.4355	3.2815
Maole_010239.T1	Maole_007600.T1	0.1428	1.5383	0.1506	1.3591
Maole_010241.T1	Maole_007602.T1	0.3062	2.0626	0.3166	1.5615
Maole_010244.T1	Maole_007606.T1	0.3043	1.3058	0.3093	1.576
Maole_010246.T1	Maole_007609.T1	0.74	3.2837	0.7574	2.2566
Maole_010247.T1	Maole_007610.T1	0.4982	1.1384	0.4925	1.2478
Maole_010249.T1	Maole_007611.T1	0.4072	1.3641	0.4203	1.91
Maole_010281.T1	Maole_007647.T1	0.0904	1.7363	0.0897	1.9628
Maole_016906.T1	Maole_001126.T1	0.2155	1.3087	0.2371	1.0211
Maole_016918.T1	Maole_001116.T1	0.8041	1.1918	0.8733	0.9846
Maole_016921.T1	Maole_001112.T1	0.3165	1.2707	0.3155	2.3664
Maole_016924.T1	Maole_001109.T1	0.097	0.9302	0.0945	1.4174
Maole_016925.T1	Maole_001108.T1	0.0864	1.2705	0.0887	1.4179
Maole_016933.T1	Maole_001106.T1	0.1847	1.1327	0.1855	1.5021
Maole_001908.T1	Maole_014409.T1	0.4819	-1	0.519	1.948
Maole_001911.T1	Maole_014407.T1	0.4419	1.1237	0.4454	1.5793
Maole_001916.T1	Maole_014397.T1	0.4327	1.3066	0.4259	2.647
Maole_001925.T1	Maole_014387.T1	0.6948	2.8672	0.6468	3.3304
Maole_001926.T1	Maole_014386.T1	0.3098	1.3386	0.2919	2.7499
Maole_001936.T1	Maole_014368.T1	0.0989	1.2709	0.1015	1.74
Maole_001948.T1	Maole_014366.T1	0.0848	1.3223	0.0817	2.2803
Maole_001812.T1	Maole_012293.T1	0.4115	1.3518	0.4168	1.2907
Maole_001816.T1	Maole_012297.T1	0.371	1.6609	0.3908	1.6532
Maole_001826.T1	Maole_012306.T1	0.3818	1.9803	0.4047	4.7372
Maole_001837.T1	Maole_012324.T1	0.4455	2.2338	0.4582	1.7164
Maole_001854.T1	Maole_012342.T1	0.1164	1.1411	0.121	1.1448
Maole_001857.T1	Maole_012343.T1	0.1468	1.8363	0.1478	1.7033
Maole_001822.T1	Maole_009972.T1	0.3159	1.256	0.3138	1.8958
Maole_001826.T1	Maole_009977.T1	0.4118	1.0509	0.4086	1.6372
Maole_001832.T1	Maole_009988.T1	1.2147	2.5967	1.0844	3.9021
Maole_001845.T1	Maole_009992.T1	0.429	1.245	0.4412	2.0563
Maole_001848.T1	Maole_009993.T1	0.1993	0.88	0.1993	1.053
Maole_001852.T1	Maole_010007.T1	0.4158	1.6002	0.4313	1.9201
Maole_001853.T1	Maole_010012.T1	0.2333	1.2855	0.244	1.3615
Maole_001854.T1	Maole_010016.T1	0.1316	1.0171	0.1367	0.949
Maole_001859.T1	Maole_010022.T1	1.2261	2.4411	1.1976	4.4149
Maole_011547.T1	Maole_001326.T1	0.1384	1.1169	0.1422	1.4271
Maole_011552.T1	Maole_001328.T1	0.2715	1.2749	0.2791	1.4158
Maole_011555.T1	Maole_001331.T1	0.4977	1.7061	0.5142	2.0701
Maole_011558.T1	Maole_001335.T1	0.337	1.5286	0.3477	1.6953
Maole_011562.T1	Maole_001340.T1	0.3757	2.9243	0.3692	3.8862
Maole_011564.T1	Maole_001341.T1	0.2612	1.1529	0.2634	1.307
Maole_011566.T1	Maole_001348.T1	0.208	1.1245	0.2114	1.5806
Maole_011578.T1	Maole_001353.T1	0.3091	1.8335	0.3265	1.7958
Maole_010397.T1	Maole_007151.T1	0.2864	1.5122	0.3013	1.5051
Maole_010398.T1	Maole_007152.T1	0.3602	1.0919	0.378	0.9639
Maole_010403.T1	Maole_007153.T1	0.7708	2.2236	0.7888	1.9686
Maole_010404.T1	Maole_007154.T1	0.121	1.0146	0.1187	1.9273
Maole_010407.T1	Maole_007157.T1	0.2124	1.5504	0.216	1.3594
Maole_010408.T1	Maole_007159.T1	0.5409	1.6205	0.5566	1.3988
Maole_010330.T1	Maole_007240.T1	0.3421	2.2294	0.3543	1.5784
Maole_010332.T1	Maole_007239.T1	0.6639	3.4065	0.6529	3.8485
Maole_010337.T1	Maole_007236.T1	0.1557	1.4345	0.1562	1.406
Maole_010356.T1	Maole_007223.T1	0.2134	2.2398	0.2205	1.5464
Maole_010372.T1	Maole_007217.T1	0.2803	0.9579	0.2899	0.9853
Maole_010377.T1	Maole_007214.T1	0.3659	1.6449	0.3805	1.2827
Maole_010378.T1	Maole_007187.T1	0.2874	1.3847	0.2826	1.645
Maole_010379.T1	Maole_007180.T1	0.2279	1.4994	0.2349	1.8664
Maole_010383.T1	Maole_007170.T1	0.1951	1.3462	0.2026	1.4937
Maole_010391.T1	Maole_007166.T1	0.8825	2.5821	0.9112	1.9802
Maole_004841.T1	Maole_016494.T1	0.3769	1.6927	0.3522	2.991
Maole_004852.T1	Maole_016491.T1	0.2171	0.7777	0.2187	0.8611
Maole_004855.T1	Maole_016481.T1	0.4606	0.9432	0.4495	1.6582
Maole_004857.T1	Maole_016479.T1	0.0408	1.9621	0.0419	1.4534
Maole_004860.T1	Maole_016474.T1	0.5973	1.4625	0.6297	1.2294
Maole_004862.T1	Maole_016472.T1	0.3167	1.6047	0.3307	2.6213
Maole_004865.T1	Maole_016468.T1	0.7491	3.1396	0.8102	3.2911
Maole_004871.T1	Maole_016456.T1	0.2011	1.2697	0.1999	2.1301
Maole_014737.T1	Maole_005319.T1	0.393	1.5163	0.3953	1.5039
Maole_014741.T1	Maole_005315.T1	0.2806	0.9609	0.2978	0.8891
Maole_014743.T1	Maole_005314.T1	0.3729	1.7632	0.363	3.5077
Maole_014761.T1	Maole_005291.T1	0.5633	1.582	0.6002	1.751
Maole_014763.T1	Maole_005289.T1	0.5654	1.9431	0.5834	1.5815
Maole_014769.T1	Maole_005287.T1	0.3647	1.4923	0.3476	3.666
Maole_014774.T1	Maole_005280.T1	0.3037	-1	0.3316	2.6566
Maole_014778.T1	Maole_005275.T1	0.1926	1.053	0.1973	1.1784
Maole_014783.T1	Maole_005273.T1	0.6183	1.6478	0.6124	2.6796
Maole_014786.T1	Maole_005269.T1	0.2948	1.4102	0.3004	2.7516
Maole_006957.T1	Maole_006360.T1	0.3307	1.2671	0.3406	1.4058
Maole_006959.T1	Maole_006357.T1	0.5707	2.7137	0.57	3.2526
Maole_006971.T1	Maole_006353.T1	0.9643	2.665	0.8929	4.6499
Maole_006973.T1	Maole_006348.T1	0.276	1.342	0.3033	1.0784
Maole_006983.T1	Maole_006319.T1	0.0224	0.7717	0.0213	1.4089
Maole_006998.T1	Maole_006313.T1	0.1335	2.6558	0.152	1.3689
Maole_007011.T1	Maole_006300.T1	0.4899	1.7425	0.4917	1.7536
Maole_007012.T1	Maole_006299.T1	0.4102	2.0683	0.3993	4.2205
Maole_007014.T1	Maole_006298.T1	0.3816	2.6907	0.3944	1.8287
Maole_007018.T1	Maole_006297.T1	0.1663	1.7582	0.1688	1.5409
Maole_007020.T1	Maole_006291.T1	0.2944	1.6558	0.302	2.0951
Maole_007024.T1	Maole_006277.T1	0.1762	1.0301	0.1681	2.0916
Maole_013476.T1	Maole_005567.T1	0.3092	1.2036	0.3249	1.1671
Maole_013479.T1	Maole_005566.T1	0.4238	2.4354	0.4112	4.0279
Maole_013480.T1	Maole_005563.T1	0.4699	-1	0.4775	4.08
Maole_013486.T1	Maole_005557.T1	0.266	1.5553	0.2786	2.211
Maole_013490.T1	Maole_005554.T1	0.2218	1.0862	0.2115	1.6853
Maole_013494.T1	Maole_005551.T1	0.4854	-1	0.5036	2.4637
Maole_013495.T1	Maole_005549.T1	0.3335	1.7086	0.35	2.0084
Maole_013496.T1	Maole_005546.T1	0.3497	1.2662	0.3568	1.2596
Maole_013506.T1	Maole_005524.T1	0.3124	0.9806	0.3139	1.2646
Maole_013515.T1	Maole_005492.T1	0.1787	1.3248	0.1868	1.2958
Maole_013517.T1	Maole_005478.T1	0.2819	1.4288	0.2826	2.1389
Maole_013520.T1	Maole_005476.T1	1.0113	1.9082	1.0228	2.1722
Maole_013474.T1	Maole_016289.T1	0.3772	1.5168	0.3927	1.6685
Maole_013476.T1	Maole_016288.T1	0.4016	1.1322	0.4072	1.2648
Maole_013479.T1	Maole_016285.T1	0.3995	-1	0.3996	4.0793
Maole_013486.T1	Maole_016282.T1	0.2166	1.0998	0.221	1.3708
Maole_013496.T1	Maole_016277.T1	0.4638	1.9053	0.4794	2.0276
Maole_013498.T1	Maole_016275.T1	0.4981	1.0392	0.5003	1.1728
Maole_013500.T1	Maole_016272.T1	0.2982	1.1674	0.2871	1.602
Maole_013503.T1	Maole_016271.T1	0.4666	1.9561	0.479	1.5669
Maole_005516.T1	Maole_016261.T1	0.1619	1.3842	0.1609	3.0363
Maole_005520.T1	Maole_016266.T1	0.2195	1.2643	0.2295	1.2371
Maole_005528.T1	Maole_016270.T1	0.2536	1.2847	0.2529	1.6239
Maole_005536.T1	Maole_016272.T1	0.3042	1.1599	0.2815	3.691
Maole_005546.T1	Maole_016277.T1	0.4094	1.048	0.4121	1.2349
Maole_005557.T1	Maole_016282.T1	0.2518	1.349	0.2638	1.3738
Maole_005559.T1	Maole_016284.T1	0.3836	1.4659	0.3977	2.6256
Maole_005563.T1	Maole_016285.T1	0.3843	3.0587	0.3722	4.0295
Maole_005567.T1	Maole_016288.T1	0.2771	1.238	0.2865	1.2451
Maole_005579.T1	Maole_016295.T1	0.4078	1.5851	0.41	1.5379
Maole_005590.T1	Maole_012861.T1	0.255	1.7047	0.2705	1.6082
Maole_005594.T1	Maole_012862.T1	0.4233	1.7418	0.4447	2.6329
Maole_005595.T1	Maole_012863.T1	0.2916	1.3974	0.3042	1.3234
Maole_005601.T1	Maole_012872.T1	0.1129	0.9121	0.1199	0.7537
Maole_005602.T1	Maole_012875.T1	0.1356	0.8903	0.135	1.1233
Maole_005609.T1	Maole_012879.T1	0.3992	1.2995	0.404	1.9556
Maole_005611.T1	Maole_012888.T1	0.4601	2.1429	0.4631	2.0328
Maole_002585.T1	Maole_012829.T1	0.3856	1.2714	0.387	1.2542
Maole_002588.T1	Maole_012830.T1	0.2116	-1	0.2204	1.79
Maole_002620.T1	Maole_012840.T1	0.0836	1.3055	0.0827	1.465
Maole_002622.T1	Maole_012841.T1	0.2796	2.638	0.2843	2.0413
Maole_002643.T1	Maole_012846.T1	0.523	1.8019	0.5433	2.252
Maole_002650.T1	Maole_012849.T1	0.4695	1.3662	0.4667	2.6151
Maole_002655.T1	Maole_012851.T1	0.4182	1.1887	0.4039	1.5087
Maole_002668.T1	Maole_012855.T1	0.3764	2.2705	0.3836	1.8551
Maole_002618.T1	Maole_007281.T1	0.552	1.3155	0.5272	1.9103
Maole_002619.T1	Maole_007276.T1	0.1409	1.2274	0.1437	1.3975
Maole_002627.T1	Maole_007272.T1	0.0419	2.278	0.0419	2.3305
Maole_002640.T1	Maole_007268.T1	0.3314	1.0555	0.3552	0.8996
Maole_002649.T1	Maole_007265.T1	0.7608	1.2946	0.773	1.4214
Maole_002661.T1	Maole_007257.T1	0.6646	1.9725	0.6594	2.2133
Maole_002668.T1	Maole_007256.T1	0.5805	1.8441	0.5768	2.1811
Maole_014860.T1	Maole_004971.T1	0.4242	3.6526	0.4373	1.9831
Maole_014864.T1	Maole_004989.T1	0.3419	1.5771	0.3406	1.6862
Maole_014866.T1	Maole_004990.T1	0.228	0.7798	0.2515	0.5916
Maole_014868.T1	Maole_004997.T1	0.1628	1.0105	0.1596	2.0371
Maole_014881.T1	Maole_005013.T1	0.4336	1.2274	0.4071	2.677
Maole_014886.T1	Maole_005016.T1	0.7163	2.3208	0.7184	2.4072
Maole_013202.T1	Maole_014614.T1	0.4709	2.2747	0.4988	2.0346
Maole_013204.T1	Maole_014616.T1	0.8112	2.0116	0.7736	4.3275
Maole_013207.T1	Maole_014617.T1	0.3353	1.8397	0.3498	3.4786
Maole_013224.T1	Maole_014627.T1	0.1592	1.4077	0.1639	1.7694
Maole_013231.T1	Maole_014629.T1	0.1591	0.8387	0.1591	0.9647
Maole_013232.T1	Maole_014631.T1	0.5345	0.9866	0.5303	1.1855
Maole_013183.T1	Maole_011885.T1	0.4457	1.7951	0.4569	1.5088
Maole_013184.T1	Maole_011889.T1	0.3531	1.3057	0.3518	2.3544
Maole_013190.T1	Maole_011895.T1	0.2117	1.6127	0.2205	1.1909
Maole_013202.T1	Maole_011909.T1	0.3322	3.1262	0.3435	1.8164
Maole_013205.T1	Maole_011912.T1	0.3236	-1	0.352	1.5214
Maole_013206.T1	Maole_011914.T1	0.2296	0.9843	0.2359	0.9645
Maole_013210.T1	Maole_011915.T1	0.506	2.2096	0.5109	2.032
Maole_002200.T1	Maole_016053.T1	0.4661	-1	0.455	2.9245
Maole_002203.T1	Maole_016056.T1	0.2649	1.1042	0.267	1.2111
Maole_002212.T1	Maole_016064.T1	0.1956	1.4656	0.1998	2.0471
Maole_002216.T1	Maole_016073.T1	0.6616	-1	0.6862	2.5188
Maole_002217.T1	Maole_016076.T1	0.3035	1.5444	0.3153	1.9988
Maole_002230.T1	Maole_016092.T1	0.3403	1.3873	0.3294	2.1099
Maole_002232.T1	Maole_016095.T1	0.9399	-1	0.9303	4.6782
Maole_002238.T1	Maole_016105.T1	0.3087	-1	0.3064	3.8326
Maole_007391.T1	Maole_008670.T1	0.2185	2.9919	0.2208	2.3251
Maole_007404.T1	Maole_008676.T1	0.3799	1.2818	0.3817	2.3363
Maole_007417.T1	Maole_008690.T1	0.3507	1.092	0.3244	2.9264
Maole_007452.T1	Maole_008701.T1	0.5254	1.7338	0.5153	2.5434
Maole_007455.T1	Maole_008703.T1	0.2299	1.0817	0.2372	1.0875
Maole_007456.T1	Maole_008704.T1	0.1942	1.2349	0.1933	1.8253
Maole_007466.T1	Maole_008721.T1	0.4915	0.8652	0.5303	0.7094
Maole_007385.T1	Maole_011773.T1	1.1248	3.1426	1.0928	3.5491
Maole_007391.T1	Maole_011761.T1	0.2206	3.0648	0.2253	2.0046
Maole_007404.T1	Maole_011754.T1	0.4005	0.9392	0.3965	1.3278
Maole_007422.T1	Maole_011741.T1	0.2103	1.0853	0.2167	1.0869
Maole_007443.T1	Maole_011735.T1	0.4383	1.5153	0.4473	1.3218
Maole_007455.T1	Maole_011721.T1	0.3807	1.5667	0.3868	1.4007
Maole_007456.T1	Maole_011720.T1	0.2171	1.3186	0.2165	2.08
Maole_007462.T1	Maole_011710.T1	0.092	1.14	0.0942	1.3442
Maole_008869.T1	Maole_009277.T1	0.2038	1.5036	0.2046	1.4875
Maole_008871.T1	Maole_009280.T1	0.1203	1.1385	0.1203	1.5899
Maole_008881.T1	Maole_009285.T1	0.2709	1.6898	0.2877	2.2838
Maole_008884.T1	Maole_009287.T1	0.0802	0.8604	0.0799	1.0732
Maole_008887.T1	Maole_009293.T1	0.6222	2.1182	0.7119	1.2104
Maole_008888.T1	Maole_009295.T1	0.403	1.0688	0.3996	2.1779
Maole_008893.T1	Maole_009300.T1	0.134	0.7468	0.1318	0.9586
Maole_008894.T1	Maole_009302.T1	0.2131	1.0329	0.2162	1.1482
Maole_008898.T1	Maole_009307.T1	0.3413	1.821	0.3418	1.8514
Maole_002798.T1	Maole_004366.T1	0.4266	0.4844	0.4224	0.5312
Maole_002809.T1	Maole_004342.T1	0.2133	1.2602	0.2226	1.3168
Maole_002811.T1	Maole_004339.T1	0.2885	2.1131	0.2964	1.6512
Maole_002813.T1	Maole_004338.T1	0.242	1.267	0.2378	1.4674
Maole_002824.T1	Maole_004331.T1	0.4451	1.2857	0.4211	2.9886
Maole_002830.T1	Maole_004325.T1	0.2752	0.9516	0.2864	0.8819
Maole_002832.T1	Maole_004324.T1	0.2627	1.2063	0.2753	1.3151
Maole_002851.T1	Maole_004314.T1	0.2304	2.5033	0.2218	3.3398
Maole_002858.T1	Maole_004304.T1	0.3009	1.3612	0.2992	1.4919
Maole_002862.T1	Maole_004301.T1	0.3206	1.4823	0.3392	1.2301
Maole_002865.T1	Maole_004299.T1	0.1996	1.304	0.2066	1.4375
Maole_002807.T1	Maole_007895.T1	0.4531	2.7152	0.455	2.611
Maole_002822.T1	Maole_007911.T1	0.5113	1.7021	0.5301	1.3799
Maole_002831.T1	Maole_007917.T1	0.3374	1.06	0.3546	1.0883
Maole_002840.T1	Maole_007928.T1	0.3969	-1	0.3906	4.0209
Maole_002851.T1	Maole_007931.T1	0.195	2.2639	0.1902	3.3421
Maole_002862.T1	Maole_007939.T1	0.1834	1.493	0.1867	1.9577
Maole_002863.T1	Maole_007940.T1	0.2552	1.3318	0.2653	1.5333
Maole_002865.T1	Maole_007942.T1	0.1815	1.3129	0.1834	1.694
Maole_002869.T1	Maole_007949.T1	0.3776	1.3009	0.3819	1.269
Maole_002874.T1	Maole_007956.T1	0.1481	1.6709	0.1537	1.2324
Maole_002876.T1	Maole_007959.T1	0.1515	1.4012	0.1599	1.2765
Maole_002881.T1	Maole_007962.T1	0.399	1.8461	0.4426	1.2606
Maole_001685.T1	Maole_003840.T1	0.3867	2.0206	0.3885	1.9143
Maole_001699.T1	Maole_003850.T1	0.6478	1.6812	0.6938	1.3611
Maole_001705.T1	Maole_003856.T1	0.565	3.0405	0.5697	2.7559
Maole_001708.T1	Maole_003867.T1	0.7527	2.2415	0.7232	3.193
Maole_001726.T1	Maole_003880.T1	0.338	1.2456	0.3406	2.2164
Maole_001734.T1	Maole_003883.T1	0.4859	-1	0.5006	3.5279
Maole_001739.T1	Maole_003890.T1	0.3225	1.6029	0.3407	2.5631
Maole_001753.T1	Maole_003897.T1	0.1498	2.1115	0.1508	1.9777
Maole_001754.T1	Maole_003898.T1	0.3196	1.1524	0.3213	1.7859
Maole_001756.T1	Maole_003904.T1	0.5176	2.6338	0.5549	2.0336
Maole_001757.T1	Maole_003905.T1	0.2271	1.7802	0.2321	1.4736
Maole_001758.T1	Maole_003912.T1	0.2112	2.202	0.2157	1.7082
Maole_015996.T1	Maole_015772.T1	0.3332	1.7539	0.3522	2.244
Maole_015998.T1	Maole_015766.T1	0.3507	-1	0.34	3.4109
Maole_016010.T1	Maole_015757.T1	0.0982	1.1766	0.0958	1.4558
Maole_016013.T1	Maole_015756.T1	0.4285	1.414	0.4148	2.0689
Maole_016014.T1	Maole_015753.T1	0.4825	-1	0.4785	3.4995
Maole_016018.T1	Maole_015745.T1	0.6454	-1	0.6766	2.3768
Maole_016028.T1	Maole_015728.T1	0.0735	0.912	0.0643	3.1122
Maole_003797.T1	Maole_009723.T1	0.3381	1.697	0.3418	1.5834
Maole_003803.T1	Maole_009721.T1	0.4542	1.5979	0.4678	1.3395
Maole_003820.T1	Maole_009716.T1	0.3793	2.6113	0.3751	3.9072
Maole_003821.T1	Maole_009715.T1	0.3026	1.199	0.2861	1.9341
Maole_003833.T1	Maole_009708.T1	0.7127	1.1495	0.7066	2.31
Maole_003837.T1	Maole_009704.T1	0.2695	1.2995	0.2777	1.4568
Maole_003840.T1	Maole_009698.T1	0.3192	2.4212	0.3238	1.9517
Maole_003843.T1	Maole_009695.T1	0.1972	1.1557	0.201	1.2768
Maole_003849.T1	Maole_009692.T1	0.4733	1.5455	0.4803	1.4074
Maole_003850.T1	Maole_009691.T1	0.8173	1.8908	0.7794	4.7203
Maole_019297.T1	Maole_001253.T1	0.4925	1.9282	0.5091	3.5383
Maole_019299.T1	Maole_001256.T1	0.181	0.925	0.179	1.171
Maole_019303.T1	Maole_001277.T1	0.1921	1.5769	0.2011	1.4885
Maole_019304.T1	Maole_001278.T1	0.5541	4.9912	0.5696	2.4351
Maole_019305.T1	Maole_001279.T1	0.1365	1.286	0.1396	1.3469
Maole_019308.T1	Maole_001286.T1	0.3374	2.4503	0.3371	2.5297
Maole_014434.T1	Maole_013336.T1	0.2705	1.4228	0.2863	1.1331
Maole_014435.T1	Maole_013335.T1	0.1411	1.1225	0.1422	1.6437
Maole_014437.T1	Maole_013332.T1	0.0969	1.8981	0.0965	2.0148
Maole_014438.T1	Maole_013331.T1	0.7348	2.5514	0.8075	1.7907
Maole_014440.T1	Maole_013330.T1	0.3003	1.3433	0.3132	1.385
Maole_014442.T1	Maole_013329.T1	0.6445	2.2466	0.6614	1.8089
Maole_014443.T1	Maole_013327.T1	0.2354	1.6129	0.2402	1.4058
Maole_014453.T1	Maole_013322.T1	0.661	1.7467	0.6605	1.8607
Maole_014458.T1	Maole_019396.T1	0.4575	1.5488	0.463	1.6104
Maole_014461.T1	Maole_019401.T1	0.3663	2.2024	0.3794	1.5477
Maole_014462.T1	Maole_019403.T1	0.0543	1.1156	0.0556	1.2251
Maole_014477.T1	Maole_019405.T1	0.3913	-1	0.3991	3.1466
Maole_014479.T1	Maole_019407.T1	0.6563	2.1172	0.6417	4.9725
Maole_014485.T1	Maole_019412.T1	0.4688	1.5279	0.4678	1.6073
Maole_014493.T1	Maole_019418.T1	0.3905	1.1286	0.3735	1.6765
Maole_004272.T1	Maole_007968.T1	0.5085	1.9481	0.5257	1.4921
Maole_004273.T1	Maole_007965.T1	0.3933	3.043	0.4203	1.4388
Maole_004299.T1	Maole_007942.T1	0.0976	1.1963	0.1017	1.1956
Maole_004301.T1	Maole_007939.T1	0.2631	1.2578	0.2692	1.3208
Maole_004303.T1	Maole_007937.T1	0.1594	1.2357	0.1645	1.3527
Maole_004312.T1	Maole_007933.T1	0.3539	1.7269	0.3467	2.6672
Maole_004313.T1	Maole_007932.T1	0.5227	1.7108	0.5358	1.4389
Maole_004314.T1	Maole_007931.T1	0.4021	1.638	0.413	1.6139
Maole_004330.T1	Maole_007913.T1	0.0726	1.3719	0.0741	1.7191
Maole_004364.T1	Maole_007897.T1	0.7262	1.3857	0.7744	1.1905
Maole_004239.T1	Maole_020548.T1	0.3376	1.2594	0.3516	1.2821
Maole_004241.T1	Maole_020544.T1	0.8306	1.922	0.8284	2.0398
Maole_004249.T1	Maole_020543.T1	0.0934	1.1219	0.0981	1.0096
Maole_004255.T1	Maole_020539.T1	0.257	1.1728	0.2396	4.0967
Maole_004267.T1	Maole_020534.T1	0.6128	2.0485	0.6252	1.8077
Maole_004268.T1	Maole_020533.T1	0.7341	-1	0.7504	3.6843
Maole_010582.T1	Maole_014695.T1	0.1083	0.9574	0.1085	1.4157
Maole_010584.T1	Maole_014693.T1	0.4195	1.1835	0.4064	1.613
Maole_010585.T1	Maole_014692.T1	0.6517	1.5348	0.656	1.6849
Maole_010594.T1	Maole_014688.T1	0.4419	1.4687	0.4767	1.5094
Maole_010601.T1	Maole_014685.T1	0.038	1.3368	0.0366	2.3189
Maole_010605.T1	Maole_014672.T1	0.6977	-1	0.71	5.7637
Maole_015525.T1	Maole_018170.T1	0.1494	1.0051	0.1514	1.1998
Maole_015527.T1	Maole_018167.T1	0.3541	1.0242	0.3475	1.3186
Maole_015533.T1	Maole_018164.T1	0.6267	1.758	0.7037	1.3598
Maole_015541.T1	Maole_018163.T1	0.2619	1.7523	0.2771	3.9681
Maole_015553.T1	Maole_018155.T1	0.4616	1.5182	0.4774	1.4279
Maole_015555.T1	Maole_018150.T1	0.1921	0.9697	0.1964	1.0629
Maole_013395.T1	Maole_018544.T1	0.3277	1.2396	0.3431	1.1676
Maole_013399.T1	Maole_018540.T1	0.4654	1.4815	0.4973	1.2501
Maole_013408.T1	Maole_018533.T1	0.1499	1.112	0.1499	2.0079
Maole_013412.T1	Maole_018530.T1	0.3728	1.8287	0.3411	2.8254
Maole_013416.T1	Maole_018524.T1	0.2376	1.5479	0.2474	1.5523
Maole_013422.T1	Maole_018517.T1	0.2287	1.7061	0.2348	2.8522
Maole_013423.T1	Maole_018515.T1	0.4353	1.565	0.4401	1.4584
Maole_013774.T1	Maole_004517.T1	0.3117	1.2793	0.3212	1.6811
Maole_013775.T1	Maole_004519.T1	0.2038	-1	0.208	3.6096
Maole_013776.T1	Maole_004524.T1	0.5377	1.8394	0.567	1.3252
Maole_013783.T1	Maole_004529.T1	0.6787	1.7453	0.6761	1.8834
Maole_013784.T1	Maole_004533.T1	0.2493	1.8204	0.2562	1.4439
Maole_013787.T1	Maole_004538.T1	0.5934	1.7588	0.5828	2.2526
Maole_013791.T1	Maole_004546.T1	0.2774	1.4675	0.2909	1.5592
Maole_013792.T1	Maole_004547.T1	0.1663	0.9547	0.1725	0.9242
Maole_013797.T1	Maole_004550.T1	0.1125	0.9748	0.1147	0.9519
Maole_013798.T1	Maole_004558.T1	0.3147	3.2522	0.3167	2.6919
Maole_013805.T1	Maole_004561.T1	0.3011	1.7962	0.3052	1.6298
Maole_013814.T1	Maole_004562.T1	0.4218	3.5592	0.4476	1.529
Maole_013817.T1	Maole_004563.T1	0.2041	1.7979	0.2055	1.7576
Maole_016984.T1	Maole_021382.T1	0.9527	1.2386	0.8321	3.6453
Maole_016989.T1	Maole_021389.T1	0.5176	2.8541	0.5372	1.817
Maole_016994.T1	Maole_021392.T1	0.219	1.1044	0.2251	1.3812
Maole_016996.T1	Maole_021398.T1	0.6738	1.9977	0.6177	3.3781
Maole_016997.T1	Maole_021399.T1	0.5269	2.0049	0.5064	3.4147
Maole_016999.T1	Maole_021400.T1	0.2635	1.6675	0.2512	3.8671
Maole_017001.T1	Maole_009122.T1	0.4224	0.9448	0.398	2.1096
Maole_017006.T1	Maole_009127.T1	0.4067	-1	0.419	3.5025
Maole_017012.T1	Maole_009143.T1	0.346	1.5535	0.3572	2.0714
Maole_017015.T1	Maole_009159.T1	0.3674	0.5827	0.3293	1.0617
Maole_017021.T1	Maole_009160.T1	0.4879	1.2391	0.5122	1.3804
Maole_017022.T1	Maole_009162.T1	0.4041	0.7914	0.4045	0.9651
Maole_017031.T1	Maole_009170.T1	0.3961	1.6522	0.4104	1.7167
Maole_017033.T1	Maole_009172.T1	0.3794	1.1772	0.378	1.3614
Maole_017035.T1	Maole_009178.T1	0.1116	1.0646	0.1089	1.845
Maole_013243.T1	Maole_018245.T1	0.375	2.0975	0.3908	1.4388
Maole_013246.T1	Maole_018246.T1	0.321	2.6009	0.3366	1.5379
Maole_013250.T1	Maole_018250.T1	0.167	1.155	0.1694	1.8028
Maole_013253.T1	Maole_018258.T1	0.0792	1.0062	0.0806	1.067
Maole_013257.T1	Maole_018260.T1	0.1814	1.3724	0.1871	1.2521
Maole_013260.T1	Maole_018261.T1	0.6639	-1	0.6919	3.6217
Maole_013269.T1	Maole_018285.T1	0.552	2.2691	0.5653	1.8019
Maole_013270.T1	Maole_018288.T1	0.4805	1.6399	0.4998	1.4776
Maole_011396.T1	Maole_004073.T1	0.1843	1.1439	0.1857	1.6585
Maole_011407.T1	Maole_004047.T1	0.4448	2.1534	0.4313	4.1211
Maole_011424.T1	Maole_004041.T1	0.1244	1.3313	0.1274	1.3084
Maole_011429.T1	Maole_004039.T1	0.511	1.9473	0.5198	1.8412
Maole_011435.T1	Maole_004004.T1	0.3152	1.3691	0.3365	1.5234
Maole_011444.T1	Maole_004003.T1	0.0815	1.2636	0.0844	1.2506
Maole_011445.T1	Maole_003996.T1	0.49	1.9213	0.4962	1.6998
Maole_002023.T1	Maole_000373.T1	0.3271	1.2268	0.33	1.6375
Maole_002027.T1	Maole_000378.T1	0.5789	1.5269	0.5838	1.5178
Maole_002056.T1	Maole_000400.T1	0.1653	0.8016	0.1484	2.1807
Maole_002059.T1	Maole_000403.T1	0.3077	1.0508	0.2984	2.5885
Maole_002067.T1	Maole_000413.T1	0.1006	1.3994	0.1045	1.4191
Maole_002074.T1	Maole_000421.T1	0.2842	2.1368	0.3514	0.8192
Maole_002075.T1	Maole_000431.T1	0.0881	1.1141	0.0877	1.6789
Maole_002089.T1	Maole_000449.T1	0.1337	0.5152	0.1498	0.4089
Maole_012956.T1	Maole_013005.T1	0.374	0.6865	0.3866	0.6412
Maole_012957.T1	Maole_013003.T1	0.4513	0.6167	0.4768	0.5534
Maole_012967.T1	Maole_012997.T1	0.327	1.2415	0.3389	1.4718
Maole_012969.T1	Maole_012992.T1	0.1346	0.2469	0.1503	0.1951
Maole_012973.T1	Maole_012988.T1	0.4145	1.0248	0.4151	1.3153
Maole_012975.T1	Maole_012976.T1	0.339	0.495	0.353	0.4585
Maole_005210.T1	Maole_012386.T1	0.7477	-1	0.7612	4.7516
Maole_005212.T1	Maole_012387.T1	0.5245	1.1585	0.5268	2.0589
Maole_005222.T1	Maole_012402.T1	0.2125	1.181	0.2135	1.1573
Maole_005230.T1	Maole_012406.T1	0.4789	1.8661	0.4943	3.2864
Maole_005233.T1	Maole_012409.T1	0.1664	1.2161	0.1725	1.3512
Maole_005236.T1	Maole_012417.T1	0.2806	1.7757	0.286	1.4849
Maole_005239.T1	Maole_012419.T1	0.3022	1.8927	0.3181	1.2671
Maole_005227.T1	Maole_014525.T1	0.8463	3.3496	0.9127	1.681
Maole_005231.T1	Maole_014530.T1	0.6638	1.9003	0.688	1.5344
Maole_005233.T1	Maole_014534.T1	0.7576	1.9418	0.745	2.6532
Maole_005244.T1	Maole_014553.T1	0.3605	-1	0.3769	1.9525
Maole_005252.T1	Maole_014554.T1	0.4491	2.4776	0.4391	3.4383
Maole_005260.T1	Maole_014556.T1	0.2484	1.0745	0.2608	1.0735
Maole_005265.T1	Maole_014562.T1	0.1637	1.0406	0.1645	1.2276
Maole_017227.T1	Maole_008968.T1	0.5668	1.321	0.5804	1.2246
Maole_017234.T1	Maole_008962.T1	0.4172	1.4071	0.4052	1.792
Maole_017235.T1	Maole_008959.T1	0.5668	-1	0.5818	2.3993
Maole_017237.T1	Maole_008958.T1	0.5559	1.6321	0.5728	2.3763
Maole_017238.T1	Maole_008957.T1	0.1992	1.9517	0.1987	2.0645
Maole_017245.T1	Maole_008946.T1	0.179	1.4173	0.1703	3.1309
Maole_018466.T1	Maole_003490.T1	0.2909	0.9818	0.2804	1.5126
Maole_018469.T1	Maole_003477.T1	0.2563	1.481	0.2473	2.7855
Maole_018470.T1	Maole_003473.T1	0.2108	1.2795	0.2152	1.5433
Maole_018477.T1	Maole_003472.T1	0.5996	1.2432	0.6505	1.0868
Maole_018479.T1	Maole_003470.T1	0.3606	1.3858	0.3754	1.4597
Maole_018482.T1	Maole_003469.T1	0.2617	1.2705	0.2713	1.3416
Maole_018484.T1	Maole_003466.T1	0.2676	1.1999	0.2587	1.5623
Maole_018486.T1	Maole_003463.T1	0.2383	1.6088	0.2336	2.1458
Maole_018487.T1	Maole_003459.T1	0.2025	1.2468	0.1979	1.5073
Maole_018488.T1	Maole_003457.T1	0.5016	1.4844	0.4849	2.0286
Maole_018496.T1	Maole_003455.T1	0.3002	1.7714	0.2964	2.0567
Maole_018499.T1	Maole_003452.T1	0.2481	1.0007	0.2478	1.5387
Maole_018509.T1	Maole_003449.T1	0.3048	1.6165	0.2891	3.329
Maole_006756.T1	Maole_009341.T1	0.4858	-1	0.4977	2.4521
Maole_006758.T1	Maole_009357.T1	0.2538	0.877	0.253	0.9755
Maole_006762.T1	Maole_009367.T1	0.3101	2.5027	0.3091	2.7425
Maole_006764.T1	Maole_009368.T1	0.1354	1.5231	0.1309	2.6572
Maole_006767.T1	Maole_009371.T1	0.2343	1.5747	0.2448	2.258
Maole_006776.T1	Maole_009380.T1	0.3226	1.4876	0.3191	1.6478
Maole_006790.T1	Maole_009389.T1	0.3277	1.3926	0.3315	2.5305
Maole_012291.T1	Maole_009966.T1	0.1534	0.9934	0.158	1.0882
Maole_012299.T1	Maole_009968.T1	0.5769	2.7487	0.6011	1.7589
Maole_012300.T1	Maole_009970.T1	0.7314	2.2435	0.7368	2.1254
Maole_012305.T1	Maole_009976.T1	0.2964	0.9213	0.2931	1.2392
Maole_012306.T1	Maole_009977.T1	0.6184	1.1676	0.6064	2.3903
Maole_012312.T1	Maole_009980.T1	0.1617	1.4669	0.1652	2.52
Maole_012313.T1	Maole_009983.T1	0.1058	1.613	0.1022	2.9082
Maole_012342.T1	Maole_010016.T1	0.1187	1.0861	0.1202	1.2269
Maole_008669.T1	Maole_011762.T1	0.5163	2.4583	0.5326	1.8325
Maole_008670.T1	Maole_011761.T1	0.108	1.6467	0.1161	1.2757
Maole_008675.T1	Maole_011756.T1	0.1314	1.9254	0.1376	2.0225
Maole_008676.T1	Maole_011754.T1	0.5022	1.6532	0.511	1.4957
Maole_008703.T1	Maole_011721.T1	0.4405	1.5574	0.4565	2.1775
Maole_008704.T1	Maole_011720.T1	0.1807	1.2661	0.1827	1.8553
Maole_008709.T1	Maole_011717.T1	0.4856	1.6199	0.4778	2.0291
Maole_008713.T1	Maole_011708.T1	0.29	1.7799	0.3022	1.3124
Maole_016167.T1	Maole_004161.T1	0.128	1.1793	0.13	1.3525
Maole_016171.T1	Maole_004164.T1	0.2794	1.723	0.273	2.5423
Maole_016177.T1	Maole_004167.T1	0.1969	1.3316	0.2016	2.0143
Maole_016185.T1	Maole_004171.T1	0.3968	1.4791	0.4081	2.7224
Maole_016189.T1	Maole_004176.T1	0.0227	1.4965	0.0222	1.9885
Maole_016193.T1	Maole_004179.T1	0.3522	1.0781	0.3592	1.2873
Maole_016201.T1	Maole_004188.T1	0.1854	1.0807	0.1863	1.5151
Maole_016170.T1	Maole_000052.T1	0.3233	0.3305	0.3444	0.2817
Maole_016176.T1	Maole_000064.T1	0.3211	0.9798	0.3371	0.9349
Maole_016177.T1	Maole_000065.T1	0.1889	1.2	0.1904	1.6176
Maole_016183.T1	Maole_000076.T1	0.1095	1.4149	0.1066	1.9671
Maole_016187.T1	Maole_000086.T1	0.4434	2.4339	0.439	3.3375
Maole_016188.T1	Maole_000088.T1	0.2072	1.1592	0.2176	1.1309
Maole_016194.T1	Maole_000098.T1	0.2687	1.7657	0.2737	1.4918
Maole_016196.T1	Maole_000101.T1	0.2329	2.6802	0.2366	2.0297
Maole_016201.T1	Maole_000104.T1	0.2259	1.8828	0.2266	1.8696
Maole_008279.T1	Maole_014694.T1	0.3433	0.997	0.3606	0.9404
Maole_008280.T1	Maole_014695.T1	1.1612	2.0658	1.1435	2.5924
Maole_008284.T1	Maole_014699.T1	0.4132	1.2279	0.3927	1.8206
Maole_008290.T1	Maole_014704.T1	0.1529	1.3078	0.156	2.0623
Maole_008291.T1	Maole_014706.T1	0.0825	-1	0.0854	1.8773
Maole_008292.T1	Maole_014711.T1	0.2136	1.0874	0.2229	1.0451
Maole_008297.T1	Maole_014720.T1	0.2425	1.2936	0.2531	1.3261
Maole_008308.T1	Maole_014726.T1	0.0342	1.1317	0.0316	3.4069
Maole_008305.T1	Maole_006269.T1	0.2568	1.2184	0.2666	1.2342
Maole_008307.T1	Maole_006272.T1	0.2855	1.2112	0.3058	1.044
Maole_008308.T1	Maole_006276.T1	0.0315	1.2355	0.029	3.4035
Maole_008309.T1	Maole_006277.T1	0.1628	1.192	0.1586	2.6446
Maole_008311.T1	Maole_006284.T1	0.3199	1.7146	0.3396	1.9323
Maole_008326.T1	Maole_006298.T1	0.3507	0.8686	0.3067	3.6167
Maole_008338.T1	Maole_006302.T1	0.4812	2.6115	0.5483	1.2964
Maole_008349.T1	Maole_006319.T1	0.0238	0.8326	0.0224	1.7771
Maole_008360.T1	Maole_006345.T1	0.6314	2.3654	0.5761	3.2077
Maole_013082.T1	Maole_000365.T1	0.4236	-1	0.4301	3.3207
Maole_013089.T1	Maole_000355.T1	0.4844	1.664	0.4873	1.6881
Maole_013091.T1	Maole_000353.T1	0.5973	-1	0.5638	3.3805
Maole_013097.T1	Maole_000352.T1	0.5243	2.8168	0.5518	1.6979
Maole_013101.T1	Maole_000349.T1	0.5588	2.0009	0.5578	2.1492
Maole_013108.T1	Maole_000330.T1	0.6111	1.2819	0.6069	1.7395
Maole_013112.T1	Maole_000328.T1	0.1207	1.431	0.1202	1.4885
Maole_007696.T1	Maole_004498.T1	0.8335	1.1266	0.8049	1.6077
Maole_007709.T1	Maole_004486.T1	0.5592	1.9671	0.5751	1.5816
Maole_007717.T1	Maole_004471.T1	0.2842	1.2139	0.3018	1.0115
Maole_007721.T1	Maole_004469.T1	0.5221	1.2908	0.5052	1.7457
Maole_007731.T1	Maole_004459.T1	0.4509	1.3041	0.4669	1.2757
Maole_007741.T1	Maole_004447.T1	0.4743	2.1135	0.4764	2.0742
Maole_007749.T1	Maole_004430.T1	0.2234	1.4535	0.2322	1.5057
Maole_007774.T1	Maole_004406.T1	0.2992	1.5586	0.3178	1.5874
Maole_007780.T1	Maole_004393.T1	0.1322	1.6137	0.1391	2.4564
Maole_007732.T1	Maole_010428.T1	0.3	1.6648	0.3049	1.4949
Maole_007762.T1	Maole_010453.T1	0.325	1.2613	0.3378	1.2375
Maole_007763.T1	Maole_010455.T1	0.3257	2.1462	0.3399	1.4666
Maole_007767.T1	Maole_010459.T1	0.166	1.0087	0.1653	1.5572
Maole_007769.T1	Maole_010460.T1	0.2183	1.2008	0.2265	1.2468
Maole_007786.T1	Maole_010462.T1	0.9077	1.6801	0.9341	1.81
Maole_018161.T1	Maole_006848.T1	0.4534	-1	0.4558	3.6045
Maole_018169.T1	Maole_006838.T1	0.3634	1.8004	0.3932	1.6305
Maole_018170.T1	Maole_006836.T1	0.1343	1.0826	0.1343	1.4401
Maole_018171.T1	Maole_006833.T1	0.5299	2.1014	0.5458	1.6408
Maole_018177.T1	Maole_006828.T1	0.1798	1.1993	0.1825	1.5712
Maole_018191.T1	Maole_006821.T1	0.2835	0.9862	0.2822	1.3612
Maole_018198.T1	Maole_006816.T1	0.5279	1.6745	0.5785	1.3989
Maole_004116.T1	Maole_000018.T1	0.3389	3.0355	0.3465	2.0561
Maole_004124.T1	Maole_000023.T1	0.4312	1.4746	0.4568	1.2774
Maole_004136.T1	Maole_000026.T1	0.3638	1.3373	0.3707	2.035
Maole_004138.T1	Maole_000032.T1	0.3262	1.0061	0.3414	0.9507
Maole_004145.T1	Maole_000041.T1	0.7019	1.6882	0.6728	3.0877
Maole_004146.T1	Maole_000044.T1	0.1876	1.8871	0.196	1.3284
Maole_004147.T1	Maole_000045.T1	0.1916	0.9362	0.1809	2.1715
Maole_004148.T1	Maole_000049.T1	0.3863	2.2276	0.3873	2.1671
Maole_004159.T1	Maole_000060.T1	0.8225	-1	0.8375	3.9933
Maole_004167.T1	Maole_000065.T1	0.2282	1.3501	0.232	1.9529
Maole_004188.T1	Maole_000104.T1	0.3222	2.1113	0.3185	2.8373
Maole_004193.T1	Maole_000116.T1	0.3737	0.857	0.3502	2.2241
Maole_004194.T1	Maole_000128.T1	0.5451	-1	0.5594	2.5693
Maole_004195.T1	Maole_000130.T1	0.6457	3.2742	0.6579	2.3698
Maole_004210.T1	Maole_000150.T1	0.2885	-1	0.2996	1.9985
Maole_004212.T1	Maole_000154.T1	0.3668	1.7926	0.3915	1.5218
Maole_004213.T1	Maole_000165.T1	0.7248	2.7366	0.7537	3.7938
Maole_004214.T1	Maole_000169.T1	0.4947	1.8948	0.4973	1.8065
Maole_004220.T1	Maole_000199.T1	0.8565	-1	0.8646	3.0698
Maole_008239.T1	Maole_015473.T1	0.3756	1.4603	0.3948	1.2822
Maole_008252.T1	Maole_015480.T1	0.2609	1.9738	0.2631	1.791
Maole_008254.T1	Maole_015487.T1	0.2023	1.6745	0.208	2.9693
Maole_008256.T1	Maole_015488.T1	0.0969	0.7992	0.0949	1.2401
Maole_008265.T1	Maole_015501.T1	0.3002	0.8797	0.2629	4.1392
Maole_008271.T1	Maole_015509.T1	0.4425	1.0953	0.4475	1.3684
Maole_012838.T1	Maole_007280.T1	0.0626	1.2306	0.0628	1.1985
Maole_012839.T1	Maole_007279.T1	0.0735	0.9777	0.0775	0.8155
Maole_012847.T1	Maole_007268.T1	0.4687	1.3738	0.4899	1.2962
Maole_012850.T1	Maole_007262.T1	0.2204	1.4196	0.2013	3.2658
Maole_012853.T1	Maole_007260.T1	0.4558	1.6242	0.4496	1.8465
Maole_012855.T1	Maole_007256.T1	0.5965	1.431	0.6739	1.0275
Maole_012859.T1	Maole_007255.T1	0.3068	1.1366	0.2783	3.5376
Maole_012865.T1	Maole_007249.T1	0.0422	0.7242	0.0415	0.9471
Maole_012887.T1	Maole_007243.T1	0.2848	1.6856	0.2855	1.6889
Maole_012888.T1	Maole_007240.T1	0.6511	1.6349	0.6854	1.5895
Maole_015356.T1	Maole_007332.T1	0.5442	2.336	0.5166	4.2174
Maole_015360.T1	Maole_007333.T1	0.1712	0.989	0.1708	1.2947
Maole_015361.T1	Maole_007335.T1	0.1639	1.5733	0.1609	2.0489
Maole_015367.T1	Maole_007345.T1	0.4537	1.6085	0.4662	1.3652
Maole_015385.T1	Maole_007356.T1	0.7786	-1	0.8277	2.0218
Maole_015387.T1	Maole_007363.T1	0.6034	1.1374	0.5833	1.9429
Maole_015388.T1	Maole_007365.T1	0.2272	0.8484	0.2351	0.8295
Maole_015394.T1	Maole_007371.T1	1.1362	-1	1.0516	99
Maole_015398.T1	Maole_007373.T1	0.091	1.0434	0.0884	2.8329
Maole_019493.T1	Maole_005137.T1	0.1877	1.4229	0.1945	2.1387
Maole_019494.T1	Maole_005128.T1	1.0887	-1	1.105	4.382
Maole_019500.T1	Maole_005126.T1	0.2498	1.1138	0.2438	2.4018
Maole_019508.T1	Maole_005117.T1	0.6994	1.2593	0.6601	2.131
Maole_019511.T1	Maole_005098.T1	0.0417	0.0345	0.0411	0.0369
Maole_019520.T1	Maole_005095.T1	0.4789	1.5421	0.4657	2.2419
Maole_019523.T1	Maole_005092.T1	0.6525	1.448	0.6962	1.542
Maole_019524.T1	Maole_005091.T1	0.2135	1.4047	0.2124	1.5075
Maole_021577.T1	Maole_003967.T1	0.2019	1.0566	0.2064	1.2706
Maole_021587.T1	Maole_003957.T1	0.391	1.2678	0.3884	1.3237
Maole_021588.T1	Maole_003955.T1	0.215	1.0901	0.2129	1.4725
Maole_021590.T1	Maole_003951.T1	0.2723	1.052	0.269	1.4709
Maole_021592.T1	Maole_003946.T1	0.3203	1.118	0.3295	1.3157
Maole_021594.T1	Maole_003945.T1	0.0374	0.8308	0.0376	0.9028
Maole_011824.T1	Maole_008755.T1	0.231	1.3408	0.2454	1.0944
Maole_011828.T1	Maole_008756.T1	0.2668	1.0406	0.2644	1.52
Maole_011831.T1	Maole_008762.T1	0.2642	1.0882	0.2634	1.4112
Maole_011832.T1	Maole_008763.T1	0.1937	1.1957	0.2018	1.1736
Maole_011836.T1	Maole_008764.T1	0.1405	1.6833	0.1406	1.676
Maole_011842.T1	Maole_008770.T1	0.7724	1.7866	0.7578	2.2758
Maole_015633.T1	Maole_000925.T1	0.2823	3.1507	0.2911	1.8582
Maole_015637.T1	Maole_000914.T1	0.9139	2.4204	0.9522	1.861
Maole_015659.T1	Maole_000905.T1	0.0372	1.5842	0.04	1.1539
Maole_015660.T1	Maole_000904.T1	0.1474	1.1096	0.1504	1.3303
Maole_015663.T1	Maole_000901.T1	0.2233	1.3576	0.2154	1.9884
Maole_015664.T1	Maole_000899.T1	0.1411	1.039	0.1411	1.4704
Maole_002372.T1	Maole_008050.T1	0.4118	1.1944	0.4333	1.1957
Maole_002385.T1	Maole_008039.T1	0.448	1.8224	0.4349	2.9027
Maole_002392.T1	Maole_008032.T1	0.4176	1.5248	0.4249	1.8446
Maole_002395.T1	Maole_008031.T1	0.6712	1.8288	0.7042	1.9624
Maole_002411.T1	Maole_008020.T1	0.2608	1.2225	0.245	2.6547
Maole_002417.T1	Maole_008017.T1	0.2554	1.6826	0.2766	1.3441
Maole_002423.T1	Maole_008014.T1	0.5107	-1	0.4903	3.2289
Maole_002439.T1	Maole_007995.T1	0.4725	1.2921	0.4856	1.3643
Maole_002449.T1	Maole_007988.T1	0.4503	1.3306	0.4557	1.4431
Maole_002460.T1	Maole_007975.T1	0.6335	1.9519	0.6329	2.0685
Maole_002461.T1	Maole_007973.T1	0.5733	3.7996	0.5705	4.8247
Maole_008080.T1	Maole_001109.T1	0.9332	2.2835	0.9075	4.4041
Maole_008088.T1	Maole_001099.T1	0.3544	1.1409	0.3348	1.839
Maole_008105.T1	Maole_001097.T1	0.4158	1.2587	0.4075	1.4768
Maole_008111.T1	Maole_001092.T1	0.2343	1.9818	0.2459	1.2934
Maole_008142.T1	Maole_001090.T1	0.1489	1.1272	0.1495	1.238
Maole_008144.T1	Maole_001062.T1	0.4885	2.0474	0.5091	1.5447
Maole_008146.T1	Maole_001057.T1	0.4565	1.6398	0.4703	1.3502
Maole_008161.T1	Maole_001047.T1	0.1448	1.268	0.1454	1.7781
Maole_008163.T1	Maole_001044.T1	0.1723	1.0281	0.1694	1.5663
Maole_008167.T1	Maole_001042.T1	0.5341	2.0033	0.5381	1.8901
Maole_008174.T1	Maole_001041.T1	0.4607	1.2422	0.4702	1.2171
Maole_008181.T1	Maole_001037.T1	0.109	0.8982	0.1124	0.8578
Maole_004403.T1	Maole_010466.T1	0.5668	1.366	0.5789	2.9436
Maole_004407.T1	Maole_010462.T1	0.0874	0.9123	0.0903	0.824
Maole_004408.T1	Maole_010461.T1	0.1716	1.1681	0.1758	1.2156
Maole_004412.T1	Maole_010457.T1	0.1573	0.7955	0.1449	2.102
Maole_004424.T1	Maole_010450.T1	0.7182	1.7673	0.8129	1.1401
Maole_004427.T1	Maole_010449.T1	0.4368	2.7257	0.4411	2.4755
Maole_004436.T1	Maole_010445.T1	0.4411	1.1485	0.4329	2.0855
Maole_004440.T1	Maole_010439.T1	0.3255	1.6373	0.3323	1.3968
Maole_004442.T1	Maole_010437.T1	0.2651	0.8281	0.2478	1.4409
Maole_004448.T1	Maole_010434.T1	0.3487	1.6058	0.3305	4.2085
Maole_015474.T1	Maole_000640.T1	0.3746	1.4053	0.3865	1.9795
Maole_015476.T1	Maole_000629.T1	0.4624	1.1393	0.4247	3.3009
Maole_015479.T1	Maole_000628.T1	0.274	0.9359	0.2792	0.9771
Maole_015489.T1	Maole_000624.T1	0.0344	1.2479	0.0342	1.3415
Maole_015494.T1	Maole_000620.T1	0.7758	-1	0.7354	3.5733
Maole_015498.T1	Maole_000616.T1	0.4327	1.5388	0.4464	1.7438
Maole_015499.T1	Maole_000614.T1	0.1376	1.1148	0.1392	1.4495
Maole_015506.T1	Maole_000598.T1	0.3364	1.6213	0.3425	1.6294

## Sheet: Supplementary Data 5
Supplementary Data 5: Ks calculation results of paralogs in V. vinifera
id1	id2	ka_NG86	ks_NG86	ka_YN00	ks_YN00
VIT_201s0127g00070.1.v2.1	VIT_214s0066g00850.1.v2.1	0.2474	-1	0.2589	1.9927
VIT_201s0127g00130.1.v2.1	VIT_214s0066g00900.1.v2.1	0.468	1.7594	0.4691	1.7523
VIT_201s0127g00290.1.v2.1	VIT_214s0066g00980.1.v2.1	0.3248	0.993	0.3292	1.1417
VIT_201s0127g00400.1.v2.1	VIT_214s0066g01060.1.v2.1	0.2601	1.4476	0.2694	1.5959
VIT_201s0127g00440.2.v2.1	VIT_214s0066g01080.3.v2.1	0.012	1.1945	0.0117	1.5519
VIT_201s0127g00690.1.v2.1	VIT_214s0066g01170.6.v2.1	0.0874	0.605	0.0875	0.6613
VIT_201s0127g00700.1.v2.1	VIT_214s0066g01190.1.v2.1	0.4502	2.6781	0.4666	1.8151
VIT_201s0127g00720.1.v2.1	VIT_214s0066g01210.1.v2.1	0.2191	1.144	0.2244	1.1957
VIT_201s0127g00730.1.v2.1	VIT_214s0066g01220.1.v2.1	0.3255	0.9583	0.3288	1.1449
VIT_201s0127g00840.3.v2.1	VIT_214s0066g01340.1.v2.1	0.0475	1.2468	0.0491	1.2361
VIT_201s0026g00080.1.v2.1	VIT_214s0066g01390.1.v2.1	0.1448	1.0207	0.1501	1.0122
VIT_201s0026g00150.1.v2.1	VIT_214s0066g01450.1.v2.1	0.3898	1.1075	0.3947	1.5704
VIT_201s0026g00180.1.v2.1	VIT_214s0066g01540.1.v2.1	0.3196	1.2201	0.3289	1.4717
VIT_201s0026g00210.1.v2.1	VIT_214s0066g01550.1.v2.1	0.2523	1.0381	0.2468	2.0891
VIT_201s0026g00245.1.v2.1	VIT_214s0066g01570.1.v2.1	0.5687	1.7996	0.6174	1.5163
VIT_201s0026g00270.1.v2.1	VIT_214s0066g01580.2.v2.1	0.1036	1.2819	0.1093	1.1573
VIT_201s0026g00320.1.v2.1	VIT_214s0066g01590.3.v2.1	0.8457	-1	0.8475	4.2301
VIT_201s0026g00530.3.v2.1	VIT_214s0066g01640.1.v2.1	0.4638	1.1648	0.5074	0.9179
VIT_201s0026g00690.6.v2.1	VIT_214s0066g01765.6.v2.1	0.2958	1.0336	0.2953	1.3781
VIT_201s0026g00830.1.v2.1	VIT_214s0066g01850.1.v2.1	0.2683	1.1202	0.2607	1.3963
VIT_201s0026g00850.2.v2.1	VIT_214s0066g01860.1.v2.1	0.5424	2.3594	0.5746	1.4196
VIT_201s0026g00860.1.v2.1	VIT_214s0066g01890.1.v2.1	0.6529	1.1554	0.6458	2.6385
VIT_201s0026g00900.1.v2.1	VIT_214s0066g01970.1.v2.1	0.5107	-1	0.5117	4.0265
VIT_201s0026g01080.1.v2.1	VIT_214s0066g02240.1.v2.1	0.0399	1.2128	0.0418	1.1292
VIT_201s0026g01290.1.v2.1	VIT_214s0066g02440.1.v2.1	0.1672	1.121	0.1752	0.9506
VIT_201s0026g01425.1.v2.1	VIT_214s0066g02470.1.v2.1	0.3577	1.6472	0.3514	2.016
VIT_201s0026g01460.1.v2.1	VIT_214s0066g02560.1.v2.1	0.3155	2.8665	0.327	1.7176
VIT_201s0026g01490.1.v2.1	VIT_214s0066g02590.1.v2.1	0.3945	2.4368	0.4069	1.7103
VIT_201s0026g01650.1.v2.1	VIT_214s0108g00010.1.v2.1	0.1197	1.4077	0.1243	1.295
VIT_201s0026g01670.1.v2.1	VIT_214s0108g00030.1.v2.1	0.2139	1.6845	0.2142	1.6717
VIT_201s0026g01690.1.v2.1	VIT_214s0108g00050.1.v2.1	0.1784	1.3846	0.1853	2.0615
VIT_201s0026g01730.1.v2.1	VIT_214s0108g00120.1.v2.1	0.3297	1.4655	0.3437	1.7402
VIT_201s0026g01770.2.v2.1	VIT_214s0108g00140.1.v2.1	0.3637	1.5248	0.355	2.1999
VIT_201s0026g01824.1.v2.1	VIT_214s0108g00150.2.v2.1	0.3501	1.1243	0.3874	0.8172
VIT_201s0026g01840.1.v2.1	VIT_214s0108g00160.1.v2.1	0.3408	1.8494	0.3501	2.8984
VIT_201s0026g01950.1.v2.1	VIT_214s0108g00390.1.v2.1	0.1721	1.1384	0.1827	0.9923
VIT_201s0026g01970.5.v2.1	VIT_214s0108g00406.1.v2.1	0.269	0.7664	0.278	0.7103
VIT_201s0026g02030.1.v2.1	VIT_214s0108g00420.1.v2.1	0.1164	1.1709	0.1205	2.0741
VIT_201s0026g02110.1.v2.1	VIT_214s0108g00460.1.v2.1	0.0247	1.1237	0.0235	2.0533
VIT_201s0026g02230.1.v2.1	VIT_214s0108g00490.2.v2.1	0.0787	1.6349	0.0798	1.4195
VIT_201s0026g02460.1.v2.1	VIT_214s0108g00750.1.v2.1	0.2827	2.2207	0.2674	3.6266
VIT_201s0026g02530.1.v2.1	VIT_214s0108g00890.1.v2.1	0.1773	0.8627	0.1793	0.9699
VIT_201s0026g02540.1.v2.1	VIT_214s0108g00955.1.v2.1	0.732	4.1016	0.7164	3.4997
VIT_201s0026g02580.1.v2.1	VIT_214s0108g00980.1.v2.1	0.2259	0.9506	0.2348	0.8759
VIT_201s0026g02590.1.v2.1	VIT_214s0108g01000.1.v2.1	0.4136	1.5967	0.4247	1.3659
VIT_201s0026g02600.1.v2.1	VIT_214s0108g01010.1.v2.1	0.2912	0.9188	0.2912	1.1293
VIT_201s0026g02620.1.v2.1	VIT_214s0108g01020.2.v2.1	0.0894	0.7505	0.0893	0.7947
VIT_201s0026g02650.6.v2.1	VIT_214s0108g01040.2.v2.1	0.1772	0.8793	0.1712	1.5715
VIT_201s0026g02770.1.v2.1	VIT_214s0108g01080.1.v2.1	0.5294	2.2959	0.5289	2.3975
VIT_201s0182g00060.1.v2.1	VIT_214s0108g01130.1.v2.1	0.2753	1.5698	0.2852	2.4469
VIT_201s0010g00480.1.v2.1	VIT_214s0108g01330.1.v2.1	0.1949	2.4354	0.2038	1.4363
VIT_201s0011g00090.1.v2.1	VIT_214s0083g01000.1.v2.1	0.401	1.0857	0.4037	1.4696
VIT_201s0011g00100.1.v2.1	VIT_214s0083g01030.3.v2.1	0.2023	1.1333	0.1969	1.4342
VIT_201s0011g00160.1.v2.1	VIT_214s0083g01100.1.v2.1	0.0613	0.9942	0.06	1.9541
VIT_201s0011g00170.1.v2.1	VIT_214s0083g01110.2.v2.1	0.2095	1.0968	0.2157	1.131
VIT_201s0011g00280.1.v2.1	VIT_214s0068g00090.1.v2.1	0.46	-1	0.4676	2.6042
VIT_201s0011g00370.2.v2.1	VIT_214s0068g00230.1.v2.1	0.1916	1.7543	0.205	2.9312
VIT_201s0011g00440.1.v2.1	VIT_214s0068g00291.1.v2.1	0.5967	2.8645	0.5899	3.9304
VIT_201s0011g00550.2.v2.1	VIT_214s0068g00400.1.v2.1	0.1904	1.1451	0.1927	1.6212
VIT_201s0011g00660.1.v2.1	VIT_214s0068g00760.1.v2.1	0.5193	-1	0.5179	4.5822
VIT_201s0137g00240.1.v2.1	VIT_214s0219g00230.1.v2.1	0.1144	1.4655	0.1153	3.343
VIT_201s0137g00320.1.v2.1	VIT_214s0219g00270.1.v2.1	0.377	1.6745	0.3957	2.2493
VIT_201s0137g00370.1.v2.1	VIT_214s0219g00300.1.v2.1	0.3259	1.5028	0.3443	1.4146
VIT_201s0137g00380.1.v2.1	VIT_214s0066g00010.1.v2.1	0.4331	1.3563	0.4476	1.5236
VIT_201s0137g00400.1.v2.1	VIT_214s0066g00050.1.v2.1	0.6548	2.2476	0.7112	1.7619
VIT_201s0137g00700.1.v2.1	VIT_214s0066g00240.1.v2.1	0.4169	2.1153	0.417	2.163
VIT_201s0137g00770.1.v2.1	VIT_214s0066g00310.2.v2.1	0.1479	0.819	0.1522	0.8247
VIT_201s0137g00810.1.v2.1	VIT_214s0066g00350.1.v2.1	0.097	1.8993	0.0979	1.6751
VIT_201s0011g02760.1.v2.1	VIT_214s0083g00220.2.v2.1	0.3343	0.9639	0.332	1.6209
VIT_201s0011g02840.2.v2.1	VIT_214s0083g00180.1.v2.1	0.4887	-1	0.5269	1.7789
VIT_201s0011g02920.1.v2.1	VIT_214s0083g00150.1.v2.1	0.4626	1.5232	0.478	2.3437
VIT_201s0011g03070.1.v2.1	VIT_214s0083g00130.1.v2.1	0.2278	-1	0.2265	3.9285
VIT_201s0011g03090.1.v2.1	VIT_214s0083g00110.1.v2.1	0.2382	1.5174	0.2349	1.7419
VIT_201s0011g03250.1.v2.1	VIT_214s0006g03190.1.v2.1	0.5764	-1	0.5786	3.7812
VIT_201s0011g03270.1.v2.1	VIT_214s0006g03180.1.v2.1	0.2307	3.4162	0.2368	1.9691
VIT_201s0011g03300.1.v2.1	VIT_214s0006g03060.1.v2.1	0.0862	0.9729	0.0836	4.1072
VIT_201s0011g03330.3.v2.1	VIT_214s0006g03050.1.v2.1	0.2019	1.3413	0.2115	1.4043
VIT_201s0011g03410.3.v2.1	VIT_214s0006g03040.2.v2.1	0.1481	0.8787	0.151	0.8973
VIT_201s0011g03490.1.v2.1	VIT_214s0006g02990.1.v2.1	0.0993	2.0916	0.099	2.2209
VIT_201s0011g03530.1.v2.1	VIT_214s0006g02950.1.v2.1	0.4008	1.5776	0.4221	1.4921
VIT_201s0011g03580.1.v2.1	VIT_214s0006g02910.1.v2.1	0.2348	1.6428	0.2469	1.5053
VIT_201s0011g03620.2.v2.1	VIT_214s0006g02900.1.v2.1	0.411	2.3089	0.404	5.934
VIT_201s0011g03720.1.v2.1	VIT_214s0006g02850.1.v2.1	0.5038	1.1113	0.5112	1.2161
VIT_201s0011g03750.1.v2.1	VIT_214s0006g02820.1.v2.1	0.2807	1.2821	0.2954	1.2543
VIT_201s0011g03755.1.v2.1	VIT_214s0006g02766.1.v2.1	0.354	1.8692	0.3565	1.7496
VIT_201s0011g03780.1.v2.1	VIT_214s0006g02730.1.v2.1	0.3043	1.6479	0.3245	1.3409
VIT_201s0011g03840.1.v2.1	VIT_214s0006g02700.1.v2.1	0.2393	2.2742	0.2492	2.3806
VIT_201s0011g03870.1.v2.1	VIT_214s0006g02690.2.v2.1	0.2729	1.3637	0.2832	1.4386
VIT_201s0011g03900.1.v2.1	VIT_214s0006g02640.1.v2.1	0.2311	1.2037	0.233	1.987
VIT_201s0011g03950.1.v2.1	VIT_214s0006g02600.2.v2.1	0.336	1.8217	0.3477	1.4057
VIT_201s0011g03985.1.v2.1	VIT_214s0006g02595.1.v2.1	0.9155	1.3299	0.8811	1.8574
VIT_201s0011g04010.1.v2.1	VIT_214s0006g02590.1.v2.1	0.1357	1.8216	0.1389	1.4466
VIT_201s0011g04140.1.v2.1	VIT_214s0006g02490.2.v2.1	0.3997	1.0218	0.4197	0.9228
VIT_201s0011g04160.1.v2.1	VIT_214s0006g02480.1.v2.1	0.2578	0.9913	0.2565	1.2365
VIT_201s0011g04260.1.v2.1	VIT_214s0006g02450.1.v2.1	0.3672	2.3321	0.3746	1.869
VIT_201s0011g04430.1.v2.1	VIT_214s0006g02260.1.v2.1	0.2758	1.1023	0.2951	0.9837
VIT_201s0011g04480.1.v2.1	VIT_214s0006g02220.1.v2.1	0.0733	1.612	0.0747	1.3435
VIT_201s0011g04550.1.v2.1	VIT_214s0006g02083.1.v2.1	0.3192	1.8096	0.3104	3.5764
VIT_201s0011g04560.1.v2.1	VIT_214s0006g02080.1.v2.1	0.166	0.9255	0.1737	0.8795
VIT_201s0011g04585.1.v2.1	VIT_214s0006g02050.1.v2.1	0.4186	1.6222	0.4471	2.4439
VIT_201s0011g04590.2.v2.1	VIT_214s0006g01980.3.v2.1	0.2143	0.9851	0.2206	1.0926
VIT_201s0011g04640.2.v2.1	VIT_214s0006g01970.4.v2.1	0.1606	1.1598	0.1674	1.0745
VIT_201s0011g04650.1.v2.1	VIT_214s0006g01910.1.v2.1	0.4986	1.2989	0.4905	1.4986
VIT_201s0011g04700.1.v2.1	VIT_214s0006g01800.1.v2.1	0.1112	1.0038	0.1106	1.3403
VIT_201s0011g04710.1.v2.1	VIT_214s0006g01780.1.v2.1	0.4018	1.2329	0.4027	2.7082
VIT_201s0011g04760.1.v2.1	VIT_214s0006g01620.1.v2.1	0.2221	2.1267	0.2299	1.5019
VIT_201s0011g04780.1.v2.1	VIT_214s0006g01610.1.v2.1	0.2334	1.9611	0.2446	1.3897
VIT_201s0010g03680.1.v2.1	VIT_214s0068g01970.1.v2.1	0.2304	1.1715	0.2279	1.5351
VIT_201s0010g03850.1.v2.1	VIT_214s0068g01820.1.v2.1	0.3334	-1	0.3312	2.9496
VIT_201s0010g03896.1.v2.1	VIT_214s0068g01800.1.v2.1	0.2054	1.1843	0.218	1.0656
VIT_201s0010g03910.2.v2.1	VIT_214s0068g01780.1.v2.1	0.4124	1.2516	0.4362	1.2348
VIT_201s0010g03930.1.v2.1	VIT_214s0068g01770.1.v2.1	0.263	-1	0.2726	2.702
VIT_201s0010g03960.2.v2.1	VIT_214s0068g01720.1.v2.1	0.3727	1.1827	0.377	1.5505
VIT_201s0146g00100.2.v2.1	VIT_214s0068g01670.3.v2.1	0.329	-1	0.3299	4.3043
VIT_201s0146g00130.2.v2.1	VIT_214s0068g01650.2.v2.1	0.3646	0.9353	0.3672	1.1358
VIT_201s0146g00215.1.v2.1	VIT_214s0068g01620.1.v2.1	0.321	0.9911	0.3426	0.8306
VIT_201s0146g00220.1.v2.1	VIT_214s0068g01570.1.v2.1	0.1115	0.9115	0.1049	2.0309
VIT_201s0146g00250.2.v2.1	VIT_214s0068g01540.1.v2.1	0.3247	1.7291	0.3403	1.2633
VIT_201s0146g00280.1.v2.1	VIT_214s0068g01490.1.v2.1	0.4193	1.3684	0.4259	2.0975
VIT_201s0146g00330.3.v2.1	VIT_214s0068g01470.3.v2.1	0.2951	0.8379	0.2973	0.932
VIT_201s0146g00360.3.v2.1	VIT_214s0068g01380.1.v2.1	0.3555	1.3245	0.3655	1.3919
VIT_201s0146g00410.1.v2.1	VIT_214s0068g01360.1.v2.1	0.2336	1.2587	0.2483	1.0127
VIT_201s0146g00450.1.v2.1	VIT_214s0068g01330.1.v2.1	0.2586	1.1808	0.2636	1.453
VIT_201s0146g00460.1.v2.1	VIT_214s0068g01310.1.v2.1	0.4967	1.4972	0.5657	1.0809
VIT_201s0146g00490.2.v2.1	VIT_214s0068g01170.1.v2.1	0.5888	-1	0.5924	4.7222
VIT_201s0150g00040.1.v2.1	VIT_214s0068g01100.1.v2.1	0.4927	1.8159	0.5176	1.3721
VIT_201s0150g00070.1.v2.1	VIT_214s0068g01070.3.v2.1	0.2818	1.0849	0.2811	1.6962
VIT_201s0150g00110.1.v2.1	VIT_214s0068g01060.1.v2.1	0.5955	1.4384	0.5863	1.6272
VIT_201s0150g00120.1.v2.1	VIT_214s0068g01040.1.v2.1	0.5778	2.8905	0.6009	1.8713
VIT_201s0150g00160.1.v2.1	VIT_214s0068g01030.1.v2.1	0.1868	1.0577	0.1882	1.2383
VIT_201s0150g00310.1.v2.1	VIT_214s0068g00880.1.v2.1	0.1386	1.9902	0.1418	1.5463
VIT_201s0150g00320.2.v2.1	VIT_214s0068g00870.1.v2.1	0.3659	1.4264	0.3608	1.7196
VIT_201s0150g00370.1.v2.1	VIT_214s0068g00750.1.v2.1	0.4459	2.1563	0.4596	1.591
VIT_201s0150g00380.1.v2.1	VIT_214s0068g00730.1.v2.1	0.3403	1.1401	0.33	1.6101
VIT_201s0150g00500.1.v2.1	VIT_214s0068g00680.1.v2.1	0.0701	0.9338	0.0745	0.7218
VIT_201s0010g02240.2.v2.1	VIT_214s0219g00090.2.v2.1	0.6285	1.9278	0.6462	1.6375
VIT_201s0010g02260.1.v2.1	VIT_214s0219g00020.1.v2.1	0.132	0.9971	0.136	0.9558
VIT_201s0010g02350.1.v2.1	VIT_214s0171g00530.5.v2.1	0.1104	1.0707	0.1156	1.0368
VIT_201s0010g02380.1.v2.1	VIT_214s0171g00480.1.v2.1	0.3457	1.3542	0.3505	1.3007
VIT_201s0010g02420.1.v2.1	VIT_214s0171g00450.1.v2.1	0.1466	1.2889	0.1489	1.5613
VIT_201s0010g02460.2.v2.1	VIT_214s0171g00440.1.v2.1	0.0799	1.1826	0.0814	1.3951
VIT_201s0010g02480.2.v2.1	VIT_214s0171g00410.2.v2.1	0.211	1.0834	0.2156	1.1727
VIT_201s0010g02640.1.v2.1	VIT_214s0171g00400.1.v2.1	0.151	1.3996	0.1559	1.3499
VIT_201s0010g02680.1.v2.1	VIT_214s0171g00390.1.v2.1	0.2841	-1	0.299	2.5442
VIT_201s0010g02740.1.v2.1	VIT_214s0171g00290.1.v2.1	0.3651	1.4278	0.3832	1.2662
VIT_201s0010g02800.1.v2.1	VIT_214s0171g00210.1.v2.1	0.1819	1.1657	0.1953	0.9504
VIT_201s0010g02810.1.v2.1	VIT_214s0171g00170.1.v2.1	0.3095	0.8539	0.3203	0.8744
VIT_201s0010g03000.1.v2.1	VIT_214s0171g00150.1.v2.1	0.2361	0.8393	0.2328	1.588
VIT_201s0010g03060.1.v2.1	VIT_214s0171g00120.1.v2.1	0.4091	1.0892	0.4339	1.0696
VIT_201s0010g00540.3.v2.1	VIT_214s0083g00930.1.v2.1	0.2786	1.5648	0.2913	1.175
VIT_201s0010g00600.1.v2.1	VIT_214s0083g00880.1.v2.1	0.1795	1.1288	0.1817	1.3865
VIT_201s0010g00650.1.v2.1	VIT_214s0083g00820.1.v2.1	0.5408	-1	0.5487	3.1117
VIT_201s0010g00670.1.v2.1	VIT_214s0083g00800.1.v2.1	0.1984	1.2822	0.2009	1.6111
VIT_201s0010g00690.1.v2.1	VIT_214s0083g00790.1.v2.1	0.1482	0.9762	0.152	1.0072
VIT_201s0010g00750.1.v2.1	VIT_214s0083g00730.2.v2.1	0.4128	1.1332	0.4313	1.2797
VIT_201s0010g00930.1.v2.1	VIT_214s0083g00700.1.v2.1	0.1964	1.7061	0.1999	1.4414
VIT_201s0010g01010.1.v2.1	VIT_214s0083g00630.3.v2.1	0.5937	1.5062	0.6219	2.1313
VIT_201s0026g02360.1.v2.1	VIT_214s0108g00860.1.v2.1	0.1848	1.045	0.1953	0.93
VIT_201s0026g02410.1.v2.1	VIT_214s0108g00850.1.v2.1	0	0.9581	0	2.1265
VIT_201s0026g02420.1.v2.1	VIT_214s0108g00840.3.v2.1	0.4218	1.4546	0.4401	1.7923
VIT_201s0026g02450.1.v2.1	VIT_214s0108g00760.1.v2.1	0.2855	1.1891	0.2984	1.0487
VIT_201s0026g02500.1.v2.1	VIT_214s0108g00620.1.v2.1	0.328	1.6325	0.3515	1.3237
VIT_201s0026g02510.1.v2.1	VIT_214s0108g00600.1.v2.1	0.6535	2.3703	0.68	1.6823
VIT_201s0026g01080.1.v2.1	VIT_217s0000g05330.1.v2.1	0.0273	0.8994	0.0275	1.0137
VIT_201s0026g01100.1.v2.1	VIT_217s0000g05350.1.v2.1	0.2456	0.7348	0.2494	0.9799
VIT_201s0026g01140.1.v2.1	VIT_217s0000g05370.1.v2.1	0.2185	1.3486	0.2149	1.6281
VIT_201s0026g01240.1.v2.1	VIT_217s0000g05410.1.v2.1	0.1604	1.096	0.1642	1.2789
VIT_201s0026g01300.1.v2.1	VIT_217s0000g05440.1.v2.1	0.2211	0.9927	0.2193	1.5745
VIT_201s0026g01450.1.v2.1	VIT_217s0000g05530.2.v2.1	0.228	1.2279	0.2329	1.5459
VIT_201s0026g01490.1.v2.1	VIT_217s0000g05550.1.v2.1	0.4249	-1	0.4394	2.2773
VIT_201s0026g01550.2.v2.1	VIT_217s0000g05630.1.v2.1	0.2768	1.0618	0.2931	0.9944
VIT_201s0026g01570.1.v2.1	VIT_217s0000g05640.1.v2.1	0.1686	1.3649	0.1791	1.157
VIT_201s0026g01640.2.v2.1	VIT_217s0000g05680.3.v2.1	0.0953	2.2346	0.0917	3.8786
VIT_201s0026g01650.1.v2.1	VIT_217s0000g05690.1.v2.1	0.4374	1.504	0.459	1.4827
VIT_201s0026g01670.1.v2.1	VIT_217s0000g05740.1.v2.1	0.2427	1.6037	0.241	1.7577
VIT_201s0026g01730.1.v2.1	VIT_217s0000g05810.1.v2.1	0.3267	1.2047	0.3415	1.2171
VIT_201s0026g01770.2.v2.1	VIT_217s0000g05820.7.v2.1	0.0171	1.0541	0.0177	1.0029
VIT_201s0026g01824.1.v2.1	VIT_217s0000g05840.2.v2.1	0.2766	1.0832	0.2855	1.1437
VIT_201s0026g01860.1.v2.1	VIT_217s0000g05880.1.v2.1	0.0351	0.9893	0.0353	1.3431
VIT_201s0026g01880.2.v2.1	VIT_217s0000g05890.2.v2.1	0.2787	1.2068	0.2788	2.1059
VIT_201s0026g02030.1.v2.1	VIT_217s0000g05900.1.v2.1	0.1074	1.4227	0.1047	1.8907
VIT_201s0026g02080.1.v2.1	VIT_217s0000g05920.1.v2.1	0.1804	1.1529	0.1812	1.7534
VIT_201s0026g02110.1.v2.1	VIT_217s0000g05970.1.v2.1	0.034	1.028	0.0323	1.6927
VIT_201s0026g02170.1.v2.1	VIT_217s0000g05980.1.v2.1	0.2537	0.8394	0.251	1.1979
VIT_201s0026g02190.1.v2.1	VIT_217s0000g05990.1.v2.1	0.1695	0.9154	0.1769	0.8571
VIT_201s0026g02200.1.v2.1	VIT_217s0000g06020.1.v2.1	0.1728	1.5818	0.1764	3.3425
VIT_201s0026g02330.1.v2.1	VIT_217s0000g06040.1.v2.1	0.4402	1.5128	0.4506	1.3289
VIT_201s0026g02340.1.v2.1	VIT_217s0000g06050.1.v2.1	0.1178	0.9139	0.1199	1.0136
VIT_201s0026g02370.1.v2.1	VIT_217s0000g06110.3.v2.1	0.42	1.6105	0.4322	1.3277
VIT_201s0026g02450.1.v2.1	VIT_217s0000g06200.1.v2.1	0.1472	2.6226	0.1609	2.4095
VIT_201s0026g02470.1.v2.1	VIT_217s0000g06230.2.v2.1	0.1201	0.959	0.1258	0.9838
VIT_201s0026g02580.1.v2.1	VIT_217s0000g06310.1.v2.1	0.2988	1.0957	0.3124	1.118
VIT_201s0026g02590.1.v2.1	VIT_217s0000g06325.1.v2.1	0.4965	-1	0.5194	3.6078
VIT_201s0026g02610.1.v2.1	VIT_217s0000g06340.2.v2.1	0.5374	1.5797	0.5549	1.9741
VIT_201s0026g02620.1.v2.1	VIT_217s0000g06360.4.v2.1	0.1059	0.7127	0.1069	0.7328
VIT_201s0026g02690.1.v2.1	VIT_217s0000g06380.1.v2.1	0.1549	0.8519	0.1635	0.7575
VIT_201s0026g02770.1.v2.1	VIT_217s0000g06410.1.v2.1	0.4364	1.8807	0.435	2.0322
VIT_201s0182g00160.1.v2.1	VIT_217s0000g06440.1.v2.1	0.227	1.1671	0.2368	1.2448
VIT_201s0010g00510.1.v2.1	VIT_217s0000g06680.1.v2.1	0.1059	0.9389	0.1125	0.7619
VIT_201s0011g00080.2.v2.1	VIT_217s0000g04980.1.v2.1	0.2998	1.5265	0.3098	1.2968
VIT_201s0011g00100.1.v2.1	VIT_217s0000g04990.1.v2.1	0.2238	1.6029	0.2249	1.5612
VIT_201s0011g00130.1.v2.1	VIT_217s0000g05020.2.v2.1	0.3393	1.135	0.35	1.3778
VIT_201s0011g00160.1.v2.1	VIT_217s0000g05030.1.v2.1	0.0543	0.8354	0.0561	0.7948
VIT_201s0011g00350.1.v2.1	VIT_217s0000g05110.1.v2.1	0.175	1.4695	0.1788	1.6062
VIT_201s0011g00370.2.v2.1	VIT_217s0000g05160.1.v2.1	0.4538	1.2474	0.4939	1.1771
VIT_201s0011g00400.2.v2.1	VIT_217s0000g05240.1.v2.1	0.347	0.9722	0.353	1.1821
VIT_201s0011g00410.1.v2.1	VIT_217s0000g05280.1.v2.1	0.871	5.1458	0.8541	4.1239
VIT_201s0010g03550.1.v2.1	VIT_217s0000g01130.5.v2.1	0.998	3.0895	0.9172	3.355
VIT_201s0010g03760.2.v2.1	VIT_217s0000g01140.1.v2.1	0.2004	1.6721	0.2026	1.5165
VIT_201s0010g03770.1.v2.1	VIT_217s0000g01150.1.v2.1	0.2701	1.068	0.2638	2.1901
VIT_201s0010g03850.1.v2.1	VIT_217s0000g01210.1.v2.1	0.3501	1.9268	0.3559	1.7057
VIT_201s0010g03910.2.v2.1	VIT_217s0000g01260.1.v2.1	0.3111	1.0804	0.3268	1.0276
VIT_201s0010g03930.1.v2.1	VIT_217s0000g01280.1.v2.1	0.2379	2.1072	0.2416	1.7296
VIT_201s0010g02190.1.v2.1	VIT_217s0000g10060.1.v2.1	0.4711	1.7526	0.4857	1.4104
VIT_201s0010g02200.2.v2.1	VIT_217s0000g10070.4.v2.1	0.2082	1.1044	0.2187	1.0526
VIT_201s0010g02230.1.v2.1	VIT_217s0000g10100.2.v2.1	0.3232	2.1882	0.3295	1.81
VIT_201s0010g02270.1.v2.1	VIT_217s0000g10300.1.v2.1	0.2035	1.2862	0.2131	1.4082
VIT_201s0010g02420.1.v2.1	VIT_217s0000g10420.1.v2.1	0.2966	1.4369	0.2956	1.5376
VIT_201s0010g02460.2.v2.1	VIT_217s0000g10430.1.v2.1	0.0475	0.9158	0.0455	1.8601
VIT_201s0011g02470.1.v2.1	VIT_217s0000g04460.1.v2.1	0.169	1.4749	0.1715	1.3141
VIT_201s0011g02480.2.v2.1	VIT_217s0000g04450.1.v2.1	0.1614	1.3959	0.1675	1.574
VIT_201s0011g02780.1.v2.1	VIT_217s0000g04340.1.v2.1	0.2083	1.5237	0.2177	1.7847
VIT_201s0011g02860.1.v2.1	VIT_217s0000g04220.1.v2.1	0.6506	1.8786	0.6757	1.6137
VIT_201s0011g02920.1.v2.1	VIT_217s0000g04180.1.v2.1	0.402	1.3599	0.389	1.9603
VIT_201s0011g02950.1.v2.1	VIT_217s0000g04160.4.v2.1	0.1313	0.94	0.1363	0.9203
VIT_201s0011g02960.1.v2.1	VIT_217s0000g04150.2.v2.1	0.2681	1.3089	0.2784	1.2393
VIT_201s0011g03140.1.v2.1	VIT_217s0000g04060.1.v2.1	0.3645	1.0708	0.3666	2.0803
VIT_201s0011g03190.2.v2.1	VIT_217s0000g04020.1.v2.1	0.0782	1.3558	0.0819	1.4632
VIT_201s0011g03210.1.v2.1	VIT_217s0000g03990.1.v2.1	0.2766	1.5493	0.2712	1.8821
VIT_201s0011g03250.1.v2.1	VIT_217s0000g03960.1.v2.1	0.5074	2.533	0.5212	1.8325
VIT_201s0011g03280.1.v2.1	VIT_217s0000g03870.1.v2.1	0.0698	0.9784	0.073	0.9209
VIT_201s0011g03290.1.v2.1	VIT_217s0000g03850.1.v2.1	0.2534	1.2318	0.2563	1.7001
VIT_201s0011g03360.1.v2.1	VIT_217s0000g03840.1.v2.1	0.4995	2.5592	0.5205	1.6929
VIT_201s0011g03420.1.v2.1	VIT_217s0000g03790.1.v2.1	0.3808	1.6825	0.3791	1.7644
VIT_201s0011g03440.1.v2.1	VIT_217s0000g03780.1.v2.1	0.6082	1.6841	0.6027	2.2438
VIT_201s0011g03470.1.v2.1	VIT_217s0000g03765.2.v2.1	0.4999	4.1126	0.5128	2.2204
VIT_201s0011g03530.1.v2.1	VIT_217s0000g03720.1.v2.1	0.3996	3.2374	0.4015	2.8532
VIT_201s0011g03580.1.v2.1	VIT_217s0000g03680.1.v2.1	0.362	1.6927	0.3717	1.9283
VIT_201s0011g03650.1.v2.1	VIT_217s0000g03595.1.v2.1	0.5034	-1	0.5074	3.4661
VIT_201s0011g03720.1.v2.1	VIT_217s0000g03580.1.v2.1	0.4405	2.3814	0.449	1.933
VIT_201s0011g03730.1.v2.1	VIT_217s0000g03560.1.v2.1	0.2797	1.5718	0.2888	1.2417
VIT_201s0011g03755.1.v2.1	VIT_217s0000g03460.1.v2.1	0.4879	2.3784	0.4902	2.2375
VIT_201s0011g03760.3.v2.1	VIT_217s0000g03450.1.v2.1	0.2251	1.4943	0.2274	1.7649
VIT_201s0011g03820.1.v2.1	VIT_217s0000g03440.1.v2.1	0.1711	0.9261	0.175	0.9652
VIT_201s0011g03840.1.v2.1	VIT_217s0000g03420.1.v2.1	0.253	2.4894	0.2614	1.6234
VIT_201s0011g03850.1.v2.1	VIT_217s0000g03400.1.v2.1	0.2371	1.6812	0.2464	2.6414
VIT_201s0011g03950.1.v2.1	VIT_217s0000g03340.1.v2.1	0.2783	1.6759	0.2799	1.6069
VIT_201s0011g03985.1.v2.1	VIT_217s0000g03320.1.v2.1	1.0016	1.5894	1.0639	1.4567
VIT_201s0011g04000.1.v2.1	VIT_217s0000g03300.2.v2.1	0.1765	1.2875	0.1774	1.2639
VIT_201s0011g04030.1.v2.1	VIT_217s0000g03260.1.v2.1	0.4614	1.2809	0.5022	1.0774
VIT_201s0011g04080.2.v2.1	VIT_217s0000g03210.1.v2.1	0.5368	1.1967	0.5488	1.3263
VIT_201s0011g04090.1.v2.1	VIT_217s0000g03200.3.v2.1	0.2745	0.91	0.2808	0.9306
VIT_201s0011g04140.1.v2.1	VIT_217s0000g03180.1.v2.1	0.305	1.4949	0.3222	1.2087
VIT_201s0011g04160.1.v2.1	VIT_217s0000g03170.1.v2.1	0.2939	1.4291	0.2925	1.5055
VIT_201s0011g04320.1.v2.1	VIT_217s0000g03120.1.v2.1	0.2356	1.1219	0.2348	2.502
VIT_201s0011g04340.1.v2.1	VIT_217s0000g03110.2.v2.1	0.1907	1.0124	0.1907	1.2975
VIT_201s0011g04360.2.v2.1	VIT_217s0000g03030.1.v2.1	0.1204	0.8021	0.1222	0.9083
VIT_201s0011g04370.2.v2.1	VIT_217s0000g03010.1.v2.1	0.0958	0.897	0.0986	0.9288
VIT_201s0011g04430.1.v2.1	VIT_217s0000g02970.1.v2.1	0.4025	2.7768	0.4262	1.539
VIT_201s0011g04490.1.v2.1	VIT_217s0000g02900.1.v2.1	0.0378	0.7305	0.0378	0.8071
VIT_201s0011g04760.1.v2.1	VIT_217s0000g02650.1.v2.1	0.1598	1.2673	0.1596	1.3033
VIT_201s0011g04780.1.v2.1	VIT_217s0000g02640.1.v2.1	0.3244	1.6912	0.3424	1.6851
VIT_201s0011g04920.1.v2.1	VIT_217s0000g02570.1.v2.1	0.1126	0.8052	0.1119	1.084
VIT_201s0011g04940.1.v2.1	VIT_217s0000g02550.2.v2.1	1.0385	-1	1.0599	4.1421
VIT_201s0011g05020.1.v2.1	VIT_217s0000g02460.1.v2.1	0.2639	1.3528	0.277	1.4838
VIT_201s0011g05050.2.v2.1	VIT_217s0000g02440.3.v2.1	0.3057	1.1222	0.3121	1.2191
VIT_201s0011g05200.1.v2.1	VIT_217s0000g02430.1.v2.1	0.156	1.1995	0.1573	2.5344
VIT_201s0011g05230.1.v2.1	VIT_217s0000g02290.2.v2.1	0.1971	2.0336	0.2052	1.3939
VIT_201s0011g05560.2.v2.1	VIT_217s0000g02230.1.v2.1	0.4106	1.0876	0.422	1.225
VIT_201s0011g05670.2.v2.1	VIT_217s0000g02050.1.v2.1	0.3293	1.1117	0.3359	1.1634
VIT_201s0011g05965.1.v2.1	VIT_217s0000g01940.1.v2.1	0.368	1.1576	0.3912	1.0643
VIT_201s0137g00530.1.v2.1	VIT_217s0000g09060.1.v2.1	0.033	0.1355	0.0321	0.1542
VIT_201s0127g00010.1.v2.1	VIT_217s0000g08870.1.v2.1	0.1909	0.9212	0.1903	1.1997
VIT_201s0127g00036.1.v2.1	VIT_217s0000g08840.1.v2.1	0.5354	1.7456	0.5391	1.6884
VIT_201s0127g00050.1.v2.1	VIT_217s0000g08830.1.v2.1	0.4254	-1	0.4492	1.7591
VIT_201s0127g00130.1.v2.1	VIT_217s0000g08770.1.v2.1	0.5712	-1	0.5584	4.519
VIT_201s0127g00210.1.v2.1	VIT_217s0000g08710.1.v2.1	0.1899	1.2203	0.1963	1.2511
VIT_201s0127g00270.1.v2.1	VIT_217s0000g08600.2.v2.1	0.235	1.1416	0.2348	1.5903
VIT_201s0127g00290.1.v2.1	VIT_217s0000g08590.3.v2.1	0.279	1.0136	0.3044	0.8052
VIT_201s0127g00360.2.v2.1	VIT_217s0000g08570.2.v2.1	0.2486	1.4667	0.2602	1.5632
VIT_201s0127g00490.1.v2.1	VIT_217s0000g08520.1.v2.1	0.1784	1.0897	0.1778	2.4358
VIT_201s0127g00680.1.v2.1	VIT_217s0000g08370.2.v2.1	0.4211	2.2717	0.4313	1.7935
VIT_201s0127g00850.1.v2.1	VIT_217s0000g08160.1.v2.1	0.2789	1.9349	0.2739	2.8537
VIT_201s0127g00886.1.v2.1	VIT_217s0000g08150.1.v2.1	0.5402	1.6928	0.5699	1.2988
VIT_201s0026g00190.1.v2.1	VIT_217s0000g08080.1.v2.1	0.3096	1.2444	0.3258	1.1588
VIT_201s0026g00210.1.v2.1	VIT_217s0000g08070.1.v2.1	0.1268	1.0469	0.1263	1.5451
VIT_201s0026g00240.1.v2.1	VIT_217s0000g08030.1.v2.1	0.2475	0.9563	0.2523	1.0389
VIT_201s0026g00280.8.v2.1	VIT_217s0000g08010.1.v2.1	0.1449	0.9686	0.1501	0.9665
VIT_201s0026g00300.1.v2.1	VIT_217s0000g07965.1.v2.1	0.2491	1.5184	0.2556	1.2935
VIT_201s0026g00350.1.v2.1	VIT_217s0000g07950.2.v2.1	0.2261	1.3929	0.2427	1.2199
VIT_201s0026g00480.1.v2.1	VIT_217s0000g07910.1.v2.1	0.5164	1.6926	0.5619	1.7563
VIT_201s0026g00630.1.v2.1	VIT_217s0000g07790.1.v2.1	0.2998	1.975	0.3211	2.1908
VIT_201s0026g00830.1.v2.1	VIT_217s0000g07750.1.v2.1	0.2147	1.1187	0.2021	2.1317
VIT_201s0026g00860.1.v2.1	VIT_217s0000g07720.4.v2.1	0.5414	1.101	0.5553	1.2499
VIT_201s0026g00880.1.v2.1	VIT_217s0000g07690.1.v2.1	0.2269	1.2896	0.2333	1.4757
VIT_201s0026g00940.1.v2.1	VIT_217s0000g07580.1.v2.1	0.272	1.2674	0.2892	1.2091
VIT_201s0026g00950.1.v2.1	VIT_217s0000g07570.1.v2.1	0.3651	1.3102	0.3699	1.9121
VIT_201s0026g01010.2.v2.1	VIT_217s0000g07540.2.v2.1	0.7583	3.9127	0.7611	4.1196
VIT_201s0026g01050.1.v2.1	VIT_217s0000g07510.2.v2.1	0.1967	1.7584	0.2017	2.0118
VIT_201s0010g03670.1.v2.1	VIT_217s0000g01330.1.v2.1	0.1714	1.2841	0.177	1.3911
VIT_201s0010g03980.1.v2.1	VIT_217s0000g01120.1.v2.1	0.3346	1.1319	0.3393	1.3347
VIT_201s0146g00030.1.v2.1	VIT_217s0000g01110.1.v2.1	0.3031	-1	0.3335	1.3325
VIT_201s0146g00070.1.v2.1	VIT_217s0000g01030.1.v2.1	0.4462	1.4426	0.4642	1.4577
VIT_201s0146g00100.2.v2.1	VIT_217s0000g01000.1.v2.1	0.3799	-1	0.3776	4.1886
VIT_201s0146g00180.1.v2.1	VIT_217s0000g00921.1.v2.1	0.3261	2.3056	0.3334	1.7876
VIT_201s0146g00260.1.v2.1	VIT_217s0000g00820.1.v2.1	0.3997	2.9267	0.4282	1.4242
VIT_201s0146g00280.1.v2.1	VIT_217s0000g00770.1.v2.1	0.2316	1.1363	0.2363	1.2214
VIT_201s0146g00310.1.v2.1	VIT_217s0000g00690.1.v2.1	0.0943	0.7372	0.096	0.7988
VIT_201s0146g00370.1.v2.1	VIT_217s0000g00530.1.v2.1	0.2565	1.1416	0.2584	1.6727
VIT_201s0146g00520.1.v2.1	VIT_217s0000g00490.1.v2.1	0.2575	1.2601	0.2509	1.6376
VIT_201s0150g00030.2.v2.1	VIT_217s0000g00310.1.v2.1	0.1981	0.9666	0.2015	1.149
VIT_201s0150g00050.2.v2.1	VIT_217s0000g00270.1.v2.1	0.2956	-1	0.2952	4.0809
VIT_201s0150g00090.11.v2.1	VIT_217s0000g00240.3.v2.1	0.2237	1.0354	0.2232	1.6363
VIT_201s0150g00120.1.v2.1	VIT_217s0000g00200.1.v2.1	0.4207	-1	0.437	2.177
VIT_201s0150g00140.1.v2.1	VIT_217s0000g00170.1.v2.1	0.3352	-1	0.3309	3.3411
VIT_201s0150g00150.1.v2.1	VIT_217s0000g00160.1.v2.1	0.1177	1.1546	0.1181	1.4621
VIT_201s0150g00170.1.v2.1	VIT_217s0000g00130.3.v2.1	0.221	1.2608	0.2319	1.1851
VIT_201s0150g00180.1.v2.1	VIT_217s0000g00120.3.v2.1	0.0601	1.3344	0.0627	1.3484
VIT_201s0150g00340.1.v2.1	VIT_217s0000g00070.1.v2.1	0.4759	1.2725	0.4868	1.4223
VIT_201s0137g00200.1.v2.1	VIT_217s0000g09900.1.v2.1	0.1882	1.0342	0.1851	1.6303
VIT_201s0137g00240.1.v2.1	VIT_217s0000g09810.1.v2.1	0.0767	1.5041	0.0786	2.7687
VIT_201s0137g00330.1.v2.1	VIT_217s0000g09770.1.v2.1	0.1804	1.3942	0.1837	1.4642
VIT_201s0137g00350.1.v2.1	VIT_217s0000g09760.1.v2.1	0.3257	2.5622	0.3328	1.932
VIT_201s0137g00360.1.v2.1	VIT_217s0000g09730.1.v2.1	0.3251	1.3713	0.3192	1.5919
VIT_201s0137g00380.1.v2.1	VIT_217s0000g09700.1.v2.1	0.411	1.4713	0.4335	1.5261
VIT_201s0137g00460.7.v2.1	VIT_217s0000g09640.1.v2.1	0.1824	1.1763	0.1792	1.3606
VIT_201s0137g00520.1.v2.1	VIT_217s0000g09510.1.v2.1	0.4685	3.1741	0.4938	1.6313
VIT_201s0137g00545.1.v2.1	VIT_217s0000g09500.1.v2.1	0.3161	-1	0.31	2.9119
VIT_201s0137g00670.1.v2.1	VIT_217s0000g09490.1.v2.1	0.3601	1.4281	0.3532	1.7093
VIT_201s0137g00740.2.v2.1	VIT_217s0000g09400.1.v2.1	0.1425	0.9394	0.1514	0.7582
VIT_201s0011g00440.1.v2.1	VIT_217s0000g07430.1.v2.1	0.5454	1.6063	0.5442	1.6528
VIT_201s0011g00460.1.v2.1	VIT_217s0000g07320.1.v2.1	0.4848	1.6167	0.5027	1.3518
VIT_201s0011g00570.1.v2.1	VIT_217s0000g07260.1.v2.1	0.2637	1.3514	0.2756	1.4446
VIT_201s0011g00680.1.v2.1	VIT_217s0000g06980.1.v2.1	0.0689	0.5624	0.0687	0.6327
VIT_201s0011g00690.1.v2.1	VIT_217s0000g06960.1.v2.1	0.0581	1.3174	0.0598	1.351
VIT_201s0011g00810.1.v2.1	VIT_217s0000g06880.3.v2.1	0.4005	-1	0.4059	2.7402
VIT_201s0011g00910.1.v2.1	VIT_217s0000g06760.4.v2.1	0.5721	1.4562	0.5949	2.2478
VIT_210s0523g00030.3.v2.1	VIT_212s0028g03570.2.v2.1	0.7196	-1	0.6973	4.4676
VIT_210s0003g00050.1.v2.1	VIT_212s0028g03350.1.v2.1	0.2339	1.2472	0.2369	1.5205
VIT_210s0003g00080.1.v2.1	VIT_212s0028g03340.2.v2.1	0.2191	0.9897	0.2186	1.381
VIT_210s0003g00130.1.v2.1	VIT_212s0028g03270.1.v2.1	0.5398	-1	0.5487	3.5658
VIT_210s0003g00190.1.v2.1	VIT_212s0028g03180.1.v2.1	0.2064	1.7083	0.2077	1.6426
VIT_210s0003g00200.1.v2.1	VIT_212s0028g03170.8.v2.1	0.4502	1.0998	0.456	1.467
VIT_210s0003g00220.1.v2.1	VIT_212s0028g03120.1.v2.1	0.4155	1.5424	0.4192	1.5032
VIT_210s0003g00270.1.v2.1	VIT_212s0028g03080.1.v2.1	0.3412	1.0338	0.3406	1.5098
VIT_210s0003g00320.1.v2.1	VIT_212s0028g03070.1.v2.1	0.3381	1.0396	0.3536	0.9218
VIT_210s0003g00330.1.v2.1	VIT_212s0028g03060.1.v2.1	0.2498	1.609	0.2489	1.6831
VIT_210s0003g00350.5.v2.1	VIT_212s0028g03050.1.v2.1	0.1927	2.1893	0.1961	1.7469
VIT_210s0003g00380.1.v2.1	VIT_212s0028g03046.1.v2.1	0.6199	1.2194	0.6117	1.9052
VIT_210s0003g00390.1.v2.1	VIT_212s0028g03010.1.v2.1	0.2707	1.3823	0.2741	1.7997
VIT_210s0003g00410.1.v2.1	VIT_212s0028g02970.1.v2.1	0.3637	1.7734	0.3755	2.5785
VIT_210s0003g00440.1.v2.1	VIT_212s0028g02810.1.v2.1	0.2851	1.0688	0.3	0.9325
VIT_210s0003g00490.1.v2.1	VIT_212s0028g02680.1.v2.1	0.1396	1.0704	0.1453	1.0631
VIT_210s0003g00500.2.v2.1	VIT_212s0028g02670.4.v2.1	0.1546	0.8535	0.1531	1.1668
VIT_210s0003g00550.1.v2.1	VIT_212s0028g02650.1.v2.1	0.0625	1.1454	0.0651	1.149
VIT_210s0003g00570.1.v2.1	VIT_212s0028g02630.1.v2.1	0.0494	1.1178	0.0541	0.7682
VIT_210s0003g00800.1.v2.1	VIT_212s0028g02580.1.v2.1	0.5181	1.5646	0.5152	1.8266
VIT_210s0003g00820.1.v2.1	VIT_212s0028g02550.1.v2.1	0.6595	1.6389	0.6654	1.5559
VIT_210s0003g00850.1.v2.1	VIT_212s0028g02530.1.v2.1	0.3924	1.6505	0.4125	1.4998
VIT_210s0003g00870.1.v2.1	VIT_212s0028g02520.1.v2.1	0.5106	1.9122	0.5251	1.5376
VIT_210s0003g00980.1.v2.1	VIT_212s0028g02490.1.v2.1	0.0821	1.0307	0.0831	1.2174
VIT_210s0003g01010.1.v2.1	VIT_212s0028g02480.1.v2.1	0.3985	-1	0.4147	2.9046
VIT_210s0003g01040.1.v2.1	VIT_212s0028g02470.1.v2.1	0.2575	1.2025	0.2598	1.408
VIT_210s0003g01070.1.v2.1	VIT_212s0028g02440.1.v2.1	0.2437	1.278	0.2451	1.6457
VIT_210s0003g01160.1.v2.1	VIT_212s0028g02350.1.v2.1	0.3158	0.9929	0.3129	1.3657
VIT_210s0003g01180.1.v2.1	VIT_212s0028g02340.1.v2.1	0.2436	1.0085	0.243	1.2002
VIT_210s0003g01210.1.v2.1	VIT_212s0028g02230.1.v2.1	0.0991	1.4931	0.1028	1.2846
VIT_210s0003g01220.1.v2.1	VIT_212s0028g02190.1.v2.1	0.2316	1.7192	0.2619	0.9847
VIT_210s0003g01280.1.v2.1	VIT_212s0028g02160.1.v2.1	0.1129	1.3132	0.1199	1.0763
VIT_210s0003g01300.1.v2.1	VIT_212s0028g02150.2.v2.1	0.2243	1.6655	0.2215	2.0023
VIT_210s0003g01355.1.v2.1	VIT_212s0028g02140.1.v2.1	0.592	2.5208	0.6054	1.9981
VIT_210s0003g01370.1.v2.1	VIT_212s0028g02110.5.v2.1	0.5065	0.926	0.5246	0.9381
VIT_210s0003g01380.1.v2.1	VIT_212s0028g02080.2.v2.1	0.5045	1.194	0.5053	2.3624
VIT_210s0003g01390.1.v2.1	VIT_212s0028g02070.1.v2.1	0.1639	0.8511	0.1602	1.5401
VIT_210s0003g01480.2.v2.1	VIT_212s0028g01810.1.v2.1	0.0437	0.9703	0.0435	1.2179
VIT_210s0003g01520.2.v2.1	VIT_212s0028g01800.1.v2.1	0.0402	0.8706	0.0383	1.2584
VIT_210s0003g01580.1.v2.1	VIT_212s0028g01720.1.v2.1	0.3378	1.9822	0.3957	1.1099
VIT_210s0003g01590.1.v2.1	VIT_212s0028g01710.1.v2.1	0.3662	0.7549	0.3875	0.6745
VIT_210s0003g01680.2.v2.1	VIT_212s0028g01670.1.v2.1	0.1104	1.3538	0.1108	1.3259
VIT_210s0003g01770.2.v2.1	VIT_212s0028g01410.1.v2.1	0.2999	1.0008	0.3129	0.9639
VIT_210s0003g01960.1.v2.1	VIT_212s0028g01350.1.v2.1	0.3311	2.2637	0.3306	2.4166
VIT_210s0116g00910.1.v2.1	VIT_212s0059g01130.1.v2.1	0.1928	1.055	0.1938	1.4221
VIT_210s0116g00940.4.v2.1	VIT_212s0059g01090.2.v2.1	0.1547	0.8481	0.1563	0.9726
VIT_210s0116g00990.1.v2.1	VIT_212s0059g01040.1.v2.1	0.2085	1.5501	0.2197	1.5107
VIT_210s0116g01200.1.v2.1	VIT_212s0059g00880.1.v2.1	0.2432	1.5663	0.2534	1.4892
VIT_210s0116g01230.1.v2.1	VIT_212s0059g00870.1.v2.1	0.4169	-1	0.431	2.0774
VIT_210s0116g01240.1.v2.1	VIT_212s0059g00860.1.v2.1	0.2618	1.5287	0.2859	1.0982
VIT_210s0116g01260.1.v2.1	VIT_212s0059g00810.1.v2.1	0.1498	1.2648	0.1563	1.075
VIT_210s0116g01490.1.v2.1	VIT_212s0059g00800.1.v2.1	0.3473	1.4113	0.3485	1.416
VIT_210s0116g01600.1.v2.1	VIT_212s0059g00770.1.v2.1	0.1127	0.9056	0.1117	1.4683
VIT_210s0116g01650.1.v2.1	VIT_212s0059g00760.2.v2.1	0.148	1.3827	0.152	2.039
VIT_210s0116g01670.1.v2.1	VIT_212s0059g00750.1.v2.1	0.2509	0.9143	0.2496	1.0955
VIT_210s0116g01700.2.v2.1	VIT_212s0059g00660.1.v2.1	0.1349	0.5661	0.1403	0.5138
VIT_210s0116g01710.1.v2.1	VIT_212s0059g00640.3.v2.1	0.1257	0.8032	0.1298	0.8031
VIT_210s0116g00300.1.v2.1	VIT_219s0014g05430.1.v2.1	0.801	0.9866	0.7224	1.8258
VIT_210s0116g00410.1.v2.1	VIT_219s0177g00020.1.v2.1	0.3757	1.9614	0.3945	1.3092
VIT_210s0116g00530.1.v2.1	VIT_219s0177g00140.1.v2.1	0.1079	1.054	0.1039	1.5855
VIT_210s0116g00620.1.v2.1	VIT_219s0177g00160.1.v2.1	0.2084	1.7296	0.2148	2.454
VIT_210s0116g00680.1.v2.1	VIT_219s0177g00240.1.v2.1	0.4239	1.0698	0.435	1.0982
VIT_210s0116g00741.1.v2.1	VIT_219s0177g00285.1.v2.1	0.7885	2.1743	0.8398	3.8159
VIT_210s0116g00760.1.v2.1	VIT_219s0177g00300.1.v2.1	0.1267	1.2309	0.1282	1.3772
VIT_210s0116g00850.1.v2.1	VIT_219s0090g00030.1.v2.1	0.2028	1.3491	0.2061	1.9879
VIT_210s0523g00030.3.v2.1	VIT_219s0014g02660.3.v2.1	0.7041	-1	0.6837	4.5322
VIT_210s0003g00050.1.v2.1	VIT_219s0014g02350.1.v2.1	0.3331	1.6036	0.3383	1.498
VIT_210s0003g00130.1.v2.1	VIT_219s0014g02240.1.v2.1	0.5509	2.1539	0.57	1.6658
VIT_210s0003g00180.1.v2.1	VIT_219s0014g02160.2.v2.1	0.2027	1.052	0.2084	1.2048
VIT_210s0003g00380.1.v2.1	VIT_219s0014g02110.1.v2.1	0.3369	1.7059	0.3466	1.3809
VIT_210s0003g00430.1.v2.1	VIT_219s0014g01920.1.v2.1	0.4288	1.2367	0.4464	1.1248
VIT_210s0003g00510.3.v2.1	VIT_219s0014g01870.3.v2.1	0.0976	-1	0.0935	2.9058
VIT_210s0003g00550.1.v2.1	VIT_219s0014g01820.1.v2.1	0.0299	1.4794	0.0303	3.7244
VIT_210s0003g00670.1.v2.1	VIT_219s0014g01790.1.v2.1	0.1146	1.2177	0.115	1.9183
VIT_210s0003g00700.1.v2.1	VIT_219s0014g01770.2.v2.1	0.5939	2.6556	0.6129	1.9199
VIT_210s0003g00790.1.v2.1	VIT_219s0014g01760.1.v2.1	0.6422	3.8518	0.6589	2.2384
VIT_210s0003g00820.1.v2.1	VIT_219s0014g01710.1.v2.1	0.5139	1.1622	0.5196	1.2028
VIT_210s0003g00840.1.v2.1	VIT_219s0014g01700.1.v2.1	0.6249	2.1763	0.6464	1.6514
VIT_210s0003g00860.2.v2.1	VIT_219s0014g01690.2.v2.1	0.2873	0.9283	0.2938	1.1159
VIT_210s0003g00870.1.v2.1	VIT_219s0014g01680.1.v2.1	0.4612	2.2694	0.4776	1.6085
VIT_210s0003g01000.1.v2.1	VIT_219s0014g01640.2.v2.1	0.089	1.2735	0.0912	1.4231
VIT_210s0003g01125.1.v2.1	VIT_219s0014g01570.1.v2.1	0.5042	2.2117	0.515	1.9043
VIT_210s0003g01240.3.v2.1	VIT_219s0014g01420.10.v2.1	0.1194	1.1773	0.1217	2.0889
VIT_210s0003g01280.1.v2.1	VIT_219s0014g01350.1.v2.1	0.1317	1.9891	0.1368	1.3739
VIT_210s0003g01400.1.v2.1	VIT_219s0014g01230.1.v2.1	0.2593	1.3511	0.2639	1.6395
VIT_210s0003g01405.1.v2.1	VIT_219s0014g01220.1.v2.1	0.7695	3.4755	0.7292	3.7254
VIT_210s0003g01610.1.v2.1	VIT_219s0014g01160.1.v2.1	0.169	1.2425	0.1756	1.124
VIT_210s0003g01630.1.v2.1	VIT_219s0014g01105.1.v2.1	0.3501	1.9169	0.374	1.4335
VIT_210s0003g01690.1.v2.1	VIT_219s0014g01050.1.v2.1	0.3616	2.7302	0.3632	2.5005
VIT_210s0003g01710.2.v2.1	VIT_219s0014g01000.2.v2.1	0.0834	0.9145	0.0867	0.9844
VIT_210s0003g01790.2.v2.1	VIT_219s0014g00870.1.v2.1	0.0899	0.9436	0.0929	0.8766
VIT_210s0003g01800.1.v2.1	VIT_219s0014g00860.1.v2.1	0.2059	1.0242	0.2089	1.3316
VIT_210s0003g01840.1.v2.1	VIT_219s0014g00840.1.v2.1	0.5841	2.0054	0.6151	1.3954
VIT_210s0003g01900.1.v2.1	VIT_219s0014g00830.1.v2.1	0.4097	2.3311	0.4083	2.6513
VIT_210s0003g02015.1.v2.1	VIT_219s0014g00620.1.v2.1	0.5162	1.297	0.5122	1.4011
VIT_210s0003g02020.1.v2.1	VIT_219s0014g00500.1.v2.1	0.2211	2.0633	0.2282	1.5215
VIT_210s0003g02150.1.v2.1	VIT_219s0014g00300.1.v2.1	0.1675	1.0652	0.1667	1.6227
VIT_210s0003g02190.8.v2.1	VIT_219s0014g00280.1.v2.1	0.3121	1.0131	0.3352	0.9061
VIT_210s0003g02200.1.v2.1	VIT_219s0014g00260.1.v2.1	0.2519	1.2666	0.2569	1.9662
VIT_210s0116g01000.1.v2.1	VIT_219s0090g00910.1.v2.1	0.1178	0.9387	0.1224	0.9501
VIT_210s0116g01020.1.v2.1	VIT_219s0090g00900.1.v2.1	0.5003	2.2161	0.517	1.6267
VIT_210s0116g01040.1.v2.1	VIT_219s0090g00895.1.v2.1	0.4911	-1	0.488	3.4362
VIT_210s0116g01200.1.v2.1	VIT_219s0090g00840.1.v2.1	0.3487	1.5416	0.3634	1.5341
VIT_210s0116g01210.1.v2.1	VIT_219s0090g00830.1.v2.1	0.1539	0.9235	0.1559	0.9664
VIT_210s0116g01230.1.v2.1	VIT_219s0090g00820.1.v2.1	0.3953	1.7473	0.3954	1.7762
VIT_210s0116g01344.1.v2.1	VIT_219s0090g00800.1.v2.1	0.2315	1.3644	0.2372	1.728
VIT_210s0116g01375.1.v2.1	VIT_219s0090g00770.1.v2.1	0.204	1.5329	0.2092	3.3628
VIT_210s0116g01480.2.v2.1	VIT_219s0090g00750.1.v2.1	0.1137	0.8473	0.1161	0.8542
VIT_210s0116g01660.1.v2.1	VIT_219s0090g00640.1.v2.1	0.2162	0.8708	0.2211	0.9247
VIT_210s0116g01700.2.v2.1	VIT_219s0090g00580.1.v2.1	0.0849	0.8785	0.0938	0.6374
VIT_210s0116g01710.1.v2.1	VIT_219s0090g00560.1.v2.1	0.1162	0.9049	0.1206	0.8733
VIT_210s0116g01720.1.v2.1	VIT_219s0090g00510.4.v2.1	0.3255	0.981	0.3307	1.1526
VIT_210s0116g01735.1.v2.1	VIT_219s0090g00480.1.v2.1	0.1319	2.5375	0.1352	1.7628
VIT_210s0116g01800.1.v2.1	VIT_219s0090g00410.1.v2.1	0.1388	1.0396	0.136	1.8108
VIT_210s0116g01830.1.v2.1	VIT_219s0090g00370.1.v2.1	0.297	0.9025	0.3067	0.9068
VIT_210s0116g01840.1.v2.1	VIT_219s0090g00360.1.v2.1	0.4862	1.3028	0.4485	3.0771
VIT_211s0016g03250.1.v2.1	VIT_204s0008g03200.1.v2.1	0.3909	1.7186	0.3977	1.5184
VIT_211s0016g03330.1.v2.1	VIT_204s0008g03350.1.v2.1	0.1778	1.0474	0.1815	1.1439
VIT_211s0016g03350.1.v2.1	VIT_204s0008g03400.1.v2.1	0.195	1.6122	0.2068	1.22
VIT_211s0016g03370.3.v2.1	VIT_204s0008g03420.1.v2.1	0.5125	-1	0.5308	2.1837
VIT_211s0016g03440.1.v2.1	VIT_204s0008g03560.1.v2.1	0.1217	1.0882	0.1235	1.4029
VIT_211s0016g03580.1.v2.1	VIT_204s0008g03590.1.v2.1	0.3092	1.7995	0.3228	2.3133
VIT_211s0016g03680.1.v2.1	VIT_204s0008g03670.1.v2.1	0.302	1.156	0.3133	1.2289
VIT_211s0016g03720.1.v2.1	VIT_204s0008g03770.1.v2.1	0.0711	0.823	0.0722	0.9178
VIT_211s0016g03750.1.v2.1	VIT_204s0008g03780.2.v2.1	0.3639	0.8691	0.3601	1.2582
VIT_211s0016g03830.1.v2.1	VIT_204s0008g03850.1.v2.1	0.2486	1.1038	0.2611	1.056
VIT_211s0016g03850.1.v2.1	VIT_204s0008g03860.1.v2.1	0.1927	1.2672	0.2048	1.0734
VIT_211s0016g03930.1.v2.1	VIT_204s0008g03920.1.v2.1	0.2111	1.5914	0.2211	1.6355
VIT_211s0016g03950.1.v2.1	VIT_204s0008g04150.1.v2.1	0.3856	1.5968	0.4055	1.8021
VIT_211s0016g04210.1.v2.1	VIT_204s0008g04420.1.v2.1	0.2566	0.9646	0.2577	1.5201
VIT_211s0016g04540.1.v2.1	VIT_204s0008g04790.1.v2.1	0.2875	3.2486	0.2929	2.1692
VIT_211s0016g04550.2.v2.1	VIT_204s0008g04890.2.v2.1	0.1245	0.8922	0.1229	1.2653
VIT_211s0016g04740.1.v2.1	VIT_204s0008g04980.1.v2.1	0.1636	1.0747	0.1712	1.1071
VIT_211s0016g04750.1.v2.1	VIT_204s0008g04990.1.v2.1	0.1876	1.1562	0.1923	1.2884
VIT_211s0016g04780.1.v2.1	VIT_204s0008g05020.1.v2.1	0.0058	1.3037	0.0056	2.0841
VIT_211s0016g04820.4.v2.1	VIT_204s0008g05040.2.v2.1	0.3023	0.8517	0.302	1.1863
VIT_211s0016g04850.1.v2.1	VIT_204s0008g05120.1.v2.1	0.1601	0.7419	0.1644	0.7489
VIT_211s0016g04930.2.v2.1	VIT_204s0008g05150.2.v2.1	0.3418	-1	0.3427	3.2052
VIT_211s0016g05110.1.v2.1	VIT_204s0008g05240.1.v2.1	0.1753	1.1113	0.1791	1.2455
VIT_211s0016g05170.1.v2.1	VIT_204s0008g05295.1.v2.1	0.5471	2.0312	0.5604	1.6533
VIT_211s0016g05190.1.v2.1	VIT_204s0008g05300.1.v2.1	0.1013	1.7789	0.097	4.0552
VIT_211s0016g05270.1.v2.1	VIT_204s0008g05340.1.v2.1	0.4588	1.5837	0.4508	2.0498
VIT_211s0016g05330.2.v2.1	VIT_204s0008g05420.1.v2.1	0.1939	1.6746	0.2084	1.413
VIT_211s0016g05340.1.v2.1	VIT_204s0008g05440.1.v2.1	0.3619	1.5316	0.3612	1.6056
VIT_211s0016g05360.1.v2.1	VIT_204s0008g05450.1.v2.1	0.2471	1.4741	0.2535	2.0918
VIT_211s0016g05400.1.v2.1	VIT_204s0008g05460.9.v2.1	0.2347	0.7129	0.2452	0.7275
VIT_211s0016g05410.1.v2.1	VIT_204s0008g05470.1.v2.1	0.2256	0.9751	0.2318	1.0707
VIT_211s0016g05460.2.v2.1	VIT_204s0008g05480.1.v2.1	0.4083	1.3441	0.4337	1.4577
VIT_211s0016g05510.1.v2.1	VIT_204s0008g05520.1.v2.1	0.3485	1.291	0.3563	2.9144
VIT_211s0016g05640.1.v2.1	VIT_204s0008g05560.1.v2.1	0.4192	2.0599	0.4284	1.7095
VIT_211s0016g05710.1.v2.1	VIT_204s0008g05570.2.v2.1	0.2488	1.239	0.2542	1.3511
VIT_211s0016g05840.1.v2.1	VIT_204s0008g05640.1.v2.1	0.4352	2.0008	0.4576	1.7614
VIT_211s0016g05850.1.v2.1	VIT_204s0008g05650.1.v2.1	0.3663	2.0089	0.3664	2.056
VIT_211s0016g05880.1.v2.1	VIT_204s0008g05690.1.v2.1	0.281	0.9708	0.289	1.0893
VIT_211s0118g00060.1.v2.1	VIT_204s0008g05710.1.v2.1	0.4386	-1	0.4444	4.1959
VIT_211s0118g00170.1.v2.1	VIT_204s0008g05720.1.v2.1	0.2551	1.7313	0.2645	1.7767
VIT_211s0118g00190.1.v2.1	VIT_204s0008g05730.1.v2.1	0.4949	2.506	0.5181	1.6178
VIT_211s0118g00230.2.v2.1	VIT_204s0008g05740.3.v2.1	0.1295	0.8972	0.1314	0.9997
VIT_211s0118g00240.2.v2.1	VIT_204s0008g05980.1.v2.1	0.6181	1.9349	0.5885	3.3577
VIT_211s0118g00540.1.v2.1	VIT_204s0008g06280.1.v2.1	0.1904	1.2635	0.1985	1.5215
VIT_211s0149g00030.1.v2.1	VIT_204s0008g06640.1.v2.1	0.5009	-1	0.5261	1.8019
VIT_211s0016g01920.4.v2.1	VIT_204s0008g00970.1.v2.1	0.4209	-1	0.393	99
VIT_211s0016g01940.1.v2.1	VIT_204s0008g01020.1.v2.1	0.3213	0.8405	0.3236	0.9876
VIT_211s0016g01970.2.v2.1	VIT_204s0008g01070.1.v2.1	0.2422	1.1983	0.2482	1.323
VIT_211s0016g02010.1.v2.1	VIT_204s0008g01110.1.v2.1	0.3203	1.5196	0.3316	1.9471
VIT_211s0016g02080.1.v2.1	VIT_204s0008g01180.1.v2.1	0.2236	1.0256	0.2335	1.1775
VIT_211s0016g02120.1.v2.1	VIT_204s0008g01200.1.v2.1	0.0924	0.9314	0.0974	0.8861
VIT_211s0016g02126.1.v2.1	VIT_204s0008g01250.1.v2.1	0.3923	4.4699	0.3705	3.5266
VIT_211s0016g02210.1.v2.1	VIT_204s0008g01290.1.v2.1	0.333	2.2183	0.3412	1.6741
VIT_211s0016g02280.1.v2.1	VIT_204s0008g01300.1.v2.1	0.0867	0.8504	0.0865	1.0106
VIT_211s0037g00150.1.v2.1	VIT_204s0008g06600.1.v2.1	0.3776	1.0237	0.3787	1.4048
VIT_211s0037g00210.1.v2.1	VIT_204s0008g06640.1.v2.1	0.0828	1.1744	0.088	1.0143
VIT_211s0037g00263.1.v2.1	VIT_204s0008g06660.1.v2.1	0.3678	1.2025	0.4094	0.8857
VIT_211s0037g00290.1.v2.1	VIT_204s0008g06670.1.v2.1	0.5449	1.4453	0.5826	1.2245
VIT_211s0037g00410.1.v2.1	VIT_204s0008g06710.1.v2.1	0.8635	1.8598	0.8871	1.9401
VIT_211s0037g00490.2.v2.1	VIT_204s0008g06770.1.v2.1	0.1377	1.0296	0.1356	1.7789
VIT_211s0016g00570.1.v2.1	VIT_204s0008g02260.1.v2.1	0.1609	1.4501	0.1615	1.4151
VIT_211s0016g00660.1.v2.1	VIT_204s0008g02230.1.v2.1	0.3707	1.7884	0.3627	2.4994
VIT_211s0016g00890.1.v2.1	VIT_204s0008g02090.1.v2.1	0.3513	1.5897	0.3559	3.0509
VIT_211s0016g01010.1.v2.1	VIT_204s0008g02070.1.v2.1	0.3974	2.203	0.4224	1.3624
VIT_211s0016g01130.1.v2.1	VIT_204s0008g02000.1.v2.1	0.2639	1.3792	0.2811	1.187
VIT_211s0016g01180.1.v2.1	VIT_204s0008g01920.3.v2.1	0.5568	1.4835	0.5561	1.6286
VIT_211s0016g01290.2.v2.1	VIT_204s0008g01860.1.v2.1	0.2537	0.9542	0.2663	0.8975
VIT_211s0016g01300.1.v2.1	VIT_204s0008g01810.1.v2.1	0.4594	1.4968	0.469	2.9287
VIT_211s0016g01380.1.v2.1	VIT_204s0008g01750.1.v2.1	0.0427	1.6834	0.0443	1.2361
VIT_211s0016g01400.1.v2.1	VIT_204s0008g01730.1.v2.1	0.1761	1.7322	0.19	1.3398
VIT_211s0016g01410.2.v2.1	VIT_204s0008g01720.1.v2.1	0.3618	1.0597	0.3738	1.0912
VIT_211s0016g01450.1.v2.1	VIT_204s0008g01700.1.v2.1	0.4742	1.7319	0.4836	1.5182
VIT_211s0016g01500.1.v2.1	VIT_204s0008g01670.1.v2.1	0.0329	1.3137	0.032	1.9729
VIT_211s0016g01556.1.v2.1	VIT_204s0008g01650.1.v2.1	0.6633	1.8697	0.6826	2.4033
VIT_211s0016g01650.1.v2.1	VIT_204s0008g01640.2.v2.1	0.5326	2.9209	0.5611	1.6365
VIT_211s0016g01670.1.v2.1	VIT_204s0008g01635.1.v2.1	0.4766	-1	0.5132	1.6369
VIT_211s0016g01690.1.v2.1	VIT_204s0008g01460.5.v2.1	0.2926	0.894	0.2952	1.0979
VIT_211s0016g01780.1.v2.1	VIT_204s0008g01420.6.v2.1	0.2949	1.2808	0.3032	1.6817
VIT_211s0016g01800.1.v2.1	VIT_204s0008g01400.1.v2.1	0.1376	1.191	0.1334	1.6598
VIT_211s0016g01810.1.v2.1	VIT_204s0008g01380.1.v2.1	0.2073	1.4398	0.2054	1.6285
VIT_211s0016g01830.1.v2.1	VIT_204s0008g01360.1.v2.1	0.6214	-1	0.6373	3.256
VIT_211s0016g02410.1.v2.1	VIT_204s0008g00900.1.v2.1	0.2312	1.4035	0.2332	2.3559
VIT_211s0016g02480.2.v2.1	VIT_204s0008g00870.1.v2.1	0.2916	1.2283	0.2957	1.7901
VIT_211s0016g02490.1.v2.1	VIT_204s0008g00860.1.v2.1	0.1098	0.8083	0.1111	0.8373
VIT_211s0016g02510.1.v2.1	VIT_204s0008g00850.1.v2.1	0.4112	0.928	0.4103	1.3063
VIT_211s0016g02550.3.v2.1	VIT_204s0008g00840.4.v2.1	0.1124	0.8319	0.1135	0.913
[truncated: 2,079 more rows]

## Sheet: Supplementary Data 6
Supplementary Data 6: Insert time of LTR in S. album
[truncated: 719 more rows]

## Sheet: Supplementary Data 7
Supplementary Data 7: Insert time of LTR in S. yasi
[truncated: 347 more rows]

[truncated: 1 more sheets: Supplementary Data 8]
